# Supplementary material for: JAK/STAT3 regulated global gene expression dynamics during late-stage reprogramming process
Source: BMC Genomics. 2018 Mar 6;19:183. doi: 10.1186/s12864-018-4507-2 (PMC5840728; doi:10.1186/s12864-018-4507-2)
Supplement: Supplementary file 2 — Cuffdiff Analysis Results Table of DEGs Between Ctl S2 vs. S1 (DMSO_S2 vs. S1), Jaki S2 vs. S1 (Jaki_S2 vs. S1), Jaki vs. DMSO at S1 (S2_Jaki vs. DMSO), and Jaki vs. DMSO at S1 (S1_Jaki vs. DMSO). (XLSX 829 kb) [file 12864_2018_4507_MOESM2_ESM.xlsx]

## Sheet: Stage 2_Jaki vs DMSO
gene_id	gene	locus	sample_1	sample_2	status	value_1	value_2	log2(Jaki/DMSO)	test_stat	p_value	q_value	significant
ENSMUSG00000000730	Dnmt3l	10:78030021-78063622	jaki_stage2	dmso_stage2	OK	0.159733	131.21	-9.682	1.05626	0.00185	0.0201415	yes
ENSMUSG00000032796	Lama1	17:67697264-67822645	jaki_stage2	dmso_stage2	OK	0.241185	111.146	-8.8481	11.1358	5e-05	0.00106809	yes
ENSMUSG00000078952	Gm2373	13:97434969-97497007	jaki_stage2	dmso_stage2	OK	0.225077	62.8198	-8.12466	3.07287	0.0064	0.0494802	yes
ENSMUSG00000050966	Lin28a	4:134003329-134019869	jaki_stage2	dmso_stage2	OK	0.459966	112.712	-7.9369	3.31208	5e-05	0.00106809	yes
ENSMUSG00000032494	Tdgf1	9:110939609-110946158	jaki_stage2	dmso_stage2	OK	4.05999	612.531	-7.23716	11.6986	5e-05	0.00106809	yes
ENSMUSG00000021944	Gata4	14:63198921-63271692	jaki_stage2	dmso_stage2	OK	0.0809209	11.4781	-7.14816	0.80837	0.0056	0.0449129	yes
ENSMUSG00000022464	Slc38a4	15:96994822-97055956	jaki_stage2	dmso_stage2	OK	0.828176	109.532	-7.0472	8.22276	5e-05	0.00106809	yes
ENSMUSG00000091594	Gm17067	7:42705468-42727017	jaki_stage2	dmso_stage2	OK	0.359849	32.8398	-6.51191	7.30487	0.00025	0.00417862	yes
ENSMUSG00000031758	Cdyl2	8:116568723-116732991	jaki_stage2	dmso_stage2	OK	0.1048	9.25475	-6.46449	6.57956	0.0008	0.0105744	yes
ENSMUSG00000092035	Peg10	6:4747305-4760517	jaki_stage2	dmso_stage2	OK	0.7025	57.7263	-6.36059	6.07989	5e-05	0.00106809	yes
ENSMUSG00000072419	Dppa2	16:48310476-48319723	jaki_stage2	dmso_stage2	OK	0.556624	45.5632	-6.35502	6.60914	0.0004	0.00608414	yes
ENSMUSG00000092225	Gm2381	7:42816828-42867234	jaki_stage2	dmso_stage2	OK	0.328041	23.2506	-6.14725	6.46474	0.0001	0.00192896	yes
ENSMUSG00000090744	Gm6871	7:41545673-41573745	jaki_stage2	dmso_stage2	OK	1.22168	84.2337	-6.10746	5.77676	5e-05	0.00106809	yes
ENSMUSG00000036030	Prtg	9:72806873-72917291	jaki_stage2	dmso_stage2	OK	0.124128	6.66723	-5.74718	1.39267	0.00025	0.00417862	yes
ENSMUSG00000019970	Sgk1	10:21882183-21999903	jaki_stage2	dmso_stage2	OK	6.58667	348.673	-5.72618	6.47138	5e-05	0.00106809	yes
ENSMUSG00000097248	Gm2694	8:87472811-87525554	jaki_stage2	dmso_stage2	OK	0.168971	8.57339	-5.66502	0.834067	0.0008	0.0105744	yes
ENSMUSG00000002076	Hsf2bp	17:31944768-32034508	jaki_stage2	dmso_stage2	OK	2.24335	113.55	-5.66152	5.61822	0.00075	0.0101011	yes
ENSMUSG00000072944	Nup62cl	X:140006804-140062712	jaki_stage2	dmso_stage2	OK	2.98063	136.202	-5.51399	5.36189	5e-05	0.00106809	yes
ENSMUSG00000022432	Smc1b	15:85064690-85131957	jaki_stage2	dmso_stage2	OK	0.306641	13.8186	-5.49392	6.02185	0.0003	0.00482354	yes
ENSMUSG00000010342	Tex14	11:87405064-87555823	jaki_stage2	dmso_stage2	OK	0.477081	21.3319	-5.48264	2.17766	0.0001	0.00192896	yes
ENSMUSG00000042684	Npl	1:153503015-153549714	jaki_stage2	dmso_stage2	OK	0.56688	24.5896	-5.43886	4.93643	0.00375	0.0339635	yes
ENSMUSG00000060461	Dppa5a	9:78367051-78368177	jaki_stage2	dmso_stage2	OK	29.3381	1262.75	-5.42765	10.2269	5e-05	0.00106809	yes
ENSMUSG00000030270	Cpne9	6:113282306-113305627	jaki_stage2	dmso_stage2	OK	0.0833265	3.46546	-5.37813	0.31649	0.00135	0.0159152	yes
ENSMUSG00000036743	Psma8	18:14706150-14762299	jaki_stage2	dmso_stage2	OK	0.727348	29.9074	-5.36171	5.50028	0.0006	0.00841618	yes
ENSMUSG00000020407	Upp1	11:9118102-9136170	jaki_stage2	dmso_stage2	OK	10.7031	425.694	-5.31372	5.32121	5e-05	0.00106809	yes
ENSMUSG00000043004	Gng2	14:19872558-19977627	jaki_stage2	dmso_stage2	OK	1.35025	53.2061	-5.3003	2.46062	0.0002	0.00353055	yes
ENSMUSG00000051455	Gm1564	11:102663715-102682237	jaki_stage2	dmso_stage2	OK	0.255202	10.0444	-5.2986	2.38015	0.001	0.0125903	yes
ENSMUSG00000066652	Lefty2	1:180893107-180899103	jaki_stage2	dmso_stage2	OK	0.456931	17.7958	-5.28342	3.2207	0.00025	0.00417862	yes
ENSMUSG00000030669	Calca	7:114631479-114636357	jaki_stage2	dmso_stage2	OK	1.07888	41.0338	-5.2492	4.89137	0.00115	0.0141366	yes
ENSMUSG00000027070	Lrp2	2:69424339-69586065	jaki_stage2	dmso_stage2	OK	0.67316	24.7878	-5.20253	3.40115	5e-05	0.00106809	yes
ENSMUSG00000022040	Ephx2	14:66084376-66124500	jaki_stage2	dmso_stage2	OK	0.530205	18.4684	-5.12237	5.23232	0.0004	0.00608414	yes
ENSMUSG00000038843	Gcnt1	19:17326140-17356667	jaki_stage2	dmso_stage2	OK	0.272983	9.16268	-5.06889	3.4402	0.00055	0.00787828	yes
ENSMUSG00000024901	Peli3	19:4930650-4943127	jaki_stage2	dmso_stage2	OK	0.166023	5.50545	-5.05141	0.660986	0.0005	0.00730919	yes
ENSMUSG00000026726	Cubn	2:13271601-13491924	jaki_stage2	dmso_stage2	OK	0.289051	9.08377	-4.9739	2.08139	5e-05	0.00106809	yes
ENSMUSG00000033737	Fndc3c1	X:106420040-106485401	jaki_stage2	dmso_stage2	OK	0.0695631	2.18104	-4.97055	0.293049	0.00455	0.0388171	yes
ENSMUSG00000051257	Trap1a	X:139240225-139357738	jaki_stage2	dmso_stage2	OK	2.85588	88.5684	-4.95478	5.7859	0.00075	0.0101011	yes
ENSMUSG00000065999	Gm13154	4:147553276-147585198	jaki_stage2	dmso_stage2	OK	2.29781	71.1742	-4.95302	6.43573	5e-05	0.00106809	yes
ENSMUSG00000032346	Ooep	9:78376108-78378725	jaki_stage2	dmso_stage2	OK	1.10599	32.609	-4.88185	6.30312	5e-05	0.00106809	yes
ENSMUSG00000059498	Fcgr3	1:171051173-171064935	jaki_stage2	dmso_stage2	OK	0.295553	8.6046	-4.86362	1.84443	0.00515	0.0423076	yes
ENSMUSG00000047751	Utf1	7:139943788-139945112	jaki_stage2	dmso_stage2	OK	0.632108	18.1413	-4.84297	4.33332	0.00395	0.0351163	yes
ENSMUSG00000031410	Nxf7	X:135579554-135598777	jaki_stage2	dmso_stage2	OK	1.14968	32.7558	-4.83244	3.40864	0.00205	0.0217242	yes
ENSMUSG00000092335	Gm7221	7:42579782-42592547	jaki_stage2	dmso_stage2	OK	0.67567	18.923	-4.80768	4.79742	0.0008	0.0105744	yes
ENSMUSG00000020717	Pecam1	11:106654216-106750628	jaki_stage2	dmso_stage2	OK	1.56868	42.9433	-4.77481	4.27516	5e-05	0.00106809	yes
ENSMUSG00000021098	4930447C04Rik	12:72881108-72944899	jaki_stage2	dmso_stage2	OK	2.55578	68.1344	-4.73655	4.92335	5e-05	0.00106809	yes
ENSMUSG00000022487	Gtsf1	15:103402404-103430470	jaki_stage2	dmso_stage2	OK	0.407263	10.6406	-4.70748	1.26576	0.00055	0.00787828	yes
ENSMUSG00000051735	Rinl	7:28788968-28798963	jaki_stage2	dmso_stage2	OK	0.364131	9.25014	-4.66695	4.74223	0.0004	0.00608414	yes
ENSMUSG00000018604	Tbx3	5:119611262-119684724	jaki_stage2	dmso_stage2	OK	0.340553	8.33688	-4.61356	1.64608	0.00425	0.0369098	yes
ENSMUSG00000072244	Trim6	7:104218792-104235152	jaki_stage2	dmso_stage2	OK	4.05215	96.3895	-4.57212	5.70332	5e-05	0.00106809	yes
ENSMUSG00000032492	Pth1r	9:110722087-110743686	jaki_stage2	dmso_stage2	OK	0.353805	8.31599	-4.55486	3.93515	0.0025	0.0254748	yes
ENSMUSG00000031383	Dusp9	X:73639418-73643514	jaki_stage2	dmso_stage2	OK	1.74956	39.7114	-4.50449	6.96295	5e-05	0.00106809	yes
ENSMUSG00000031827	Cotl1	8:119809224-119840579	jaki_stage2	dmso_stage2	OK	0.424228	9.57943	-4.49703	3.77042	0.0039	0.0347632	yes
ENSMUSG00000095180	Rhox5	X:37804841-37808876	jaki_stage2	dmso_stage2	OK	12.0416	259.896	-4.43183	6.44723	5e-05	0.00106809	yes
ENSMUSG00000078496	Gm13152	4:147492416-147513486	jaki_stage2	dmso_stage2	OK	2.44482	52.1977	-4.41619	6.04944	5e-05	0.00106809	yes
ENSMUSG00000027478	Dnmt3b	2:153648689-153687730	jaki_stage2	dmso_stage2	OK	5.63689	118.275	-4.39111	4.98669	5e-05	0.00106809	yes
ENSMUSG00000097639	C430002E04Rik	3:41488803-41493192	jaki_stage2	dmso_stage2	OK	1.29045	27.0564	-4.39002	4.4326	0.001	0.0125903	yes
ENSMUSG00000030674	Qprt	7:127107113-127122226	jaki_stage2	dmso_stage2	OK	0.271856	5.63241	-4.37284	1.40174	0.005	0.0415806	yes
ENSMUSG00000034645	Zyg11a	4:108181933-108217922	jaki_stage2	dmso_stage2	OK	0.367656	7.59202	-4.36805	3.92735	0.0034	0.0316631	yes
ENSMUSG00000022488	Nckap1l	15:103453824-103498800	jaki_stage2	dmso_stage2	OK	0.231368	4.749	-4.35936	4.48543	0.00025	0.00417862	yes
ENSMUSG00000020297	Nsg2	11:32000462-32059202	jaki_stage2	dmso_stage2	OK	0.331056	6.71131	-4.34145	2.29553	0.00145	0.0166584	yes
ENSMUSG00000032387	Rbpms2	9:65629647-65660528	jaki_stage2	dmso_stage2	OK	1.10711	22.2638	-4.32982	5.32836	5e-05	0.00106809	yes
ENSMUSG00000074731	Zfp345	2:150470990-150485091	jaki_stage2	dmso_stage2	OK	0.509038	10.0236	-4.29948	4.76739	0.00045	0.00672365	yes
ENSMUSG00000028024	Enpep	3:129269174-129332720	jaki_stage2	dmso_stage2	OK	0.251304	4.91134	-4.28861	1.91078	0.00185	0.0201415	yes
ENSMUSG00000097551	Gm7976	16:95016369-95067017	jaki_stage2	dmso_stage2	OK	1.3026	25.4178	-4.28637	4.79665	0.0001	0.00192896	yes
ENSMUSG00000029231	Pdgfra	5:75152290-75198204	jaki_stage2	dmso_stage2	OK	0.806476	15.4594	-4.26071	6.833	5e-05	0.00106809	yes
ENSMUSG00000037035	Inhbb	1:119415464-119422248	jaki_stage2	dmso_stage2	OK	0.150028	2.83291	-4.23899	3.7098	0.0063	0.0488187	yes
ENSMUSG00000078503	Gm13225	4:145510758-145539188	jaki_stage2	dmso_stage2	OK	2.09199	38.8593	-4.21531	2.52388	5e-05	0.00106809	yes
ENSMUSG00000029603	Dtx1	5:120680201-120711927	jaki_stage2	dmso_stage2	OK	0.186497	3.39489	-4.18614	0.848627	0.00365	0.0333707	yes
ENSMUSG00000073197	5730507C01Rik	12:18514737-18534191	jaki_stage2	dmso_stage2	OK	1.95578	35.0544	-4.16378	5.05385	5e-05	0.00106809	yes
ENSMUSG00000023902	Zscan10	17:23600855-23611019	jaki_stage2	dmso_stage2	OK	1.02727	17.8119	-4.11595	2.79901	5e-05	0.00106809	yes
ENSMUSG00000070708	Gtsf1l	2:163087037-163087783	jaki_stage2	dmso_stage2	OK	1.31201	22.3861	-4.09275	3.69061	0.0037	0.0336685	yes
ENSMUSG00000025584	Pde8a	7:81213595-81334533	jaki_stage2	dmso_stage2	OK	0.665565	11.0625	-4.05495	2.7256	0.0001	0.00192896	yes
ENSMUSG00000030491	Tdrd12	7:35493611-35537745	jaki_stage2	dmso_stage2	OK	1.40864	23.1203	-4.03678	4.31352	5e-05	0.00106809	yes
ENSMUSG00000039419	Cntnap2	6:45060060-47301369	jaki_stage2	dmso_stage2	OK	0.547827	8.97027	-4.03336	2.15369	0.0055	0.0442685	yes
ENSMUSG00000026380	Tfcp2l1	1:118627944-118685167	jaki_stage2	dmso_stage2	OK	0.820006	13.328	-4.02268	6.91724	5e-05	0.00106809	yes
ENSMUSG00000047146	Tet1	10:62804569-62899118	jaki_stage2	dmso_stage2	OK	3.55433	57.7393	-4.02191	4.75993	5e-05	0.00106809	yes
ENSMUSG00000037169	Mycn	12:12936095-12941914	jaki_stage2	dmso_stage2	OK	1.67294	26.9617	-4.01045	5.01873	5e-05	0.00106809	yes
ENSMUSG00000002006	Pdzd4	X:73793358-73824969	jaki_stage2	dmso_stage2	OK	1.34728	21.6907	-4.00895	6.08713	5e-05	0.00106809	yes
ENSMUSG00000066129	Kndc1	7:139894695-139941537	jaki_stage2	dmso_stage2	OK	0.192307	3.08208	-4.00242	2.89122	0.00155	0.0175684	yes
ENSMUSG00000028583	Pdpn	4:143267430-143299564	jaki_stage2	dmso_stage2	OK	6.41523	101.763	-3.98757	6.44133	5e-05	0.00106809	yes
ENSMUSG00000038793	Lefty1	1:180935021-180938400	jaki_stage2	dmso_stage2	OK	2.6587	42.1097	-3.98536	3.92152	5e-05	0.00106809	yes
ENSMUSG00000000805	Car4	11:84957785-84966044	jaki_stage2	dmso_stage2	OK	0.662822	10.3067	-3.95882	1.81846	0.00405	0.0357702	yes
ENSMUSG00000032946	Rasgrp2	19:6399339-6418606	jaki_stage2	dmso_stage2	OK	2.12242	32.1404	-3.92061	2.48081	5e-05	0.00106809	yes
ENSMUSG00000061048	Cdh3	8:106510912-106556908	jaki_stage2	dmso_stage2	OK	0.254042	3.82784	-3.91339	3.85257	0.00155	0.0175684	yes
ENSMUSG00000040649	Rimklb	6:122447295-122486313	jaki_stage2	dmso_stage2	OK	2.25245	33.7407	-3.90492	2.86928	0.00285	0.0279664	yes
ENSMUSG00000093846	Gm4425	12:22115755-22156646	jaki_stage2	dmso_stage2	OK	0.313854	4.68044	-3.89848	3.34233	0.00425	0.0369098	yes
ENSMUSG00000039131	Gipc2	3:152093532-152166488	jaki_stage2	dmso_stage2	OK	0.760474	11.3082	-3.89433	1.84033	0.0014	0.0163056	yes
ENSMUSG00000055653	Gpc3	X:52272425-52619047	jaki_stage2	dmso_stage2	OK	0.986167	14.6446	-3.89239	4.77415	5e-05	0.00106809	yes
ENSMUSG00000000731	Aire	10:78030021-78063622	jaki_stage2	dmso_stage2	OK	0.491034	7.26867	-3.8878	1.21501	0.0004	0.00608414	yes
ENSMUSG00000033837	Foxh1	15:76668283-76669948	jaki_stage2	dmso_stage2	OK	0.933653	13.8026	-3.88591	3.81705	0.00125	0.0150111	yes
ENSMUSG00000003585	Sec14l2	11:4097038-4123415	jaki_stage2	dmso_stage2	OK	0.256303	3.70404	-3.85318	0.943257	0.004	0.0354211	yes
ENSMUSG00000030111	A2m	6:121636172-121679237	jaki_stage2	dmso_stage2	OK	0.226436	3.22082	-3.83026	3.77398	0.00145	0.0166584	yes
ENSMUSG00000020598	Nrcam	12:44328884-44601846	jaki_stage2	dmso_stage2	OK	0.166214	2.33909	-3.81484	3.90799	0.0004	0.00608414	yes
ENSMUSG00000096528	G430049J08Rik	18:3471629-3474315	jaki_stage2	dmso_stage2	OK	0.449834	6.29867	-3.80758	3.97913	0.0003	0.00482354	yes
ENSMUSG00000031963	Bmper	9:23223075-23485202	jaki_stage2	dmso_stage2	OK	0.399445	5.59087	-3.80701	4.26159	0.00025	0.00417862	yes
ENSMUSG00000020363	Gfpt2	11:49794177-49838613	jaki_stage2	dmso_stage2	OK	0.936588	13.0977	-3.80576	4.96612	5e-05	0.00106809	yes
ENSMUSG00000026921	Egfl7	2:26580013-26636497	jaki_stage2	dmso_stage2	OK	5.484	75.2444	-3.77828	2.42142	0.0001	0.00192896	yes
ENSMUSG00000015340	Cybb	X:9435251-9487771	jaki_stage2	dmso_stage2	OK	0.274513	3.76535	-3.77783	1.04287	0.00125	0.0150111	yes
ENSMUSG00000075014	Gm10800	2:98666546-98667301	jaki_stage2	dmso_stage2	OK	2.55553	34.384	-3.75005	3.96451	0.0006	0.00841618	yes
ENSMUSG00000029322	Plac8	5:100553724-100572245	jaki_stage2	dmso_stage2	OK	1.01208	13.5263	-3.74037	2.33526	0.0045	0.0385364	yes
ENSMUSG00000024803	Ankrd1	19:36111964-36119844	jaki_stage2	dmso_stage2	OK	0.808003	10.6429	-3.71938	3.99924	0.00035	0.00550314	yes
ENSMUSG00000071362	Gm10330	12:23778911-23780265	jaki_stage2	dmso_stage2	OK	1.8647	24.4204	-3.71107	4.68467	5e-05	0.00106809	yes
ENSMUSG00000020961	Ston2	12:91638541-91788387	jaki_stage2	dmso_stage2	OK	0.200353	2.58596	-3.69008	0.676181	0.00195	0.0209103	yes
ENSMUSG00000024987	Cyp26a1	19:37697807-37701528	jaki_stage2	dmso_stage2	OK	0.950537	12.1535	-3.67648	4.09274	0.0005	0.00730919	yes
ENSMUSG00000063354	Slc39a4	15:76612384-76616852	jaki_stage2	dmso_stage2	OK	0.761661	9.51571	-3.64309	4.24234	5e-05	0.00106809	yes
ENSMUSG00000028785	Hpca	4:129105547-129122036	jaki_stage2	dmso_stage2	OK	0.153828	1.89967	-3.62635	0.508672	0.0059	0.0466549	yes
ENSMUSG00000028664	Ephb2	4:136647538-136835988	jaki_stage2	dmso_stage2	OK	0.63194	7.79843	-3.62532	2.39672	0.00025	0.00417862	yes
ENSMUSG00000029651	Mtus2	5:147957319-148316065	jaki_stage2	dmso_stage2	OK	0.412695	5.03664	-3.60931	1.18156	0.0008	0.0105744	yes
ENSMUSG00000048388	Fam171b	2:83812635-83883486	jaki_stage2	dmso_stage2	OK	0.372269	4.5399	-3.60824	1.3837	0.00095	0.0121417	yes
ENSMUSG00000022425	Enpp2	15:54838897-54920146	jaki_stage2	dmso_stage2	OK	0.174496	2.12178	-3.60401	2.28659	0.0028	0.0275959	yes
ENSMUSG00000024827	Gldc	19:30098448-30175418	jaki_stage2	dmso_stage2	OK	2.94241	35.5535	-3.59492	6.67111	5e-05	0.00106809	yes
ENSMUSG00000051379	Flrt3	2:140395308-142392966	jaki_stage2	dmso_stage2	OK	1.49607	18.0552	-3.59316	3.3276	0.00025	0.00417862	yes
ENSMUSG00000031714	Gab1	8:80764433-80880479	jaki_stage2	dmso_stage2	OK	3.30515	39.8514	-3.59184	7.17279	5e-05	0.00106809	yes
ENSMUSG00000057897	Camk2b	11:5969643-6066362	jaki_stage2	dmso_stage2	OK	0.346152	4.07359	-3.55682	1.16518	5e-05	0.00106809	yes
ENSMUSG00000034520	Gjc1	11:102799578-102819700	jaki_stage2	dmso_stage2	OK	2.28425	26.8737	-3.5564	3.48591	5e-05	0.00106809	yes
ENSMUSG00000003283	Hck	2:153108467-153151441	jaki_stage2	dmso_stage2	OK	0.44089	5.15063	-3.54626	3.01545	0.0061	0.0477616	yes
ENSMUSG00000020577	Tspan13	12:36014556-36042500	jaki_stage2	dmso_stage2	OK	1.82651	21.2677	-3.5415	4.27469	5e-05	0.00106809	yes
ENSMUSG00000041245	Wnk3	X:151198077-151471842	jaki_stage2	dmso_stage2	OK	2.09515	24.0075	-3.51836	2.20254	0.0009	0.0116569	yes
ENSMUSG00000038642	Ctss	3:95526785-95556403	jaki_stage2	dmso_stage2	OK	1.30717	14.4964	-3.47118	3.76716	0.00025	0.00417862	yes
ENSMUSG00000022037	Clu	14:65968482-65981548	jaki_stage2	dmso_stage2	OK	5.34983	59.2724	-3.4698	4.12754	5e-05	0.00106809	yes
ENSMUSG00000063646	Jakmip1	5:37028334-37148001	jaki_stage2	dmso_stage2	OK	0.673422	7.44164	-3.46604	1.45562	0.00025	0.00417862	yes
ENSMUSG00000028696	Ipp	4:116507548-116538243	jaki_stage2	dmso_stage2	OK	9.22424	100.864	-3.45084	7.10431	5e-05	0.00106809	yes
ENSMUSG00000002944	Cd36	5:17781689-17888959	jaki_stage2	dmso_stage2	OK	0.986572	10.5823	-3.42309	4.59914	5e-05	0.00106809	yes
ENSMUSG00000002228	Ppm1j	3:104767405-104786018	jaki_stage2	dmso_stage2	OK	1.29671	13.7547	-3.40699	4.20873	0.0002	0.00353055	yes
ENSMUSG00000026576	Atp1b1	1:164437266-164458355	jaki_stage2	dmso_stage2	OK	1.47329	15.5159	-3.39664	4.72008	5e-05	0.00106809	yes
ENSMUSG00000066000	2610305D13Rik	4:147611936-147642513	jaki_stage2	dmso_stage2	OK	15.5286	160.923	-3.37337	7.57445	5e-05	0.00106809	yes
ENSMUSG00000024459	H2-M5	17:36984060-36989537	jaki_stage2	dmso_stage2	OK	0.593103	6.06511	-3.35418	1.6825	0.0006	0.00841618	yes
ENSMUSG00000004730	Emr1	17:57358685-57483529	jaki_stage2	dmso_stage2	OK	0.449972	4.58143	-3.34789	3.44062	0.00055	0.00787828	yes
ENSMUSG00000026564	Dusp27	1:166098152-166127898	jaki_stage2	dmso_stage2	OK	0.829438	8.44201	-3.34738	4.64524	5e-05	0.00106809	yes
ENSMUSG00000031502	Col4a1	8:11187754-11449287	jaki_stage2	dmso_stage2	OK	7.84416	78.982	-3.33183	5.6418	5e-05	0.00106809	yes
ENSMUSG00000049493	Pls1	9:95752641-95845311	jaki_stage2	dmso_stage2	OK	0.31511	3.17202	-3.33147	1.17162	0.0038	0.0342329	yes
ENSMUSG00000037171	Nodal	10:61417971-61425338	jaki_stage2	dmso_stage2	OK	1.88613	18.9024	-3.32507	4.66985	5e-05	0.00106809	yes
ENSMUSG00000079259	Trim71	9:114507132-114564369	jaki_stage2	dmso_stage2	OK	2.98506	29.9117	-3.32488	7.12398	5e-05	0.00106809	yes
ENSMUSG00000070780	Rbm47	5:66016548-66174944	jaki_stage2	dmso_stage2	OK	1.07078	10.5657	-3.30265	1.5345	0.00065	0.00900543	yes
ENSMUSG00000031523	Dlc1	8:36567750-36953143	jaki_stage2	dmso_stage2	OK	1.4086	13.8368	-3.29618	2.79421	5e-05	0.00106809	yes
ENSMUSG00000050069	Grem2	1:174833784-174921819	jaki_stage2	dmso_stage2	OK	0.261101	2.52267	-3.27227	3.00579	0.00505	0.0417652	yes
ENSMUSG00000036928	Stag3	5:138280239-138312393	jaki_stage2	dmso_stage2	OK	2.14312	20.5005	-3.25787	2.74435	5e-05	0.00106809	yes
ENSMUSG00000022490	Ppp1r1a	15:103530278-103537992	jaki_stage2	dmso_stage2	OK	0.779798	7.45192	-3.25644	3.03991	0.0054	0.0437238	yes
ENSMUSG00000029330	Cds1	5:101765129-101823858	jaki_stage2	dmso_stage2	OK	0.348152	3.32173	-3.25415	1.65288	0.0041	0.0360001	yes
ENSMUSG00000026398	Nr5a2	1:136843583-136960427	jaki_stage2	dmso_stage2	OK	1.76214	16.783	-3.25161	5.20732	5e-05	0.00106809	yes
ENSMUSG00000039936	Pik3cd	4:149649167-149702571	jaki_stage2	dmso_stage2	OK	0.562609	5.3336	-3.2449	1.17735	5e-05	0.00106809	yes
ENSMUSG00000047986	Palm3	8:84021470-84042575	jaki_stage2	dmso_stage2	OK	0.996977	9.44051	-3.24323	2.61713	0.0003	0.00482354	yes
ENSMUSG00000027692	Tnik	3:28263213-28675858	jaki_stage2	dmso_stage2	OK	0.548522	5.14851	-3.23053	1.78626	0.00015	0.00278996	yes
ENSMUSG00000067786	Nnat	2:157556361-157571274	jaki_stage2	dmso_stage2	OK	2.47307	23.1267	-3.22518	2.20851	0.00265	0.0265235	yes
ENSMUSG00000012396	Nanog	6:122707488-122714633	jaki_stage2	dmso_stage2	OK	8.74988	81.8026	-3.22481	6.23775	5e-05	0.00106809	yes
ENSMUSG00000024209	1700061G19Rik	17:56875476-56888904	jaki_stage2	dmso_stage2	OK	0.82524	7.66135	-3.21471	3.72376	5e-05	0.00106809	yes
ENSMUSG00000049422	Chchd10	10:75935572-75940672	jaki_stage2	dmso_stage2	OK	15.0459	139.064	-3.20831	5.82021	5e-05	0.00106809	yes
ENSMUSG00000045667	Smtnl2	11:72389163-72411713	jaki_stage2	dmso_stage2	OK	0.671366	6.19479	-3.20588	1.79747	0.0051	0.0420245	yes
ENSMUSG00000044349	Snhg11	2:158375637-158386145	jaki_stage2	dmso_stage2	OK	0.652794	5.91047	-3.17857	2.42426	0.0001	0.00192896	yes
ENSMUSG00000046338	Gpat2	2:127425198-127436092	jaki_stage2	dmso_stage2	OK	0.631963	5.69456	-3.17167	3.60994	0.0003	0.00482354	yes
ENSMUSG00000039497	Dse	10:34151393-34207551	jaki_stage2	dmso_stage2	OK	3.91743	35.2498	-3.16964	6.3745	5e-05	0.00106809	yes
ENSMUSG00000031762	Mt2	8:94172617-94173567	jaki_stage2	dmso_stage2	OK	14.2601	128.248	-3.16887	4.86206	5e-05	0.00106809	yes
ENSMUSG00000087306	A230004M16Rik	11:41710341-42000857	jaki_stage2	dmso_stage2	OK	1.90904	17.0674	-3.16032	4.46005	5e-05	0.00106809	yes
ENSMUSG00000002985	Apoe	7:19696108-19699166	jaki_stage2	dmso_stage2	OK	26.0757	232.371	-3.15566	4.76684	5e-05	0.00106809	yes
ENSMUSG00000068079	Tcf15	2:152143560-152149097	jaki_stage2	dmso_stage2	OK	1.27365	11.3277	-3.15281	3.01457	0.0034	0.0316631	yes
ENSMUSG00000000732	Icosl	10:78069359-78079525	jaki_stage2	dmso_stage2	OK	0.460562	4.06407	-3.14146	3.28039	0.00155	0.0175684	yes
ENSMUSG00000032359	Ctsh	9:90054151-90076089	jaki_stage2	dmso_stage2	OK	3.62656	31.7807	-3.13148	2.90726	0.00085	0.0110943	yes
ENSMUSG00000024422	Dhx16	17:35879818-35892670	jaki_stage2	dmso_stage2	OK	44.1132	384.081	-3.12213	4.70506	5e-05	0.00106809	yes
ENSMUSG00000031503	Col4a2	8:11187754-11449287	jaki_stage2	dmso_stage2	OK	5.07045	43.7347	-3.10859	2.69354	5e-05	0.00106809	yes
ENSMUSG00000027298	Tyro3	2:119797732-119818104	jaki_stage2	dmso_stage2	OK	2.28109	19.4227	-3.08995	1.95275	0.00035	0.00550314	yes
ENSMUSG00000037747	Phyhipl	10:70440667-70655965	jaki_stage2	dmso_stage2	OK	0.390855	3.31127	-3.08268	0.890497	0.0012	0.0145659	yes
ENSMUSG00000014361	Mertk	2:128698955-128802894	jaki_stage2	dmso_stage2	OK	0.423814	3.5866	-3.08112	3.26391	0.0014	0.0163056	yes
ENSMUSG00000044647	Csrnp3	2:65845766-66031546	jaki_stage2	dmso_stage2	OK	0.287049	2.42645	-3.07948	1.21125	0.00265	0.0265235	yes
ENSMUSG00000022150	Dab2	15:6299787-6440712	jaki_stage2	dmso_stage2	OK	2.95586	24.9494	-3.07735	2.56636	5e-05	0.00106809	yes
ENSMUSG00000094472	Gm21897	16:15317457-15318957	jaki_stage2	dmso_stage2	OK	34.9343	293.592	-3.0711	6.9478	5e-05	0.00106809	yes
ENSMUSG00000045629	Sh3tc2	18:61953074-62015715	jaki_stage2	dmso_stage2	OK	0.282201	2.36421	-3.06656	3.21393	0.0016	0.0180143	yes
ENSMUSG00000042842	Serpinb6b	13:32965208-32979067	jaki_stage2	dmso_stage2	OK	0.501327	4.19077	-3.06339	2.55021	0.0044	0.0379444	yes
ENSMUSG00000025473	Adam8	7:139950395-139992562	jaki_stage2	dmso_stage2	OK	0.538562	4.49239	-3.0603	0.861941	0.00575	0.0457631	yes
ENSMUSG00000028931	Kcnab2	4:152390741-152563183	jaki_stage2	dmso_stage2	OK	0.401527	3.34351	-3.0578	0.620518	0.004	0.0354211	yes
ENSMUSG00000040552	C3ar1	6:122847137-122856161	jaki_stage2	dmso_stage2	OK	0.244889	2.03621	-3.05569	2.94507	0.0028	0.0275959	yes
ENSMUSG00000042249	Adrbk2	5:112910477-113015514	jaki_stage2	dmso_stage2	OK	0.275373	2.28454	-3.05244	3.56071	0.0003	0.00482354	yes
ENSMUSG00000027855	Sycp1	3:102818498-102936100	jaki_stage2	dmso_stage2	OK	1.33824	10.9881	-3.03753	4.53083	5e-05	0.00106809	yes
ENSMUSG00000074303	Gm10664	8:64998456-65037336	jaki_stage2	dmso_stage2	OK	5.97594	48.9425	-3.03385	3.53053	5e-05	0.00106809	yes
ENSMUSG00000041075	Fzd7	1:59482146-59486947	jaki_stage2	dmso_stage2	OK	1.43341	11.6639	-3.02453	4.70508	5e-05	0.00106809	yes
ENSMUSG00000047261	Gap43	16:42248441-42340651	jaki_stage2	dmso_stage2	OK	0.738181	6.00645	-3.02447	2.56635	0.0024	0.0246228	yes
ENSMUSG00000052949	Rnf157	11:116336352-116413032	jaki_stage2	dmso_stage2	OK	0.919395	7.46495	-3.02137	1.44704	0.00255	0.0258285	yes
ENSMUSG00000024486	Hbegf	18:36504928-36515805	jaki_stage2	dmso_stage2	OK	2.50559	20.3032	-3.01848	4.80444	5e-05	0.00106809	yes
ENSMUSG00000026672	Optn	2:5020641-5064051	jaki_stage2	dmso_stage2	OK	1.33227	10.7719	-3.01531	3.49129	5e-05	0.00106809	yes
ENSMUSG00000011034	Slc5a1	5:33104218-33162872	jaki_stage2	dmso_stage2	OK	0.29287	2.35464	-3.00718	3.07156	0.00265	0.0265235	yes
ENSMUSG00000041773	Enc1	13:97241104-97253039	jaki_stage2	dmso_stage2	OK	4.52019	35.7606	-2.98392	6.17818	5e-05	0.00106809	yes
ENSMUSG00000021767	Kat6b	14:21481433-21672478	jaki_stage2	dmso_stage2	OK	11.1968	88.5096	-2.98274	3.16721	0.0001	0.00192896	yes
ENSMUSG00000032607	Amt	9:108296852-108301571	jaki_stage2	dmso_stage2	OK	10.5775	83.5238	-2.98119	4.29686	5e-05	0.00106809	yes
ENSMUSG00000027547	Sall4	2:168748331-168768108	jaki_stage2	dmso_stage2	OK	7.15948	56.1351	-2.97098	2.19242	0.00135	0.0159152	yes
ENSMUSG00000069053	Uba1y	Y:818712-844224	jaki_stage2	dmso_stage2	OK	0.986523	7.71492	-2.96723	4.28066	5e-05	0.00106809	yes
ENSMUSG00000027555	Car13	3:14641726-14663002	jaki_stage2	dmso_stage2	OK	0.983074	7.68115	-2.96595	3.56765	0.00015	0.00278996	yes
ENSMUSG00000059991	Nptx2	5:144545886-144557478	jaki_stage2	dmso_stage2	OK	0.334821	2.61117	-2.96323	2.66155	0.0057	0.0454722	yes
ENSMUSG00000020900	Myh10	11:68691558-68816632	jaki_stage2	dmso_stage2	OK	6.5554	51.1088	-2.96282	1.62181	0.00055	0.00787828	yes
ENSMUSG00000061186	Sfmbt2	2:10339282-10595253	jaki_stage2	dmso_stage2	OK	2.68633	20.8994	-2.95976	2.48456	5e-05	0.00106809	yes
ENSMUSG00000078872	Gm14401	2:177074319-177087347	jaki_stage2	dmso_stage2	OK	2.32795	17.9883	-2.94993	2.29782	0.0004	0.00608414	yes
ENSMUSG00000002900	Lamb1	12:31265233-31329644	jaki_stage2	dmso_stage2	OK	27.0568	207.434	-2.93859	4.54698	5e-05	0.00106809	yes
ENSMUSG00000004187	Kifc2	15:76660640-76668196	jaki_stage2	dmso_stage2	OK	0.516582	3.92543	-2.92578	3.06412	0.00185	0.0201415	yes
ENSMUSG00000039395	Mreg	1:72159232-72212307	jaki_stage2	dmso_stage2	OK	6.08408	45.7096	-2.90939	5.58072	5e-05	0.00106809	yes
ENSMUSG00000030494	Rhpn2	7:35334174-35396817	jaki_stage2	dmso_stage2	OK	1.23686	9.20753	-2.89614	2.75104	0.00265	0.0265235	yes
ENSMUSG00000040564	Apoc1	7:19689483-19692658	jaki_stage2	dmso_stage2	OK	7.57595	55.3069	-2.86796	3.1652	0.00095	0.0121417	yes
ENSMUSG00000033676	Gabrb3	7:57590517-57828802	jaki_stage2	dmso_stage2	OK	0.676225	4.91612	-2.86194	1.56429	0.00315	0.0299749	yes
ENSMUSG00000005892	Trh	6:92242060-92244650	jaki_stage2	dmso_stage2	OK	4.55375	32.7694	-2.84722	4.30701	5e-05	0.00106809	yes
ENSMUSG00000051316	Taf7	18:37640901-37644204	jaki_stage2	dmso_stage2	OK	11.1751	79.8391	-2.83681	6.28624	5e-05	0.00106809	yes
ENSMUSG00000048012	Zfp473	7:44731480-44777515	jaki_stage2	dmso_stage2	OK	2.09253	14.926	-2.83451	2.69553	0.0001	0.00192896	yes
ENSMUSG00000072774	Zfp951	5:104814342-104828957	jaki_stage2	dmso_stage2	OK	1.74739	12.3803	-2.82477	3.4015	0.0003	0.00482354	yes
ENSMUSG00000042035	Igsf3	3:101377124-101463060	jaki_stage2	dmso_stage2	OK	0.629464	4.449	-2.82128	4.19159	5e-05	0.00106809	yes
ENSMUSG00000089945	Gm20459	4:57434246-57896984	jaki_stage2	dmso_stage2	OK	0.973153	6.87692	-2.82102	2.49077	0.0035	0.0323493	yes
ENSMUSG00000018906	P4ha2	11:54100094-54131665	jaki_stage2	dmso_stage2	OK	6.75857	47.5562	-2.81485	3.09816	5e-05	0.00106809	yes
ENSMUSG00000060548	Tnfrsf19	14:60963833-61046855	jaki_stage2	dmso_stage2	OK	0.534532	3.75006	-2.81057	3.38192	0.00035	0.00550314	yes
ENSMUSG00000020661	Dnmt3a	12:3806006-3914443	jaki_stage2	dmso_stage2	OK	21.7868	152.557	-2.80782	2.7669	5e-05	0.00106809	yes
ENSMUSG00000019874	Fabp7	10:57784880-57788450	jaki_stage2	dmso_stage2	OK	4.08637	28.5178	-2.80297	3.19209	0.00085	0.0110943	yes
ENSMUSG00000074218	Cox7a1	7:30184170-30186028	jaki_stage2	dmso_stage2	OK	8.74429	60.9943	-2.80226	2.97502	0.00165	0.0184543	yes
ENSMUSG00000075511	1700001L05Rik	15:83357525-83367282	jaki_stage2	dmso_stage2	OK	3.26262	22.5593	-2.78962	3.26143	5e-05	0.00106809	yes
ENSMUSG00000029922	Mkrn1	6:39397803-39421294	jaki_stage2	dmso_stage2	OK	84.5835	583.09	-2.78527	4.52255	5e-05	0.00106809	yes
ENSMUSG00000036211	Hist1h1t	13:23695810-23696719	jaki_stage2	dmso_stage2	OK	1.37463	9.44379	-2.78032	2.63958	0.00455	0.0388171	yes
ENSMUSG00000035694	Caps2	10:112163620-112216555	jaki_stage2	dmso_stage2	OK	3.13456	21.354	-2.76817	4.49699	5e-05	0.00106809	yes
ENSMUSG00000003153	Slc2a3	6:122727808-122801640	jaki_stage2	dmso_stage2	OK	69.6833	474.051	-2.76616	2.51918	5e-05	0.00106809	yes
ENSMUSG00000023243	Kcnk5	14:20140057-20181782	jaki_stage2	dmso_stage2	OK	1.23765	8.27419	-2.74102	3.97333	5e-05	0.00106809	yes
ENSMUSG00000031665	Sall1	8:89027247-89044162	jaki_stage2	dmso_stage2	OK	1.06754	7.09435	-2.73238	4.12009	5e-05	0.00106809	yes
ENSMUSG00000011256	Adam19	11:46055991-46147343	jaki_stage2	dmso_stage2	OK	1.94661	12.9294	-2.73162	2.14582	5e-05	0.00106809	yes
ENSMUSG00000005148	Klf5	14:99298690-99313405	jaki_stage2	dmso_stage2	OK	1.26591	8.38516	-2.72766	3.21332	0.0007	0.00957068	yes
ENSMUSG00000026107	Nabp1	1:51469497-51478399	jaki_stage2	dmso_stage2	OK	2.683	17.7345	-2.72464	4.52351	5e-05	0.00106809	yes
ENSMUSG00000001827	Folr1	7:101858330-101870788	jaki_stage2	dmso_stage2	OK	18.1601	119.801	-2.72179	3.33175	5e-05	0.00106809	yes
ENSMUSG00000026764	Kif5c	2:49619297-49774778	jaki_stage2	dmso_stage2	OK	1.86069	12.2394	-2.71762	1.54337	0.00205	0.0217242	yes
ENSMUSG00000021747	4930452B06Rik	14:8431191-8666240	jaki_stage2	dmso_stage2	OK	0.706504	4.62779	-2.71155	3.17132	0.0008	0.0105744	yes
ENSMUSG00000078868	Gm14412	2:177314519-177324307	jaki_stage2	dmso_stage2	OK	1.69218	11.0775	-2.71068	3.42037	0.0002	0.00353055	yes
ENSMUSG00000000409	Lck	4:129548343-129573641	jaki_stage2	dmso_stage2	OK	2.02149	13.1392	-2.70039	2.29546	0.0015	0.0170732	yes
ENSMUSG00000073164	2410018L13Rik	12:22953996-23010284	jaki_stage2	dmso_stage2	OK	2.14229	13.7789	-2.68523	2.90459	0.0001	0.00192896	yes
ENSMUSG00000055102	Zfp819	7:43607168-43618285	jaki_stage2	dmso_stage2	OK	2.83721	18.1666	-2.67874	2.55595	0.001	0.0125903	yes
ENSMUSG00000032122	Slc37a2	9:37229148-37255738	jaki_stage2	dmso_stage2	OK	0.598839	3.82278	-2.67438	2.95148	0.00065	0.00900543	yes
ENSMUSG00000053062	Jam2	16:84774122-84825928	jaki_stage2	dmso_stage2	OK	8.80065	56.166	-2.67402	3.04582	5e-05	0.00106809	yes
ENSMUSG00000074657	Kif5a	10:127225695-127263363	jaki_stage2	dmso_stage2	OK	0.294403	1.85352	-2.65441	3.07042	0.0007	0.00957068	yes
ENSMUSG00000028640	Tfap2c	2:172549592-172558622	jaki_stage2	dmso_stage2	OK	1.71751	10.7532	-2.64638	2.70552	0.00035	0.00550314	yes
ENSMUSG00000027669	Gnb4	3:32580331-32616585	jaki_stage2	dmso_stage2	OK	1.11153	6.93969	-2.64233	3.15477	5e-05	0.00106809	yes
ENSMUSG00000040511	Pvr	7:19903577-19927607	jaki_stage2	dmso_stage2	OK	3.17625	19.8035	-2.64036	3.51313	5e-05	0.00106809	yes
ENSMUSG00000056367	Actr3b	5:25759996-25850342	jaki_stage2	dmso_stage2	OK	1.42239	8.82893	-2.63392	3.0442	0.0013	0.0154469	yes
ENSMUSG00000078495	Gm13157	4:147753973-147809840	jaki_stage2	dmso_stage2	OK	5.00949	30.9526	-2.62732	4.50914	5e-05	0.00106809	yes
ENSMUSG00000016200	Syt14	1:192897306-193035698	jaki_stage2	dmso_stage2	OK	0.878095	5.40926	-2.62298	2.62633	0.0049	0.0409504	yes
ENSMUSG00000015143	Actn1	12:80167541-80260371	jaki_stage2	dmso_stage2	OK	3.65909	22.5239	-2.6219	4.57668	5e-05	0.00106809	yes
ENSMUSG00000045763	Basp1	15:25363284-25413764	jaki_stage2	dmso_stage2	OK	6.91689	42.5062	-2.61948	4.79129	5e-05	0.00106809	yes
ENSMUSG00000051043	Gprc5c	11:114851151-114872617	jaki_stage2	dmso_stage2	OK	1.10337	6.74817	-2.61257	1.58968	0.0003	0.00482354	yes
ENSMUSG00000009687	Fxyd5	7:31032721-31042481	jaki_stage2	dmso_stage2	OK	1.93404	11.7134	-2.59847	1.79002	0.00125	0.0150111	yes
ENSMUSG00000020053	Igf1	10:87826376-87937042	jaki_stage2	dmso_stage2	OK	0.806175	4.86005	-2.59181	1.32594	0.0063	0.0488187	yes
ENSMUSG00000097391	Mirg	12:109729763-109749460	jaki_stage2	dmso_stage2	OK	14.1525	84.9664	-2.58583	3.45793	5e-05	0.00106809	yes
ENSMUSG00000010660	Plcd1	9:119071526-119093496	jaki_stage2	dmso_stage2	OK	1.08229	6.48077	-2.58208	3.36999	0.00055	0.00787828	yes
ENSMUSG00000071226	Cecr2	6:120666368-120771190	jaki_stage2	dmso_stage2	OK	1.61357	9.63711	-2.57834	2.03523	0.00425	0.0369098	yes
ENSMUSG00000040747	Cd53	3:106758860-106790149	jaki_stage2	dmso_stage2	OK	0.46774	2.79021	-2.5766	2.58345	0.00505	0.0417652	yes
ENSMUSG00000026712	Mrc1	2:14229413-14332057	jaki_stage2	dmso_stage2	OK	1.01151	6.02574	-2.57463	3.2992	5e-05	0.00106809	yes
ENSMUSG00000064267	Hvcn1	5:122206803-122264460	jaki_stage2	dmso_stage2	OK	1.74026	10.351	-2.57239	2.22252	0.00115	0.0141366	yes
ENSMUSG00000030701	Plekhb1	7:100642891-100662414	jaki_stage2	dmso_stage2	OK	0.518366	3.07747	-2.5697	0.789198	0.00585	0.0463951	yes
ENSMUSG00000052516	Robo2	16:73892305-74411825	jaki_stage2	dmso_stage2	OK	0.332183	1.96835	-2.56694	0.874486	0.00365	0.0333707	yes
ENSMUSG00000064179	Tnnt1	7:4504569-4516382	jaki_stage2	dmso_stage2	OK	1.29592	7.67274	-2.56576	1.25531	0.0003	0.00482354	yes
ENSMUSG00000074863	Gm5665	13:62699405-62726689	jaki_stage2	dmso_stage2	OK	5.1154	30.2057	-2.5619	3.15043	5e-05	0.00106809	yes
ENSMUSG00000021835	Bmp4	14:46379413-46390669	jaki_stage2	dmso_stage2	OK	1.25287	7.35968	-2.55441	2.39025	0.0021	0.0221499	yes
ENSMUSG00000033467	Crlf2	5:109554710-109558993	jaki_stage2	dmso_stage2	OK	2.48363	14.5831	-2.55377	3.32661	0.0002	0.00353055	yes
ENSMUSG00000027488	Snta1	2:154376312-154408099	jaki_stage2	dmso_stage2	OK	1.0327	6.01596	-2.54238	2.95266	0.0024	0.0246228	yes
ENSMUSG00000038816	Ctnnal1	4:56810934-56865188	jaki_stage2	dmso_stage2	OK	28.1151	163.272	-2.53786	2.96446	5e-05	0.00106809	yes
ENSMUSG00000037188	Grhl3	4:135541887-135573630	jaki_stage2	dmso_stage2	OK	0.837719	4.84806	-2.53287	3.01636	0.0007	0.00957068	yes
ENSMUSG00000050071	Bex1	X:136213971-136226100	jaki_stage2	dmso_stage2	OK	25.0841	144.474	-2.52596	4.81815	5e-05	0.00106809	yes
ENSMUSG00000055560	Zfp459	13:67405721-67421418	jaki_stage2	dmso_stage2	OK	1.6696	9.52736	-2.51257	3.86789	5e-05	0.00106809	yes
ENSMUSG00000038893	Fam117a	11:95336010-95381872	jaki_stage2	dmso_stage2	OK	1.18246	6.7263	-2.50802	1.63231	0.00105	0.0130979	yes
ENSMUSG00000050623	Tex40	19:6922425-6925380	jaki_stage2	dmso_stage2	OK	2.39658	13.5728	-2.50167	2.63567	0.00475	0.0401184	yes
ENSMUSG00000031099	Smarca1	X:47809367-47892974	jaki_stage2	dmso_stage2	OK	1.16499	6.58753	-2.49942	2.20828	0.0001	0.00192896	yes
ENSMUSG00000055044	Pdlim1	19:40221172-40271842	jaki_stage2	dmso_stage2	OK	9.27699	52.2114	-2.49264	3.35069	5e-05	0.00106809	yes
ENSMUSG00000029001	Fbxo44	4:148152799-148160482	jaki_stage2	dmso_stage2	OK	0.571691	3.2167	-2.49227	1.24328	0.00145	0.0166584	yes
ENSMUSG00000028121	Bcar3	3:122419779-122530180	jaki_stage2	dmso_stage2	OK	1.86277	10.4626	-2.48971	3.61776	0.0001	0.00192896	yes
ENSMUSG00000036863	Syde2	3:145987869-146021720	jaki_stage2	dmso_stage2	OK	1.7952	10.0674	-2.48747	4.36424	5e-05	0.00106809	yes
ENSMUSG00000004661	Arid3b	9:57777864-57836793	jaki_stage2	dmso_stage2	OK	5.57656	31.1216	-2.48047	2.06614	0.0022	0.0229895	yes
ENSMUSG00000084487	Gm23787	12:109684961-109685034	jaki_stage2	dmso_stage2	OK	1825.7	10111.3	-2.46944	2.47139	0.00545	0.043997	yes
ENSMUSG00000073568	Arl14epl	18:46925981-46934222	jaki_stage2	dmso_stage2	OK	4.11558	22.5597	-2.45458	4.13847	5e-05	0.00106809	yes
ENSMUSG00000018672	Copz2	11:96849869-96861203	jaki_stage2	dmso_stage2	OK	2.75148	15.0676	-2.45317	2.30631	0.0004	0.00608414	yes
ENSMUSG00000002980	Bcam	7:19756130-19775403	jaki_stage2	dmso_stage2	OK	3.97653	21.7074	-2.44861	2.82711	5e-05	0.00106809	yes
ENSMUSG00000018405	Mrm1	11:84813060-84819515	jaki_stage2	dmso_stage2	OK	5.55518	29.9643	-2.43134	3.54063	0.00585	0.0463951	yes
ENSMUSG00000039831	Arhgap29	3:121953228-122016677	jaki_stage2	dmso_stage2	OK	7.22787	38.7963	-2.42428	3.36597	5e-05	0.00106809	yes
ENSMUSG00000061331	Gm17132	5:127783490-128433077	jaki_stage2	dmso_stage2	OK	68.9594	369.218	-2.42065	3.94855	5e-05	0.00106809	yes
ENSMUSG00000000296	Tpd52l1	10:31332379-31445921	jaki_stage2	dmso_stage2	OK	2.85475	15.2493	-2.41731	3.18147	0.0003	0.00482354	yes
ENSMUSG00000074637	Sox2	3:34104437-34682619	jaki_stage2	dmso_stage2	OK	9.74734	52.0342	-2.41638	4.93997	5e-05	0.00106809	yes
ENSMUSG00000009628	Tex15	8:33516737-33585582	jaki_stage2	dmso_stage2	OK	5.71485	30.3993	-2.41125	4.00891	5e-05	0.00106809	yes
ENSMUSG00000025764	Phf17	3:41555733-41616862	jaki_stage2	dmso_stage2	OK	11.9403	63.1476	-2.40289	5.65611	5e-05	0.00106809	yes
ENSMUSG00000021763	BC067074	13:113317083-113379711	jaki_stage2	dmso_stage2	OK	0.583379	3.04318	-2.38307	2.45601	0.0001	0.00192896	yes
ENSMUSG00000036782	Klhl13	X:23219270-23365082	jaki_stage2	dmso_stage2	OK	12.985	66.8572	-2.36424	2.87957	5e-05	0.00106809	yes
ENSMUSG00000074867	Zfp808	13:62129915-62173419	jaki_stage2	dmso_stage2	OK	5.94887	30.5788	-2.36185	4.57301	5e-05	0.00106809	yes
ENSMUSG00000030513	Pcsk6	7:65861005-66050340	jaki_stage2	dmso_stage2	OK	7.67249	38.7224	-2.3354	2.53674	0.00195	0.0209103	yes
ENSMUSG00000023942	Slc29a1	17:45585199-45599606	jaki_stage2	dmso_stage2	OK	23.8188	120.081	-2.33384	2.66425	0.0001	0.00192896	yes
ENSMUSG00000027359	Slc27a2	2:126521201-126588243	jaki_stage2	dmso_stage2	OK	2.63257	13.2205	-2.32824	2.00255	0.00195	0.0209103	yes
ENSMUSG00000022034	Esco2	14:65819037-65833994	jaki_stage2	dmso_stage2	OK	25.7441	128.233	-2.31646	3.95196	5e-05	0.00106809	yes
ENSMUSG00000026288	Inpp5d	1:87620311-87720507	jaki_stage2	dmso_stage2	OK	3.17914	15.8055	-2.31371	3.02792	5e-05	0.00106809	yes
ENSMUSG00000093908	Gm5784	12:19387808-19390286	jaki_stage2	dmso_stage2	OK	1.59688	7.91101	-2.30861	3.1122	0.0003	0.00482354	yes
ENSMUSG00000081291	Gm14738	X:82205992-82208472	jaki_stage2	dmso_stage2	OK	3.34988	16.5363	-2.30346	3.70343	5e-05	0.00106809	yes
ENSMUSG00000013415	Igf2bp1	11:95957162-96005940	jaki_stage2	dmso_stage2	OK	12.3042	60.6878	-2.30225	2.14111	0.00255	0.0258285	yes
ENSMUSG00000027702	Lrrc34	3:30624266-30672431	jaki_stage2	dmso_stage2	OK	3.92222	19.3432	-2.30209	3.53305	5e-05	0.00106809	yes
ENSMUSG00000069755	Zfp125	12:20874124-20921262	jaki_stage2	dmso_stage2	OK	16.2561	79.5364	-2.29063	3.21965	0.0003	0.00482354	yes
ENSMUSG00000029304	Spp1	5:104435117-104441050	jaki_stage2	dmso_stage2	OK	100.17	488.784	-2.28675	5.2951	5e-05	0.00106809	yes
ENSMUSG00000018865	Sult4a1	15:84076096-84105754	jaki_stage2	dmso_stage2	OK	2.50446	12.194	-2.28359	3.28552	0.0004	0.00608414	yes
ENSMUSG00000086454	4930500J02Rik	2:104559162-104571429	jaki_stage2	dmso_stage2	OK	25.4097	122.415	-2.26832	3.55743	5e-05	0.00106809	yes
ENSMUSG00000024014	Pim1	17:29461895-29495445	jaki_stage2	dmso_stage2	OK	4.82812	23.1179	-2.25948	3.86647	5e-05	0.00106809	yes
ENSMUSG00000028680	Plk3	4:117126793-117133963	jaki_stage2	dmso_stage2	OK	1.47786	7.05746	-2.25564	2.94836	0.00035	0.00550314	yes
ENSMUSG00000062939	Stat4	1:51987147-52107188	jaki_stage2	dmso_stage2	OK	1.08612	5.18404	-2.25489	2.86291	0.0005	0.00730919	yes
ENSMUSG00000019987	Arg1	10:24915207-24927470	jaki_stage2	dmso_stage2	OK	3.59528	17.1429	-2.25344	3.06249	0.00035	0.00550314	yes
ENSMUSG00000022367	Has2	15:56665626-56778399	jaki_stage2	dmso_stage2	OK	0.66848	3.17459	-2.24761	2.7139	0.00135	0.0159152	yes
ENSMUSG00000028164	Manba	3:135485610-135571404	jaki_stage2	dmso_stage2	OK	22.8435	107.95	-2.2405	2.6933	5e-05	0.00106809	yes
ENSMUSG00000003824	Syce2	8:84872110-84893921	jaki_stage2	dmso_stage2	OK	29.7341	140.45	-2.23986	3.35669	5e-05	0.00106809	yes
ENSMUSG00000026235	Epha4	1:77367184-77515088	jaki_stage2	dmso_stage2	OK	1.71372	8.06915	-2.23529	4.00651	5e-05	0.00106809	yes
ENSMUSG00000029312	Klhl8	5:103861972-103911259	jaki_stage2	dmso_stage2	OK	4.14417	19.324	-2.22124	3.36615	5e-05	0.00106809	yes
ENSMUSG00000038147	Cd84	1:171839696-171890718	jaki_stage2	dmso_stage2	OK	1.3753	6.39237	-2.2166	2.54867	0.0004	0.00608414	yes
ENSMUSG00000056486	Chn1	2:73596525-73775346	jaki_stage2	dmso_stage2	OK	8.71701	40.4145	-2.21297	2.45619	0.00425	0.0369098	yes
ENSMUSG00000050917	Fgf4	7:144861385-144865243	jaki_stage2	dmso_stage2	OK	20.1613	92.7789	-2.20221	5.07598	5e-05	0.00106809	yes
ENSMUSG00000035239	Neu3	7:99811438-99828417	jaki_stage2	dmso_stage2	OK	0.456963	2.10132	-2.20115	2.36404	0.0051	0.0420245	yes
ENSMUSG00000028967	Errfi1	4:150825732-150868892	jaki_stage2	dmso_stage2	OK	2.8423	13.0417	-2.198	3.47869	5e-05	0.00106809	yes
ENSMUSG00000050240	Hic2	16:17233571-17263430	jaki_stage2	dmso_stage2	OK	1.48181	6.78686	-2.19538	3.20484	5e-05	0.00106809	yes
ENSMUSG00000036553	Sh3tc1	5:35697179-35729276	jaki_stage2	dmso_stage2	OK	0.732818	3.35497	-2.19477	1.62555	0.0019	0.0205864	yes
ENSMUSG00000030672	Mylpf	7:127211607-127214298	jaki_stage2	dmso_stage2	OK	147.245	671.88	-2.18999	2.12924	0.0054	0.0437238	yes
ENSMUSG00000063171	Rps4y2	6:148232429-148444389	jaki_stage2	dmso_stage2	OK	33.3988	151.841	-2.18469	4.39693	5e-05	0.00106809	yes
ENSMUSG00000029267	Mtf2	5:108065673-108132620	jaki_stage2	dmso_stage2	OK	55.3512	251.469	-2.18369	2.55277	0.0004	0.00608414	yes
ENSMUSG00000006369	Fbln1	15:85205948-85286535	jaki_stage2	dmso_stage2	OK	2.1212	9.61258	-2.18004	2.71817	0.0003	0.00482354	yes
ENSMUSG00000068699	Flnc	6:29433152-29461888	jaki_stage2	dmso_stage2	OK	0.952703	4.28293	-2.1685	3.18914	5e-05	0.00106809	yes
ENSMUSG00000034391	Fbxo15	18:84935157-84981376	jaki_stage2	dmso_stage2	OK	47.3391	212.101	-2.16364	3.69154	5e-05	0.00106809	yes
ENSMUSG00000017861	Mybl2	2:163054686-163084688	jaki_stage2	dmso_stage2	OK	61.6876	275.044	-2.15661	3.4684	5e-05	0.00106809	yes
ENSMUSG00000029084	Cd38	5:43868808-43912375	jaki_stage2	dmso_stage2	OK	1.22411	5.45136	-2.15489	2.80278	0.0014	0.0163056	yes
ENSMUSG00000094942	Gm3604	13:62368862-62371936	jaki_stage2	dmso_stage2	OK	4.28805	19.0784	-2.15354	3.40244	0.0001	0.00192896	yes
ENSMUSG00000018727	Cpsf4l	11:113698171-113710017	jaki_stage2	dmso_stage2	OK	1.37265	6.1022	-2.15237	2.05827	0.004	0.0354211	yes
ENSMUSG00000069516	Lyz2	10:117277333-117282274	jaki_stage2	dmso_stage2	OK	27.0162	119.867	-2.14954	4.38003	5e-05	0.00106809	yes
ENSMUSG00000044150	A830080D01Rik	X:159526687-159593081	jaki_stage2	dmso_stage2	OK	11.7163	51.8016	-2.14448	3.22684	5e-05	0.00106809	yes
ENSMUSG00000019256	Ahr	12:35497973-35535038	jaki_stage2	dmso_stage2	OK	0.887009	3.92129	-2.14431	1.74174	0.00595	0.0468584	yes
ENSMUSG00000031709	Tbc1d9	8:83165080-83272934	jaki_stage2	dmso_stage2	OK	0.473941	2.0899	-2.14066	1.58639	0.0039	0.0347632	yes
ENSMUSG00000039191	Rbpj	5:53555778-53657445	jaki_stage2	dmso_stage2	OK	9.1714	40.4415	-2.14062	5.01261	5e-05	0.00106809	yes
ENSMUSG00000024968	Rcor2	19:7267324-7275225	jaki_stage2	dmso_stage2	OK	20.4997	90.1337	-2.13646	2.93937	5e-05	0.00106809	yes
ENSMUSG00000030722	Nfatc2ip	7:126382853-126396737	jaki_stage2	dmso_stage2	OK	13.4324	58.9077	-2.13274	1.9746	0.0057	0.0454722	yes
ENSMUSG00000061393	Acvr2b	9:119402443-119433501	jaki_stage2	dmso_stage2	OK	1.10152	4.79964	-2.12343	2.32066	0.00505	0.0417652	yes
ENSMUSG00000033590	Myo5c	9:75232013-75305451	jaki_stage2	dmso_stage2	OK	0.601334	2.61593	-2.12109	2.87444	0.00085	0.0110943	yes
ENSMUSG00000020782	Llgl2	11:115824048-115855780	jaki_stage2	dmso_stage2	OK	10.0847	43.8593	-2.12071	2.46469	0.0014	0.0163056	yes
ENSMUSG00000025272	Tro	X:150645303-150657583	jaki_stage2	dmso_stage2	OK	4.77771	20.5444	-2.10436	2.38882	5e-05	0.00106809	yes
ENSMUSG00000007379	Dennd2c	3:103102603-103169769	jaki_stage2	dmso_stage2	OK	5.86148	25.1005	-2.09838	4.27946	5e-05	0.00106809	yes
ENSMUSG00000078502	Gm13212	4:145585165-145711968	jaki_stage2	dmso_stage2	OK	2.37545	10.1649	-2.09733	2.27855	0.0024	0.0246228	yes
ENSMUSG00000097764	Gm26635	16:17233571-17263430	jaki_stage2	dmso_stage2	OK	2.36648	10.1017	-2.09379	2.70363	0.0006	0.00841618	yes
ENSMUSG00000019796	Lrp11	10:7589799-7625483	jaki_stage2	dmso_stage2	OK	4.39523	18.7595	-2.09361	2.57486	0.0005	0.00730919	yes
ENSMUSG00000000031	H19	7:142575528-142578143	jaki_stage2	dmso_stage2	OK	59.5194	253.891	-2.09278	3.47091	5e-05	0.00106809	yes
ENSMUSG00000027506	Tpd52	3:8928625-9004723	jaki_stage2	dmso_stage2	OK	27.8428	118.268	-2.08668	4.58698	5e-05	0.00106809	yes
ENSMUSG00000027075	Slc43a1	2:84838849-84863594	jaki_stage2	dmso_stage2	OK	1.25593	5.32104	-2.08296	2.00812	0.001	0.0125903	yes
ENSMUSG00000028807	Zbtb8a	4:129335694-129378116	jaki_stage2	dmso_stage2	OK	5.33447	22.5558	-2.08008	2.99781	0.0005	0.00730919	yes
ENSMUSG00000028527	Ak4	4:101419276-101466995	jaki_stage2	dmso_stage2	OK	8.62846	36.4011	-2.07681	3.6225	5e-05	0.00106809	yes
ENSMUSG00000035493	Tgfbi	13:56609602-56639339	jaki_stage2	dmso_stage2	OK	1.0166	4.26621	-2.0692	2.47296	0.0022	0.0229895	yes
ENSMUSG00000022099	Dmtn	14:70602183-70636048	jaki_stage2	dmso_stage2	OK	0.577266	2.41482	-2.0646	2.38475	0.0029	0.0282317	yes
ENSMUSG00000052105	Soga2	17:66336981-66449750	jaki_stage2	dmso_stage2	OK	9.88566	41.2582	-2.06127	2.17951	0.0017	0.0189041	yes
ENSMUSG00000002068	Ccne1	7:38097983-38107534	jaki_stage2	dmso_stage2	OK	43.4294	180.08	-2.05189	3.28917	5e-05	0.00106809	yes
ENSMUSG00000027018	Hat1	2:71388957-71441622	jaki_stage2	dmso_stage2	OK	358.622	1480.28	-2.04533	2.48842	0.00065	0.00900543	yes
ENSMUSG00000028128	F3	3:121723536-121735052	jaki_stage2	dmso_stage2	OK	4.88662	20.0988	-2.0402	3.31202	0.0001	0.00192896	yes
ENSMUSG00000097451	Rian	12:109603881-109661716	jaki_stage2	dmso_stage2	OK	241.49	991.519	-2.03768	2.51936	0.0001	0.00192896	yes
ENSMUSG00000048249	Crebrf	17:26715649-26776635	jaki_stage2	dmso_stage2	OK	5.86397	24.0675	-2.03714	1.82762	0.00615	0.0479863	yes
ENSMUSG00000021187	Tc2n	12:101645442-101718523	jaki_stage2	dmso_stage2	OK	0.50197	2.05775	-2.0354	1.79674	0.0063	0.0488187	yes
ENSMUSG00000020063	Sirt1	10:63319004-63381704	jaki_stage2	dmso_stage2	OK	13.4326	54.9484	-2.03234	3.3306	5e-05	0.00106809	yes
ENSMUSG00000039200	Atf7ip2	16:10192711-10243051	jaki_stage2	dmso_stage2	OK	4.10747	16.7957	-2.03177	2.41163	0.00175	0.0193329	yes
ENSMUSG00000029648	Flt1	5:147561603-147726011	jaki_stage2	dmso_stage2	OK	1.04593	4.20138	-2.00608	1.39972	0.00455	0.0388171	yes
ENSMUSG00000083657	Gm12245	11:57948728-57949085	jaki_stage2	dmso_stage2	OK	16.01	64.302	-2.00589	2.40638	0.00385	0.0345453	yes
ENSMUSG00000019997	Ctgf	10:24549440-24598683	jaki_stage2	dmso_stage2	OK	9.64079	38.6629	-2.00373	3.73215	5e-05	0.00106809	yes
ENSMUSG00000025937	Lactb2	1:13624844-13660546	jaki_stage2	dmso_stage2	OK	25.1622	100.192	-1.99343	2.04586	0.00445	0.0382293	yes
ENSMUSG00000072623	Zfp9	6:118461949-118479320	jaki_stage2	dmso_stage2	OK	0.584198	2.32286	-1.99137	2.31446	0.0038	0.0342329	yes
ENSMUSG00000023043	Krt18	15:102028215-102032026	jaki_stage2	dmso_stage2	OK	13.2761	52.5969	-1.98614	3.75336	5e-05	0.00106809	yes
ENSMUSG00000074735	Gm21994	2:150254517-150255591	jaki_stage2	dmso_stage2	OK	9.66438	38.1271	-1.98007	3.26037	0.0001	0.00192896	yes
ENSMUSG00000027408	Cpxm1	2:130390774-130397574	jaki_stage2	dmso_stage2	OK	3.09697	12.2133	-1.97953	2.29859	0.001	0.0125903	yes
ENSMUSG00000035914	Cd276	9:58524299-58555829	jaki_stage2	dmso_stage2	OK	0.668779	2.61847	-1.96912	2.23195	0.00465	0.039471	yes
ENSMUSG00000038007	Acer2	4:86874395-86934822	jaki_stage2	dmso_stage2	OK	3.12037	12.1715	-1.96372	2.41245	0.0034	0.0316631	yes
ENSMUSG00000027082	Tfpi	2:84432854-84476775	jaki_stage2	dmso_stage2	OK	45.1731	175.557	-1.95841	3.4024	5e-05	0.00106809	yes
ENSMUSG00000037405	Icam1	9:21015959-21039036	jaki_stage2	dmso_stage2	OK	4.75696	18.4547	-1.95587	3.10534	0.0002	0.00353055	yes
ENSMUSG00000032291	Crabp1	9:54764747-54773110	jaki_stage2	dmso_stage2	OK	10.5474	40.8925	-1.95495	2.95176	0.0004	0.00608414	yes
ENSMUSG00000041817	Fam169a	13:97067286-97137926	jaki_stage2	dmso_stage2	OK	14.0149	54.2678	-1.95313	2.86324	0.0005	0.00730919	yes
ENSMUSG00000023092	Fhl1	X:56731786-56793346	jaki_stage2	dmso_stage2	OK	5.72138	22.1413	-1.95231	2.58437	5e-05	0.00106809	yes
ENSMUSG00000028195	Cyr61	3:145646970-145649985	jaki_stage2	dmso_stage2	OK	8.61247	33.2712	-1.94977	3.71439	5e-05	0.00106809	yes
ENSMUSG00000022849	Hspbap1	16:35770385-35828446	jaki_stage2	dmso_stage2	OK	4.08379	15.7242	-1.94501	3.85976	5e-05	0.00106809	yes
ENSMUSG00000030352	Tspan9	6:127961395-128143594	jaki_stage2	dmso_stage2	OK	8.54948	32.9126	-1.94473	1.4198	0.0039	0.0347632	yes
ENSMUSG00000037315	Phf16	X:20425687-20519939	jaki_stage2	dmso_stage2	OK	10.1989	39.1961	-1.94229	3.43162	5e-05	0.00106809	yes
ENSMUSG00000086127	Gm11934	4:33303568-33310137	jaki_stage2	dmso_stage2	OK	12.9551	49.6674	-1.93878	3.85619	5e-05	0.00106809	yes
ENSMUSG00000021792	Fam213a	14:40993739-41013788	jaki_stage2	dmso_stage2	OK	3.91971	14.9126	-1.92772	1.9244	0.00125	0.0150111	yes
ENSMUSG00000001348	Acp5	9:22126730-22135746	jaki_stage2	dmso_stage2	OK	1.95913	7.44295	-1.92566	2.2542	0.00365	0.0333707	yes
ENSMUSG00000038151	Prdm1	10:44437176-44528501	jaki_stage2	dmso_stage2	OK	0.746474	2.82368	-1.91941	1.84331	0.005	0.0415806	yes
ENSMUSG00000037622	Wdtc1	4:133292458-133353481	jaki_stage2	dmso_stage2	OK	5.34866	20.2127	-1.91801	1.77541	0.0042	0.0366166	yes
ENSMUSG00000049164	Zfp518a	19:40894702-40917947	jaki_stage2	dmso_stage2	OK	16.5533	62.4928	-1.91657	4.69949	5e-05	0.00106809	yes
ENSMUSG00000064105	Cnnm2	19:46761595-46878795	jaki_stage2	dmso_stage2	OK	1.01833	3.82571	-1.90952	2.48361	0.00185	0.0201415	yes
ENSMUSG00000038932	Tcfl5	2:180597789-180642708	jaki_stage2	dmso_stage2	OK	6.52445	24.471	-1.90714	3.25293	0.00025	0.00417862	yes
ENSMUSG00000028480	Glipr2	4:43957400-43979118	jaki_stage2	dmso_stage2	OK	22.5639	84.4072	-1.90335	4.29575	5e-05	0.00106809	yes
ENSMUSG00000028943	Espn	4:152120330-152152371	jaki_stage2	dmso_stage2	OK	0.84638	3.16476	-1.90272	1.24531	0.0017	0.0189041	yes
ENSMUSG00000031538	Plat	8:22757743-22782847	jaki_stage2	dmso_stage2	OK	4.0561	15.1577	-1.90189	3.20475	0.0002	0.00353055	yes
ENSMUSG00000024594	Prrc1	18:57354732-57731065	jaki_stage2	dmso_stage2	OK	2.89669	10.7987	-1.89838	3.03797	0.00095	0.0121417	yes
ENSMUSG00000029591	Ung	5:114130385-114139323	jaki_stage2	dmso_stage2	OK	6.87076	25.5918	-1.89714	2.92485	5e-05	0.00106809	yes
ENSMUSG00000004631	Sgce	6:4674349-4747204	jaki_stage2	dmso_stage2	OK	3.91727	14.4301	-1.88116	1.79363	0.0002	0.00353055	yes
ENSMUSG00000006651	Aplp1	7:30434980-30445582	jaki_stage2	dmso_stage2	OK	1.72999	6.32118	-1.86943	2.55701	0.0011	0.0136586	yes
ENSMUSG00000030042	Pole4	6:82618991-82705365	jaki_stage2	dmso_stage2	OK	38.5469	140.376	-1.86461	3.56981	5e-05	0.00106809	yes
ENSMUSG00000024044	Epb4.1l3	17:69156809-69289985	jaki_stage2	dmso_stage2	OK	1.38187	5.0319	-1.86448	2.8227	0.00025	0.00417862	yes
ENSMUSG00000038244	Mical2	7:112225855-112355194	jaki_stage2	dmso_stage2	OK	1.17638	4.24882	-1.85271	1.95635	0.002	0.0213787	yes
ENSMUSG00000040466	Blvrb	7:27447977-27466144	jaki_stage2	dmso_stage2	OK	4.37346	15.6507	-1.83938	2.16884	0.00195	0.0209103	yes
ENSMUSG00000028587	Orc1	4:108579422-108619849	jaki_stage2	dmso_stage2	OK	11.2667	40.3082	-1.83901	1.29976	0.00305	0.0292913	yes
ENSMUSG00000049764	Zfp280b	10:76032653-76043234	jaki_stage2	dmso_stage2	OK	4.12724	14.5962	-1.82235	3.70299	5e-05	0.00106809	yes
ENSMUSG00000053113	Socs3	11:117966078-117970047	jaki_stage2	dmso_stage2	OK	6.04193	21.3285	-1.8197	2.93587	5e-05	0.00106809	yes
ENSMUSG00000020186	Csrp2	10:110920176-110939599	jaki_stage2	dmso_stage2	OK	34.4295	121.22	-1.81591	3.91014	5e-05	0.00106809	yes
ENSMUSG00000026094	Stk17b	1:53755505-53785224	jaki_stage2	dmso_stage2	OK	5.71496	19.9733	-1.80526	3.58599	5e-05	0.00106809	yes
ENSMUSG00000041649	Klf8	X:153237465-153396132	jaki_stage2	dmso_stage2	OK	2.05562	7.17501	-1.80341	1.96865	0.00035	0.00550314	yes
ENSMUSG00000034758	Tle6	10:81590903-81601073	jaki_stage2	dmso_stage2	OK	5.85441	20.4302	-1.80311	1.80959	0.00415	0.0362977	yes
ENSMUSG00000031112	2610018G03Rik	X:50841046-50893097	jaki_stage2	dmso_stage2	OK	1.80614	6.27251	-1.79614	2.51746	0.0008	0.0105744	yes
ENSMUSG00000029249	Rest	5:77265490-77286432	jaki_stage2	dmso_stage2	OK	20.4561	70.9463	-1.7942	4.37662	5e-05	0.00106809	yes
ENSMUSG00000043895	S1pr2	9:20965951-20976793	jaki_stage2	dmso_stage2	OK	3.58605	12.4194	-1.79213	3.0566	0.00025	0.00417862	yes
ENSMUSG00000021508	Cxcl14	13:56288646-56296551	jaki_stage2	dmso_stage2	OK	3.08214	10.6703	-1.7916	2.62602	0.00065	0.00900543	yes
ENSMUSG00000074221	Zfp568	7:29983954-30028282	jaki_stage2	dmso_stage2	OK	16.0055	55.3898	-1.79105	3.81261	5e-05	0.00106809	yes
ENSMUSG00000023051	Tarbp2	15:102518191-102523676	jaki_stage2	dmso_stage2	OK	15.3999	52.7025	-1.77495	2.43069	0.0008	0.0105744	yes
ENSMUSG00000021268	Meg3	12:109541000-109571726	jaki_stage2	dmso_stage2	OK	10.7467	36.761	-1.77428	2.02385	0.00505	0.0417652	yes
ENSMUSG00000021286	Zfyve21	12:111814169-111828388	jaki_stage2	dmso_stage2	OK	3.93066	13.4404	-1.77374	2.50746	0.0025	0.0254748	yes
ENSMUSG00000015568	Lpl	8:68880490-68907448	jaki_stage2	dmso_stage2	OK	2.24404	7.64918	-1.76921	2.43258	0.0006	0.00841618	yes
ENSMUSG00000037526	Atg14	14:47540893-47568434	jaki_stage2	dmso_stage2	OK	1.42035	4.83229	-1.76646	2.51097	0.0017	0.0189041	yes
ENSMUSG00000095990	Zfp97	17:17121414-17146831	jaki_stage2	dmso_stage2	OK	2.29356	7.77957	-1.7621	2.62715	0.00075	0.0101011	yes
ENSMUSG00000039126	Prune2	19:16956117-17223932	jaki_stage2	dmso_stage2	OK	0.909098	3.07808	-1.75952	2.96824	0.00015	0.00278996	yes
ENSMUSG00000024505	Dtwd2	18:49696144-49755601	jaki_stage2	dmso_stage2	OK	2.54064	8.57932	-1.75567	2.45871	0.00145	0.0166584	yes
ENSMUSG00000018593	Sparc	11:55394499-55420080	jaki_stage2	dmso_stage2	OK	117.524	396.396	-1.75399	3.78235	5e-05	0.00106809	yes
ENSMUSG00000039329	Tex19.1	11:121146142-121148319	jaki_stage2	dmso_stage2	OK	21.7108	73.1877	-1.75319	3.5124	5e-05	0.00106809	yes
ENSMUSG00000015652	Steap1	5:5736316-5749326	jaki_stage2	dmso_stage2	OK	3.74799	12.4366	-1.73041	2.22427	0.00265	0.0265235	yes
ENSMUSG00000017466	Timp2	11:118301068-118355740	jaki_stage2	dmso_stage2	OK	13.3771	44.0414	-1.71909	2.12852	0.00175	0.0193329	yes
ENSMUSG00000032202	Rab27a	9:73044853-73097629	jaki_stage2	dmso_stage2	OK	3.9672	13.0562	-1.71854	2.19468	0.003	0.0289344	yes
ENSMUSG00000028464	Tpm2	4:43514710-43523765	jaki_stage2	dmso_stage2	OK	9.27637	30.3091	-1.70812	2.15445	0.00225	0.0233675	yes
ENSMUSG00000028776	Tinagl1	4:130164453-130175122	jaki_stage2	dmso_stage2	OK	7.5309	24.5577	-1.70528	2.23784	0.0007	0.00957068	yes
ENSMUSG00000027086	Fastkd1	2:69686814-69713516	jaki_stage2	dmso_stage2	OK	3.0315	9.82355	-1.69621	2.79559	0.00065	0.00900543	yes
ENSMUSG00000064264	Zfp428	7:24507005-24515682	jaki_stage2	dmso_stage2	OK	5.36596	17.1029	-1.67233	2.29702	0.00145	0.0166584	yes
ENSMUSG00000085328	Gm17131	5:127783490-128433077	jaki_stage2	dmso_stage2	OK	23.3694	74.3848	-1.67039	2.77711	5e-05	0.00106809	yes
ENSMUSG00000087651	1500009L16Rik	10:83722864-83762761	jaki_stage2	dmso_stage2	OK	12.2437	38.9474	-1.66949	3.03793	0.0001	0.00192896	yes
ENSMUSG00000072082	Ccnf	17:24223231-24251409	jaki_stage2	dmso_stage2	OK	22.1071	70.1218	-1.66535	3.9265	5e-05	0.00106809	yes
ENSMUSG00000037161	Mgarp	3:51388414-51396738	jaki_stage2	dmso_stage2	OK	3.84317	12.1606	-1.66184	2.07341	0.0027	0.0269243	yes
ENSMUSG00000041488	Stx3	19:11775118-11819403	jaki_stage2	dmso_stage2	OK	7.89294	24.9132	-1.65827	3.39489	5e-05	0.00106809	yes
ENSMUSG00000031095	Cul4b	X:38533273-38576196	jaki_stage2	dmso_stage2	OK	40.751	128.155	-1.65298	4.05184	5e-05	0.00106809	yes
ENSMUSG00000049866	Arl4c	1:88673124-88702221	jaki_stage2	dmso_stage2	OK	2.58074	8.10968	-1.65186	2.7571	0.0003	0.00482354	yes
ENSMUSG00000078624	Olfr613	7:103550367-103555504	jaki_stage2	dmso_stage2	OK	1.98231	6.22059	-1.64987	2.78361	0.00045	0.00672365	yes
ENSMUSG00000067860	Zic3	X:58022699-58041736	jaki_stage2	dmso_stage2	OK	5.83084	18.1355	-1.63704	2.84591	0.0001	0.00192896	yes
ENSMUSG00000074158	9830147E19Rik	7:42609525-42642588	jaki_stage2	dmso_stage2	OK	3.00281	9.28285	-1.62825	2.611	0.0005	0.00730919	yes
ENSMUSG00000024525	Impa2	18:67289252-67319146	jaki_stage2	dmso_stage2	OK	10.9131	33.6756	-1.62564	3.13671	5e-05	0.00106809	yes
ENSMUSG00000022442	Ttll1	15:83483771-83510893	jaki_stage2	dmso_stage2	OK	3.10557	9.57605	-1.62457	1.73488	0.0063	0.0488187	yes
ENSMUSG00000044681	Cnpy1	5:28200818-28245792	jaki_stage2	dmso_stage2	OK	9.72143	29.7198	-1.61219	1.59798	0.00095	0.0121417	yes
ENSMUSG00000039323	Igfbp2	1:72824502-72852474	jaki_stage2	dmso_stage2	OK	56.7937	173.545	-1.61151	3.6643	5e-05	0.00106809	yes
ENSMUSG00000022489	Pde1b	15:103503297-103530052	jaki_stage2	dmso_stage2	OK	2.04462	6.22335	-1.60586	2.34381	0.00335	0.0314138	yes
ENSMUSG00000037661	Gpr160	3:30855949-30897192	jaki_stage2	dmso_stage2	OK	2.46712	7.42961	-1.59046	2.00031	0.00295	0.0285744	yes
ENSMUSG00000085925	Rtl1	12:109589193-109600330	jaki_stage2	dmso_stage2	OK	2.19876	6.57211	-1.57967	2.7886	0.0001	0.00192896	yes
ENSMUSG00000034330	Plcg2	8:117498290-117635140	jaki_stage2	dmso_stage2	OK	3.45501	10.2989	-1.57572	2.93359	0.0001	0.00192896	yes
ENSMUSG00000040651	D14Abb1e	14:27428846-27508460	jaki_stage2	dmso_stage2	OK	10.432	30.9767	-1.57016	3.42372	5e-05	0.00106809	yes
ENSMUSG00000019878	Hsf2	10:57486384-57513133	jaki_stage2	dmso_stage2	OK	12.7093	37.5595	-1.56329	3.40698	5e-05	0.00106809	yes
ENSMUSG00000041440	Gk5	9:96119361-96184627	jaki_stage2	dmso_stage2	OK	3.84731	11.325	-1.55758	2.52103	0.0005	0.00730919	yes
ENSMUSG00000030275	Etnk1	6:143167229-143208542	jaki_stage2	dmso_stage2	OK	14.326	42.0748	-1.55432	3.79318	5e-05	0.00106809	yes
ENSMUSG00000032936	Camkv	9:107935919-107949691	jaki_stage2	dmso_stage2	OK	1.42251	4.17574	-1.5536	2.09763	0.0052	0.0426924	yes
ENSMUSG00000043613	Mmp3	9:7445821-7455972	jaki_stage2	dmso_stage2	OK	20.5237	60.0773	-1.54953	3.37569	5e-05	0.00106809	yes
ENSMUSG00000043439	E130012A19Rik	11:97627392-97629716	jaki_stage2	dmso_stage2	OK	1.78462	5.20232	-1.54354	2.05112	0.00575	0.0457631	yes
ENSMUSG00000037411	Serpine1	5:137061503-137072272	jaki_stage2	dmso_stage2	OK	18.5256	53.6993	-1.53539	3.56956	5e-05	0.00106809	yes
ENSMUSG00000045658	Pid1	1:84036295-84364180	jaki_stage2	dmso_stage2	OK	3.26486	9.45522	-1.53409	1.84789	0.0029	0.0282317	yes
ENSMUSG00000021765	Fst	13:114452261-114458730	jaki_stage2	dmso_stage2	OK	3.10038	8.90656	-1.52242	2.20714	0.0035	0.0323493	yes
ENSMUSG00000026024	Als2	1:59100593-59237231	jaki_stage2	dmso_stage2	OK	4.64182	13.329	-1.5218	2.21591	0.0026	0.0261976	yes
ENSMUSG00000029560	Snx8	5:140340303-140389251	jaki_stage2	dmso_stage2	OK	3.22999	9.25976	-1.51944	2.46131	0.00165	0.0184543	yes
ENSMUSG00000031458	Coprs	8:13884787-13890271	jaki_stage2	dmso_stage2	OK	15.7761	45.1673	-1.51753	2.56553	0.00085	0.0110943	yes
ENSMUSG00000023932	Cdc5l	17:45391891-45433707	jaki_stage2	dmso_stage2	OK	41.8343	119.587	-1.5153	3.72803	5e-05	0.00106809	yes
ENSMUSG00000025423	Pias2	18:77065207-77155708	jaki_stage2	dmso_stage2	OK	30.0514	85.8444	-1.51429	3.32323	5e-05	0.00106809	yes
ENSMUSG00000025041	Nt5c2	19:46886830-47025327	jaki_stage2	dmso_stage2	OK	7.80531	22.2648	-1.51223	2.67609	0.00035	0.00550314	yes
ENSMUSG00000043535	Setx	2:29124180-29182471	jaki_stage2	dmso_stage2	OK	48.1094	137.179	-1.51167	1.33787	0.0044	0.0379444	yes
ENSMUSG00000030246	Ldhb	6:142490248-142507957	jaki_stage2	dmso_stage2	OK	28.6086	81.3973	-1.50853	2.97922	5e-05	0.00106809	yes
ENSMUSG00000041992	Rapgef5	12:117516478-117756978	jaki_stage2	dmso_stage2	OK	2.09988	5.97305	-1.50816	2.32686	0.0028	0.0275959	yes
ENSMUSG00000053931	Cnn3	3:121426540-121458205	jaki_stage2	dmso_stage2	OK	53.5994	152.111	-1.50483	3.66905	5e-05	0.00106809	yes
ENSMUSG00000029802	Abcg2	6:58584522-58692869	jaki_stage2	dmso_stage2	OK	47.216	132.758	-1.49145	2.04526	0.0043	0.0372961	yes
ENSMUSG00000031160	Eras	X:7919821-7928607	jaki_stage2	dmso_stage2	OK	8.64612	24.1958	-1.48464	2.24676	0.006	0.0472247	yes
ENSMUSG00000005370	Msh6	17:87975049-88065291	jaki_stage2	dmso_stage2	OK	96.2249	269.058	-1.48344	3.29875	5e-05	0.00106809	yes
ENSMUSG00000023906	Cldn6	17:23679364-23682446	jaki_stage2	dmso_stage2	OK	8.598	24.009	-1.4815	2.54803	0.0008	0.0105744	yes
ENSMUSG00000069727	Gm5595	7:42660104-42692718	jaki_stage2	dmso_stage2	OK	3.46711	9.66962	-1.47972	2.51448	0.00145	0.0166584	yes
ENSMUSG00000028370	Pappa	4:65124173-65357509	jaki_stage2	dmso_stage2	OK	1.14104	3.17272	-1.47537	2.6654	0.0004	0.00608414	yes
ENSMUSG00000000486	Sept1	7:127214446-127218498	jaki_stage2	dmso_stage2	OK	23.1526	64.3276	-1.47427	2.3455	0.0012	0.0145659	yes
ENSMUSG00000028636	Ppcs	4:119418529-119422420	jaki_stage2	dmso_stage2	OK	8.76173	24.2289	-1.46744	2.25947	0.00375	0.0339635	yes
ENSMUSG00000046727	Cystm1	18:36345618-36402980	jaki_stage2	dmso_stage2	OK	6.40071	17.6409	-1.46262	1.80496	0.0063	0.0488187	yes
ENSMUSG00000030619	Eed	7:89954655-89981848	jaki_stage2	dmso_stage2	OK	57.7157	158.231	-1.455	2.20669	0.0013	0.0154469	yes
ENSMUSG00000017723	Wfdc2	2:164562412-164568510	jaki_stage2	dmso_stage2	OK	32.2954	88.3959	-1.45265	2.22473	0.0012	0.0145659	yes
ENSMUSG00000027227	Sord	2:122234748-122265340	jaki_stage2	dmso_stage2	OK	6.50807	17.7847	-1.45033	2.63087	0.00055	0.00787828	yes
ENSMUSG00000029920	Smarcad1	6:65042666-65116050	jaki_stage2	dmso_stage2	OK	21.4525	58.6092	-1.44998	3.55513	5e-05	0.00106809	yes
ENSMUSG00000005566	Trim28	7:13024151-13031035	jaki_stage2	dmso_stage2	OK	345.672	940.737	-1.44439	2.61235	0.00025	0.00417862	yes
ENSMUSG00000030872	Gga2	7:121986721-122021222	jaki_stage2	dmso_stage2	OK	15.9276	43.0422	-1.43422	3.01786	5e-05	0.00106809	yes
ENSMUSG00000026219	Trip12	1:84721188-84839304	jaki_stage2	dmso_stage2	OK	42.6221	114.944	-1.43126	3.34013	5e-05	0.00106809	yes
ENSMUSG00000031575	Ash2l	8:25816190-25847694	jaki_stage2	dmso_stage2	OK	68.8339	185.294	-1.42863	2.6769	5e-05	0.00106809	yes
ENSMUSG00000029475	Kdm2b	5:122870667-123030450	jaki_stage2	dmso_stage2	OK	11.0377	29.5498	-1.42071	1.68259	0.0037	0.0336685	yes
ENSMUSG00000028933	Xrcc2	5:25689811-25705825	jaki_stage2	dmso_stage2	OK	7.45033	19.8979	-1.41724	2.02672	0.0014	0.0163056	yes
ENSMUSG00000036528	Ppfibp2	7:107595050-107758032	jaki_stage2	dmso_stage2	OK	3.17132	8.43069	-1.41057	2.43141	0.0011	0.0136586	yes
ENSMUSG00000024140	Epas1	17:86753906-86833410	jaki_stage2	dmso_stage2	OK	3.90199	10.3396	-1.4059	2.76195	0.00025	0.00417862	yes
ENSMUSG00000034928	Rnf44	13:54679398-54693907	jaki_stage2	dmso_stage2	OK	2.52137	6.65755	-1.40078	1.01431	0.0032	0.0302802	yes
ENSMUSG00000036202	Rif1	2:52072836-52122383	jaki_stage2	dmso_stage2	OK	67.9178	179.33	-1.40076	1.28444	5e-05	0.00106809	yes
ENSMUSG00000042331	Specc1	11:61956778-62223013	jaki_stage2	dmso_stage2	OK	1.75185	4.62501	-1.40058	2.42424	0.0016	0.0180143	yes
ENSMUSG00000064181	Rab3ip	10:116905783-116950380	jaki_stage2	dmso_stage2	OK	4.1652	10.9958	-1.40049	2.40292	0.0012	0.0145659	yes
ENSMUSG00000033845	Mrpl15	1:4773205-4785739	jaki_stage2	dmso_stage2	OK	148.417	388.085	-1.38672	2.87864	0.0001	0.00192896	yes
ENSMUSG00000029814	Igf2bp3	6:49073794-49214954	jaki_stage2	dmso_stage2	OK	7.18007	18.7634	-1.38586	2.20397	0.005	0.0415806	yes
ENSMUSG00000004317	Clcn5	X:7153809-7319358	jaki_stage2	dmso_stage2	OK	4.98895	13.003	-1.38203	2.05154	0.0016	0.0180143	yes
ENSMUSG00000024317	Rnf138	18:21001340-21028223	jaki_stage2	dmso_stage2	OK	12.2128	31.7859	-1.37999	3.06843	5e-05	0.00106809	yes
ENSMUSG00000007646	Rad51c	11:87376644-87404954	jaki_stage2	dmso_stage2	OK	8.8971	23.1426	-1.37914	2.15775	0.0041	0.0360001	yes
ENSMUSG00000033983	Coil	11:88970251-88991613	jaki_stage2	dmso_stage2	OK	12.526	32.5445	-1.37749	2.78806	5e-05	0.00106809	yes
ENSMUSG00000036223	Ska1	18:74195298-74207818	jaki_stage2	dmso_stage2	OK	7.91211	20.5284	-1.37549	2.72581	0.00035	0.00550314	yes
ENSMUSG00000005233	Spc25	2:69193894-69206194	jaki_stage2	dmso_stage2	OK	52.8387	136.968	-1.37417	2.74593	0.00025	0.00417862	yes
ENSMUSG00000024376	Epb4.1l4a	18:33796326-34007206	jaki_stage2	dmso_stage2	OK	5.813	15.0615	-1.37351	2.78874	0.00025	0.00417862	yes
ENSMUSG00000000340	Dbt	3:116513069-116549976	jaki_stage2	dmso_stage2	OK	8.4698	21.9035	-1.37076	2.89052	5e-05	0.00106809	yes
ENSMUSG00000024795	Kif20b	19:34922357-34975731	jaki_stage2	dmso_stage2	OK	19.5376	50.4385	-1.36827	3.31186	5e-05	0.00106809	yes
ENSMUSG00000055401	Fbxo6	4:148145715-148152140	jaki_stage2	dmso_stage2	OK	14.7776	38.1337	-1.36766	2.40582	0.00075	0.0101011	yes
ENSMUSG00000062908	Acadm	3:153922356-153944632	jaki_stage2	dmso_stage2	OK	33.4168	86.1476	-1.36624	2.88691	5e-05	0.00106809	yes
ENSMUSG00000034460	Six4	12:73099608-73114037	jaki_stage2	dmso_stage2	OK	3.54366	9.12003	-1.3638	2.65967	0.0002	0.00353055	yes
ENSMUSG00000020572	Nampt	12:32820334-32853369	jaki_stage2	dmso_stage2	OK	28.771	74.0237	-1.36337	3.19492	5e-05	0.00106809	yes
ENSMUSG00000044641	Pard6b	2:168081003-168101203	jaki_stage2	dmso_stage2	OK	2.74295	7.04312	-1.36048	2.23906	0.0026	0.0261976	yes
ENSMUSG00000046591	Ticrr	7:79660195-79715720	jaki_stage2	dmso_stage2	OK	2.76663	7.09224	-1.35811	2.28081	0.0034	0.0316631	yes
ENSMUSG00000028793	Rnf19b	4:129058270-129085886	jaki_stage2	dmso_stage2	OK	9.2958	23.8028	-1.35648	2.00142	0.00615	0.0479863	yes
ENSMUSG00000020089	Ppa1	10:61648551-61674168	jaki_stage2	dmso_stage2	OK	99.0526	253.372	-1.35499	2.48471	0.0001	0.00192896	yes
ENSMUSG00000030878	Cdr2	7:120957035-120982312	jaki_stage2	dmso_stage2	OK	6.96456	17.786	-1.35264	2.5929	0.00045	0.00672365	yes
ENSMUSG00000036875	Dna2	10:62947025-62974185	jaki_stage2	dmso_stage2	OK	9.55405	24.3968	-1.35251	2.29861	0.00025	0.00417862	yes
ENSMUSG00000015653	Steap2	5:5664830-5694578	jaki_stage2	dmso_stage2	OK	8.08116	20.5776	-1.34844	2.25925	0.00225	0.0233675	yes
ENSMUSG00000016918	Sulf1	1:12692429-12860371	jaki_stage2	dmso_stage2	OK	8.37248	21.1919	-1.33979	2.92691	5e-05	0.00106809	yes
ENSMUSG00000025232	Hexa	9:59539666-59565105	jaki_stage2	dmso_stage2	OK	16.3341	40.9518	-1.32604	2.80869	0.0002	0.00353055	yes
ENSMUSG00000074743	Thbd	2:148404470-148408188	jaki_stage2	dmso_stage2	OK	2.00238	4.99219	-1.31795	2.03714	0.0048	0.0404396	yes
ENSMUSG00000042207	Kdm5b	1:134560170-134632877	jaki_stage2	dmso_stage2	OK	22.8297	56.8674	-1.31669	1.97444	0.00055	0.00787828	yes
ENSMUSG00000011179	Odc1	12:17544872-17551502	jaki_stage2	dmso_stage2	OK	175.563	435.725	-1.31143	3.00308	5e-05	0.00106809	yes
ENSMUSG00000038936	Sccpdh	1:179668209-179687189	jaki_stage2	dmso_stage2	OK	13.3537	32.9495	-1.30302	2.05195	0.00215	0.0225717	yes
ENSMUSG00000027777	Schip1	3:68064801-68626481	jaki_stage2	dmso_stage2	OK	14.7894	36.4666	-1.30201	2.57869	0.0007	0.00957068	yes
ENSMUSG00000073427	Gm4924	10:82378592-82381237	jaki_stage2	dmso_stage2	OK	4.65038	11.4489	-1.29979	2.25716	0.00295	0.0285744	yes
ENSMUSG00000017724	Etv4	11:101769741-101785371	jaki_stage2	dmso_stage2	OK	16.4644	40.4421	-1.29651	1.9235	0.0013	0.0154469	yes
ENSMUSG00000021913	Ogdhl	14:32322018-32347820	jaki_stage2	dmso_stage2	OK	10.3121	25.2982	-1.29471	2.84547	0.0001	0.00192896	yes
ENSMUSG00000033863	Klf9	19:23141225-23166911	jaki_stage2	dmso_stage2	OK	17.0639	41.8398	-1.29393	2.9702	5e-05	0.00106809	yes
ENSMUSG00000005397	Nid1	13:13437601-13512275	jaki_stage2	dmso_stage2	OK	9.1676	22.411	-1.28959	2.95972	0.0001	0.00192896	yes
ENSMUSG00000032267	Usp28	9:48985384-49042517	jaki_stage2	dmso_stage2	OK	11.4225	27.857	-1.28616	2.95004	0.00015	0.00278996	yes
ENSMUSG00000006219	Fblim1	4:141576061-141606096	jaki_stage2	dmso_stage2	OK	6.45152	15.7319	-1.28598	1.44627	0.00045	0.00672365	yes
ENSMUSG00000029521	Chek2	5:110840016-110874133	jaki_stage2	dmso_stage2	OK	12.9805	31.5345	-1.28058	2.69077	0.0004	0.00608414	yes
ENSMUSG00000039456	Morc3	16:93832120-93876072	jaki_stage2	dmso_stage2	OK	33.075	80.343	-1.28043	3.13942	5e-05	0.00106809	yes
ENSMUSG00000033793	Atp6v1h	1:5083172-5162549	jaki_stage2	dmso_stage2	OK	36.913	89.633	-1.2799	3.06105	5e-05	0.00106809	yes
ENSMUSG00000024644	Cndp2	18:84667469-84685633	jaki_stage2	dmso_stage2	OK	13.513	32.6939	-1.27467	2.66815	0.00025	0.00417862	yes
ENSMUSG00000031765	Mt1	8:94179088-94180325	jaki_stage2	dmso_stage2	OK	41.4175	100.066	-1.27264	2.2183	0.00345	0.0319965	yes
ENSMUSG00000027379	Bub1	2:127801121-127831865	jaki_stage2	dmso_stage2	OK	65.1575	157.313	-1.27163	1.78275	0.00575	0.0457631	yes
ENSMUSG00000034424	Gcsh	8:116981809-116993537	jaki_stage2	dmso_stage2	OK	50.8294	122.36	-1.2674	2.9866	5e-05	0.00106809	yes
ENSMUSG00000023755	Rhebl1	15:98877777-98881404	jaki_stage2	dmso_stage2	OK	12.7768	30.5733	-1.25875	2.06848	0.00565	0.0452335	yes
ENSMUSG00000045136	Tubb2b	13:34127007-34130354	jaki_stage2	dmso_stage2	OK	27.3908	65.5372	-1.25863	2.80322	0.00025	0.00417862	yes
ENSMUSG00000026669	Mcm10	2:4989713-5012791	jaki_stage2	dmso_stage2	OK	40.9408	97.7109	-1.25498	2.59632	0.0001	0.00192896	yes
ENSMUSG00000030793	Pycard	7:127992102-127993867	jaki_stage2	dmso_stage2	OK	13.4053	31.974	-1.25409	2.37531	0.0022	0.0229895	yes
ENSMUSG00000029911	Ssbp1	6:40471351-40481823	jaki_stage2	dmso_stage2	OK	51.9447	123.613	-1.25078	2.77163	0.0001	0.00192896	yes
ENSMUSG00000001150	Mcm3ap	10:76449080-76515856	jaki_stage2	dmso_stage2	OK	11.173	26.4499	-1.24325	2.79197	0.0003	0.00482354	yes
ENSMUSG00000040717	Il17rd	14:27039000-27107286	jaki_stage2	dmso_stage2	OK	2.94944	6.96737	-1.24017	2.54153	0.0005	0.00730919	yes
ENSMUSG00000002844	Adprh	16:38445398-38453493	jaki_stage2	dmso_stage2	OK	11.3288	26.6538	-1.23435	2.31591	0.0023	0.0237772	yes
ENSMUSG00000092060	Bend4	5:67392146-67437990	jaki_stage2	dmso_stage2	OK	9.53466	22.4291	-1.23412	2.97097	5e-05	0.00106809	yes
ENSMUSG00000022130	Tgds	14:118107830-118132765	jaki_stage2	dmso_stage2	OK	9.0221	21.1968	-1.23231	2.34944	0.0014	0.0163056	yes
ENSMUSG00000055723	Rras2	7:114046784-114117781	jaki_stage2	dmso_stage2	OK	31.1751	73.2226	-1.2319	2.93818	5e-05	0.00106809	yes
ENSMUSG00000020064	Herc4	10:63243073-63317881	jaki_stage2	dmso_stage2	OK	24.8922	58.4355	-1.23115	3.00929	5e-05	0.00106809	yes
ENSMUSG00000065954	Tacc1	8:25154551-25201449	jaki_stage2	dmso_stage2	OK	2.86448	6.70919	-1.22787	2.40169	0.00135	0.0159152	yes
ENSMUSG00000028693	Nasp	4:116601051-116627941	jaki_stage2	dmso_stage2	OK	216.092	505.749	-1.22678	2.68776	5e-05	0.00106809	yes
ENSMUSG00000026429	Ube2t	1:134962564-134974162	jaki_stage2	dmso_stage2	OK	19.9374	46.605	-1.22501	2.27272	0.0018	0.0197401	yes
ENSMUSG00000054753	AU018091	7:3154663-3169203	jaki_stage2	dmso_stage2	OK	8.91087	20.7929	-1.22245	2.53354	0.00095	0.0121417	yes
ENSMUSG00000048279	Sacs	14:61138456-61258490	jaki_stage2	dmso_stage2	OK	3.99899	9.26934	-1.21283	2.56371	5e-05	0.00106809	yes
ENSMUSG00000018666	Cbx1	11:96789126-96808640	jaki_stage2	dmso_stage2	OK	75.8209	175.078	-1.20733	2.75208	5e-05	0.00106809	yes
ENSMUSG00000041598	Cdc42ep4	11:113726849-113751881	jaki_stage2	dmso_stage2	OK	5.63935	12.9722	-1.20182	1.97904	0.00415	0.0362977	yes
ENSMUSG00000025050	Pcgf6	19:47033618-47050845	jaki_stage2	dmso_stage2	OK	25.4492	58.4113	-1.19862	2.77162	0.0001	0.00192896	yes
ENSMUSG00000005973	Rcn1	2:105386290-105399319	jaki_stage2	dmso_stage2	OK	32.675	74.7871	-1.1946	2.81175	0.00015	0.00278996	yes
ENSMUSG00000060121	Gemin2	12:59013392-59028470	jaki_stage2	dmso_stage2	OK	11.2363	25.4622	-1.18019	2.07749	0.00315	0.0299749	yes
ENSMUSG00000024165	Hn1l	17:24942155-24960636	jaki_stage2	dmso_stage2	OK	37.2584	83.7752	-1.16896	2.85089	5e-05	0.00106809	yes
ENSMUSG00000004936	Map2k1	9:64185769-64253631	jaki_stage2	dmso_stage2	OK	35.7455	80.32	-1.168	2.15832	0.0029	0.0282317	yes
ENSMUSG00000022205	Sub1	15:11981338-11996983	jaki_stage2	dmso_stage2	OK	305.647	686.773	-1.16797	2.51368	0.0009	0.0116569	yes
ENSMUSG00000042138	Msantd2	9:37489320-37524148	jaki_stage2	dmso_stage2	OK	9.11509	20.4667	-1.16695	2.284	0.00265	0.0265235	yes
ENSMUSG00000024661	Fth1	19:9982702-9985092	jaki_stage2	dmso_stage2	OK	83.4795	187.227	-1.16529	2.69236	0.00015	0.00278996	yes
ENSMUSG00000048897	Zfp710	7:80024813-80092751	jaki_stage2	dmso_stage2	OK	3.80916	8.4932	-1.15683	2.21639	0.0028	0.0275959	yes
ENSMUSG00000020027	Socs2	10:95385361-95417180	jaki_stage2	dmso_stage2	OK	12.2953	27.337	-1.15275	1.59737	0.00345	0.0319965	yes
ENSMUSG00000074656	Eif2s2	2:154791095-155051012	jaki_stage2	dmso_stage2	OK	114.895	255.332	-1.15206	2.22234	0.00145	0.0166584	yes
ENSMUSG00000032397	Tipin	9:64281606-64304792	jaki_stage2	dmso_stage2	OK	99.1472	219.472	-1.14639	2.75291	0.00015	0.00278996	yes
ENSMUSG00000032244	Fem1b	9:62791831-62811648	jaki_stage2	dmso_stage2	OK	34.3831	76.0361	-1.14498	2.83788	5e-05	0.00106809	yes
ENSMUSG00000054263	Lifr	15:7129558-7197489	jaki_stage2	dmso_stage2	OK	12.3903	27.3996	-1.14494	2.27894	0.00135	0.0159152	yes
ENSMUSG00000047044	D030056L22Rik	19:18713192-18718428	jaki_stage2	dmso_stage2	OK	18.029	39.799	-1.14241	2.36217	0.0013	0.0154469	yes
ENSMUSG00000024805	Pcgf5	19:36379066-36456192	jaki_stage2	dmso_stage2	OK	12.6535	27.6993	-1.13031	2.06248	0.0047	0.0397457	yes
ENSMUSG00000020634	Ubxn2a	12:4879031-4907705	jaki_stage2	dmso_stage2	OK	18.2082	39.4933	-1.11702	2.50906	0.00045	0.00672365	yes
ENSMUSG00000035783	Acta2	19:34241089-34255336	jaki_stage2	dmso_stage2	OK	33.6995	73.069	-1.11653	2.56255	0.00015	0.00278996	yes
ENSMUSG00000039187	Fanci	7:79391928-79466362	jaki_stage2	dmso_stage2	OK	20.5803	44.488	-1.11215	1.99625	0.0046	0.0391695	yes
ENSMUSG00000035351	Nup37	10:88146991-88178388	jaki_stage2	dmso_stage2	OK	59.8655	129.405	-1.1121	2.6106	0.00025	0.00417862	yes
ENSMUSG00000055884	Fancm	12:65075605-65132058	jaki_stage2	dmso_stage2	OK	6.85057	14.6939	-1.10093	2.55569	0.00025	0.00417862	yes
ENSMUSG00000030357	Fkbp4	6:128429734-128438677	jaki_stage2	dmso_stage2	OK	145.685	311.788	-1.09771	1.98018	0.0042	0.0366166	yes
ENSMUSG00000031226	Pbdc1	X:105079755-105117090	jaki_stage2	dmso_stage2	OK	14.6183	31.2359	-1.09543	2.10781	0.003	0.0289344	yes
ENSMUSG00000022945	Chaf1b	16:93883900-93906115	jaki_stage2	dmso_stage2	OK	37.1462	79.2914	-1.09395	2.26661	0.0008	0.0105744	yes
ENSMUSG00000097695	Gm26905	8:58171434-58298866	jaki_stage2	dmso_stage2	OK	22.0304	47.0072	-1.09338	2.68765	0.0001	0.00192896	yes
ENSMUSG00000032293	Ireb2	9:54863754-54912534	jaki_stage2	dmso_stage2	OK	15.2567	32.4956	-1.09081	2.64445	0.00015	0.00278996	yes
ENSMUSG00000040152	Thbs1	2:118111875-118127133	jaki_stage2	dmso_stage2	OK	63.7382	135.725	-1.09045	1.53715	0.0047	0.0397457	yes
ENSMUSG00000029512	Ulk1	5:110784487-110810097	jaki_stage2	dmso_stage2	OK	3.08721	6.56462	-1.08841	2.02308	0.00395	0.0351163	yes
ENSMUSG00000030528	Blm	7:80454992-80535119	jaki_stage2	dmso_stage2	OK	13.8262	29.3742	-1.08714	2.57232	0.0006	0.00841618	yes
ENSMUSG00000023277	Twf2	9:106203107-106215387	jaki_stage2	dmso_stage2	OK	25.9433	55.0343	-1.08497	2.38955	0.00075	0.0101011	yes
ENSMUSG00000054091	1810037I17Rik	3:122924361-122926193	jaki_stage2	dmso_stage2	OK	21.9506	46.5445	-1.08435	2.08503	0.00365	0.0333707	yes
ENSMUSG00000098872	RP23-103I12.13	14:69694474-69695834	jaki_stage2	dmso_stage2	OK	16.6041	35.1176	-1.08065	2.10237	0.00295	0.0285744	yes
ENSMUSG00000075229	Ccdc58	16:36071659-36092118	jaki_stage2	dmso_stage2	OK	80.8219	170.862	-1.08002	2.44452	0.00055	0.00787828	yes
ENSMUSG00000091474	2610021A01Rik	7:41599260-41628533	jaki_stage2	dmso_stage2	OK	13.2771	27.9361	-1.07319	2.47742	0.00085	0.0110943	yes
ENSMUSG00000030605	Mfge8	7:79133768-79149060	jaki_stage2	dmso_stage2	OK	25.3118	53.163	-1.07061	2.44207	0.00075	0.0101011	yes
ENSMUSG00000017499	Cdc6	11:98907800-98923940	jaki_stage2	dmso_stage2	OK	18.1	38.0147	-1.07056	2.28838	0.00095	0.0121417	yes
ENSMUSG00000021748	Pdhb	14:8165990-8172992	jaki_stage2	dmso_stage2	OK	86.8064	182.217	-1.06979	2.63243	5e-05	0.00106809	yes
ENSMUSG00000024542	Cep192	18:67800106-67885168	jaki_stage2	dmso_stage2	OK	20.7345	43.4625	-1.06774	2.6554	0.0005	0.00730919	yes
ENSMUSG00000083840	Gm15459	5:5781529-5783636	jaki_stage2	dmso_stage2	OK	159.507	333.87	-1.06567	2.53637	0.0003	0.00482354	yes
ENSMUSG00000029186	Pi4k2b	5:52741586-52769344	jaki_stage2	dmso_stage2	OK	13.6901	28.6439	-1.06509	2.21345	0.00095	0.0121417	yes
ENSMUSG00000027667	Zfp639	3:32515294-32520685	jaki_stage2	dmso_stage2	OK	28.224	58.901	-1.06137	2.33093	0.0014	0.0163056	yes
ENSMUSG00000024556	Me2	18:73770039-73815392	jaki_stage2	dmso_stage2	OK	37.0704	77.3423	-1.06099	2.57494	0.00045	0.00672365	yes
ENSMUSG00000026116	Tmem131	1:36792190-36939527	jaki_stage2	dmso_stage2	OK	4.08433	8.51673	-1.0602	2.18042	0.00225	0.0233675	yes
ENSMUSG00000052456	Asna1	8:85017933-85025278	jaki_stage2	dmso_stage2	OK	51.1694	106.579	-1.05857	2.46367	0.00085	0.0110943	yes
ENSMUSG00000004356	Utp20	10:88746606-88826814	jaki_stage2	dmso_stage2	OK	14.9542	31.1292	-1.05772	2.58622	0.00025	0.00417862	yes
ENSMUSG00000022710	Usp7	16:8689594-8792308	jaki_stage2	dmso_stage2	OK	121.342	251.475	-1.05133	1.39196	0.0028	0.0275959	yes
ENSMUSG00000020029	Nudt4	10:95547006-95564167	jaki_stage2	dmso_stage2	OK	30.2041	62.3794	-1.04633	2.55907	0.00035	0.00550314	yes
ENSMUSG00000038970	Lmtk2	5:144100435-144188204	jaki_stage2	dmso_stage2	OK	4.77058	9.8165	-1.04104	2.28198	0.00125	0.0150111	yes
ENSMUSG00000025190	Got1	19:43499751-43524605	jaki_stage2	dmso_stage2	OK	46.9724	95.8669	-1.02922	1.93507	0.0057	0.0454722	yes
ENSMUSG00000022828	Gtf2e1	16:37509789-37539789	jaki_stage2	dmso_stage2	OK	25.6523	52.2602	-1.02663	2.44388	0.0004	0.00608414	yes
ENSMUSG00000029486	Mrpl1	5:96209492-96266727	jaki_stage2	dmso_stage2	OK	18.6007	37.7616	-1.02156	2.08191	0.00375	0.0339635	yes
ENSMUSG00000040771	Oard1	17:48410013-48417266	jaki_stage2	dmso_stage2	OK	36.7392	74.4569	-1.01908	2.2209	0.00205	0.0217242	yes
ENSMUSG00000037316	Bag4	8:25754508-25785209	jaki_stage2	dmso_stage2	OK	8.48845	17.1828	-1.01739	2.24481	0.00175	0.0193329	yes
ENSMUSG00000026600	Soat1	1:156428107-156474328	jaki_stage2	dmso_stage2	OK	8.74877	17.6991	-1.01653	2.252	0.00105	0.0130979	yes
ENSMUSG00000021179	Nrde2	12:100125451-100159653	jaki_stage2	dmso_stage2	OK	8.14034	16.4187	-1.01218	2.13399	0.0032	0.0302802	yes
ENSMUSG00000050244	Heatr1	13:12395397-12438677	jaki_stage2	dmso_stage2	OK	32.756	66.0293	-1.01135	2.4768	0.0007	0.00957068	yes
ENSMUSG00000022682	Rrn3	16:13780698-13814840	jaki_stage2	dmso_stage2	OK	52.3453	105.429	-1.01014	2.50034	0.0012	0.0145659	yes
ENSMUSG00000079316	Rab9	X:166457252-166479867	jaki_stage2	dmso_stage2	OK	21.9781	44.2535	-1.00972	2.08665	0.00315	0.0299749	yes
ENSMUSG00000017756	Slc12a7	13:73763696-73816743	jaki_stage2	dmso_stage2	OK	4.7026	9.46642	-1.00936	2.0516	0.00345	0.0319965	yes
ENSMUSG00000024539	Ptpn2	18:67665510-67724595	jaki_stage2	dmso_stage2	OK	36.1674	72.7241	-1.00774	2.26812	0.0017	0.0189041	yes
ENSMUSG00000016541	Atxn10	15:85336380-85463836	jaki_stage2	dmso_stage2	OK	49.2848	98.9363	-1.00536	2.4649	0.00085	0.0110943	yes
ENSMUSG00000046449	C77370	X:104077433-104201185	jaki_stage2	dmso_stage2	OK	3.9583	7.92713	-1.00192	1.94203	0.0063	0.0488187	yes
ENSMUSG00000021477	Ctsl	13:64363213-64370306	jaki_stage2	dmso_stage2	OK	122.582	242.717	-0.985527	2.45594	0.0006	0.00841618	yes
ENSMUSG00000061079	Zfp143	7:110061701-110095392	jaki_stage2	dmso_stage2	OK	12.2627	24.2526	-0.983864	2.16499	0.0028	0.0275959	yes
ENSMUSG00000001687	Ubl3	5:148504630-148552789	jaki_stage2	dmso_stage2	OK	14.4031	28.4851	-0.983831	2.08617	0.00305	0.0292913	yes
ENSMUSG00000041147	Brca2	5:150522629-150569746	jaki_stage2	dmso_stage2	OK	8.0372	15.866	-0.981175	2.39252	0.00085	0.0110943	yes
ENSMUSG00000024346	Pfdn1	18:36403678-36454495	jaki_stage2	dmso_stage2	OK	52.0524	102.743	-0.981004	2.21726	0.00175	0.0193329	yes
ENSMUSG00000073542	Cep76	18:67617396-67641336	jaki_stage2	dmso_stage2	OK	7.97619	15.6836	-0.975481	2.05865	0.0038	0.0342329	yes
ENSMUSG00000038587	Akap12	10:4266328-4359468	jaki_stage2	dmso_stage2	OK	65.2305	128.037	-0.972938	2.28599	0.00125	0.0150111	yes
ENSMUSG00000014859	E2f4	8:105297662-105305369	jaki_stage2	dmso_stage2	OK	13.2338	25.9319	-0.970504	1.95004	0.00495	0.0413172	yes
ENSMUSG00000090852	Tnfrsf22	7:143634805-143649661	jaki_stage2	dmso_stage2	OK	37.1175	72.5632	-0.967139	2.24239	0.0014	0.0163056	yes
ENSMUSG00000035181	Heatr5a	12:51875872-51971321	jaki_stage2	dmso_stage2	OK	6.50574	12.7021	-0.965282	2.19325	0.0025	0.0254748	yes
ENSMUSG00000041431	Ccnb1	13:100778649-100786570	jaki_stage2	dmso_stage2	OK	146.313	285.178	-0.9628	1.89416	0.0058	0.0460526	yes
ENSMUSG00000024423	Impact	18:12972251-12992948	jaki_stage2	dmso_stage2	OK	29.5888	57.5559	-0.959914	2.33592	0.0015	0.0170732	yes
ENSMUSG00000026643	Nmt2	2:3284211-3328877	jaki_stage2	dmso_stage2	OK	28.0933	54.5607	-0.957635	1.99258	0.00505	0.0417652	yes
ENSMUSG00000029474	Rnf34	5:122850187-122868945	jaki_stage2	dmso_stage2	OK	23.5996	45.792	-0.956329	2.14471	0.00365	0.0333707	yes
ENSMUSG00000026283	Ing5	1:93803964-93822101	jaki_stage2	dmso_stage2	OK	11.2491	21.7793	-0.953154	2.15679	0.00265	0.0265235	yes
ENSMUSG00000001707	Eef1e1	13:38645697-38659028	jaki_stage2	dmso_stage2	OK	70.9063	137.07	-0.950925	2.22507	0.0016	0.0180143	yes
ENSMUSG00000028678	Kif2c	4:117159638-117182639	jaki_stage2	dmso_stage2	OK	38.8104	74.5212	-0.941206	2.03076	0.0018	0.0197401	yes
ENSMUSG00000028364	Tnc	4:63959784-64149924	jaki_stage2	dmso_stage2	OK	16.791	32.2088	-0.939764	2.13956	0.00215	0.0225717	yes
ENSMUSG00000047466	8030462N17Rik	18:77633280-77714010	jaki_stage2	dmso_stage2	OK	15.0559	28.8231	-0.936899	2.1437	0.0028	0.0275959	yes
ENSMUSG00000051934	Spats2	15:99126577-99213206	jaki_stage2	dmso_stage2	OK	13.721	26.263	-0.936645	2.07144	0.003	0.0289344	yes
ENSMUSG00000035898	Uba6	5:86110719-86172803	jaki_stage2	dmso_stage2	OK	16.8709	32.2466	-0.934611	2.19656	0.0021	0.0221499	yes
ENSMUSG00000042712	Wbp5	X:136245078-136247139	jaki_stage2	dmso_stage2	OK	167.528	319.081	-0.929519	2.30499	0.0008	0.0105744	yes
ENSMUSG00000002870	Mcm2	6:88883474-88898780	jaki_stage2	dmso_stage2	OK	57.6288	109.746	-0.929312	2.31469	0.001	0.0125903	yes
ENSMUSG00000071653	1810009A15Rik	19:8888902-8890740	jaki_stage2	dmso_stage2	OK	115.939	219.817	-0.922933	2.07323	0.00355	0.0326774	yes
ENSMUSG00000068196	Col8a1	16:57624257-57754737	jaki_stage2	dmso_stage2	OK	6.72078	12.7417	-0.922861	1.93781	0.0061	0.0477616	yes
ENSMUSG00000021929	Kpna3	14:61365185-61439947	jaki_stage2	dmso_stage2	OK	33.7824	64.0329	-0.922544	2.29433	0.0018	0.0197401	yes
ENSMUSG00000071547	Nt5dc2	14:31134852-31168641	jaki_stage2	dmso_stage2	OK	37.9842	71.878	-0.920151	1.976	0.0055	0.0442685	yes
ENSMUSG00000019960	Dusp6	10:99263230-99267488	jaki_stage2	dmso_stage2	OK	14.1188	26.6365	-0.915786	1.99474	0.0056	0.0449129	yes
ENSMUSG00000061130	Ppm1b	17:84954966-85023991	jaki_stage2	dmso_stage2	OK	21.8301	40.795	-0.90207	1.9394	0.0057	0.0454722	yes
ENSMUSG00000072872	Rybp	6:100228565-100287441	jaki_stage2	dmso_stage2	OK	10.8383	20.221	-0.899717	2.03092	0.00405	0.0357702	yes
ENSMUSG00000023272	Creld2	15:88819645-88826681	jaki_stage2	dmso_stage2	OK	32.0221	59.5235	-0.894392	1.96613	0.0063	0.0488187	yes
ENSMUSG00000024780	Cdc37l1	19:28990493-29017569	jaki_stage2	dmso_stage2	OK	16.1615	30.0188	-0.893301	1.96726	0.0049	0.0409504	yes
ENSMUSG00000030421	Uri1	7:37960001-38019542	jaki_stage2	dmso_stage2	OK	25.5628	47.4669	-0.892876	2.16701	0.00265	0.0265235	yes
ENSMUSG00000041974	Spidr	16:15889226-16146851	jaki_stage2	dmso_stage2	OK	16.1696	29.9475	-0.889154	2.01946	0.0038	0.0342329	yes
ENSMUSG00000024078	Ttc27	17:74717749-74863570	jaki_stage2	dmso_stage2	OK	20.7349	38.4014	-0.889097	2.0614	0.00315	0.0299749	yes
ENSMUSG00000022673	Mcm4	16:15623896-15637400	jaki_stage2	dmso_stage2	OK	59.4536	109.594	-0.882339	2.18891	0.0027	0.0269243	yes
ENSMUSG00000063810	Alms1	6:85587530-85702753	jaki_stage2	dmso_stage2	OK	7.01359	12.9218	-0.881578	2.09364	0.0037	0.0336685	yes
ENSMUSG00000027496	Aurka	2:172356189-172370535	jaki_stage2	dmso_stage2	OK	60.7223	111.802	-0.880648	2.11129	0.0022	0.0229895	yes
ENSMUSG00000026349	Ccnt2	1:127774163-127808061	jaki_stage2	dmso_stage2	OK	20.9865	38.6321	-0.880338	1.7284	0.00615	0.0479863	yes
ENSMUSG00000022962	Gart	16:91611467-91646952	jaki_stage2	dmso_stage2	OK	82.2248	150.991	-0.876817	2.03206	0.00365	0.0333707	yes
ENSMUSG00000021037	Ahsa1	12:87266745-87273997	jaki_stage2	dmso_stage2	OK	113.68	208.067	-0.872067	2.15491	0.0029	0.0282317	yes
ENSMUSG00000021635	Rad17	13:100617164-100651059	jaki_stage2	dmso_stage2	OK	18.7412	34.2506	-0.869918	1.97533	0.0046	0.0391695	yes
ENSMUSG00000028683	Eif2b3	4:117019401-117087306	jaki_stage2	dmso_stage2	OK	41.5238	75.3603	-0.859865	1.88482	0.0058	0.0460526	yes
ENSMUSG00000005481	Ddx39	8:83715176-83741326	jaki_stage2	dmso_stage2	OK	116.321	211.035	-0.859375	1.99036	0.0056	0.0449129	yes
ENSMUSG00000020189	Osbpl8	10:111164801-111297247	jaki_stage2	dmso_stage2	OK	7.4476	13.4772	-0.855671	1.95695	0.0064	0.0494802	yes
ENSMUSG00000031697	Orc6	8:85299631-85308278	jaki_stage2	dmso_stage2	OK	54.9327	98.2774	-0.839195	1.97665	0.00505	0.0417652	yes
ENSMUSG00000093843	Gm25939	1:72236464-72284314	jaki_stage2	dmso_stage2	OK	6749.14	12031.8	-0.834072	2.02298	0.0048	0.0404396	yes
ENSMUSG00000021392	Nol8	13:49653349-49679015	jaki_stage2	dmso_stage2	OK	22.0882	39.2283	-0.828622	2.01715	0.00485	0.0407087	yes
ENSMUSG00000062901	Klhl24	16:20097553-20127744	jaki_stage2	dmso_stage2	OK	10.4046	18.4732	-0.828208	1.93161	0.00525	0.0428946	yes
ENSMUSG00000049775	Tmsb4x	X:167207092-167209315	jaki_stage2	dmso_stage2	OK	386.803	678.996	-0.811803	2.0219	0.0049	0.0409504	yes
ENSMUSG00000051396	Hspa14	2:3488849-3512814	jaki_stage2	dmso_stage2	OK	97.6055	170.988	-0.808858	1.76696	0.00455	0.0388171	yes
ENSMUSG00000041859	Mcm3	1:20802973-20820278	jaki_stage2	dmso_stage2	OK	74.1735	129.296	-0.801706	1.99881	0.0041	0.0360001	yes
ENSMUSG00000032562	Gnai2	9:107614137-107635342	jaki_stage2	dmso_stage2	OK	99.0483	56.9568	0.798264	-1.94973	0.00615	0.0479863	yes
ENSMUSG00000049354	Dcaf7	11:106036871-106059324	jaki_stage2	dmso_stage2	OK	31.9414	18.3387	0.80054	-1.9569	0.00425	0.0369098	yes
ENSMUSG00000039197	Adk	14:21052573-21448568	jaki_stage2	dmso_stage2	OK	106.916	61.0188	0.809159	-1.97153	0.0047	0.0397457	yes
ENSMUSG00000024603	Dctn4	18:60526220-60558762	jaki_stage2	dmso_stage2	OK	46.7987	26.6954	0.809876	-1.97994	0.0053	0.0431987	yes
ENSMUSG00000028053	Ash1l	3:88965811-89079373	jaki_stage2	dmso_stage2	OK	9.81106	5.54465	0.823313	-1.92383	0.0059	0.0466549	yes
ENSMUSG00000042195	Slc35f2	9:53771534-53818161	jaki_stage2	dmso_stage2	OK	62.0798	34.9988	0.826818	-1.99531	0.00505	0.0417652	yes
ENSMUSG00000049076	Acap2	16:31092412-31201238	jaki_stage2	dmso_stage2	OK	22.9124	12.8949	0.829323	-1.99396	0.00435	0.0376332	yes
ENSMUSG00000046062	Ppp1r15b	1:133131142-133139783	jaki_stage2	dmso_stage2	OK	40.969	22.9277	0.837438	-2.01817	0.0045	0.0385364	yes
ENSMUSG00000058773	Hist1h1b	13:21779882-21780625	jaki_stage2	dmso_stage2	OK	984.881	550.041	0.84041	-2.0723	0.0038	0.0342329	yes
ENSMUSG00000020580	Rock2	12:16894977-16988274	jaki_stage2	dmso_stage2	OK	47.1646	25.9235	0.863445	-2.09633	0.00325	0.0306675	yes
ENSMUSG00000035770	Dync1li2	8:104417673-104443047	jaki_stage2	dmso_stage2	OK	31.9619	17.5555	0.864428	-2.08595	0.0033	0.0310526	yes
ENSMUSG00000068744	Psrc1	3:108383838-108388231	jaki_stage2	dmso_stage2	OK	147.144	80.5579	0.869126	-1.88224	0.0058	0.0460526	yes
ENSMUSG00000037373	Ctbp1	5:33247723-33275004	jaki_stage2	dmso_stage2	OK	44.3242	24.2072	0.872657	-1.99253	0.00485	0.0407087	yes
ENSMUSG00000034290	Nek9	12:85299513-85339362	jaki_stage2	dmso_stage2	OK	29.2992	16.0009	0.872705	-2.11268	0.0034	0.0316631	yes
ENSMUSG00000034158	Lrrc58	16:37868388-37888858	jaki_stage2	dmso_stage2	OK	22.2339	11.9799	0.892142	-2.15231	0.00255	0.0258285	yes
ENSMUSG00000000346	Dazap2	15:100615627-100620731	jaki_stage2	dmso_stage2	OK	50.2302	26.8616	0.903012	-2.03408	0.00445	0.0382293	yes
ENSMUSG00000032939	Nup93	8:94214596-94315066	jaki_stage2	dmso_stage2	OK	107.437	57.2122	0.909095	-2.22227	0.00195	0.0209103	yes
ENSMUSG00000019943	Atp2b1	10:98915151-99026143	jaki_stage2	dmso_stage2	OK	31.866	16.9232	0.913012	-2.2481	0.00145	0.0166584	yes
ENSMUSG00000027204	Fbn1	2:125300593-125507993	jaki_stage2	dmso_stage2	OK	17.5489	9.30534	0.915253	-2.16294	0.0023	0.0237772	yes
ENSMUSG00000030629	Zfand6	7:84615053-84679361	jaki_stage2	dmso_stage2	OK	95.1625	50.2725	0.920622	-2.16671	0.00225	0.0233675	yes
ENSMUSG00000010663	Fads1	19:10182887-10196870	jaki_stage2	dmso_stage2	OK	29.8591	15.7312	0.924548	-2.12647	0.0028	0.0275959	yes
ENSMUSG00000058325	Dock1	7:134670686-135173639	jaki_stage2	dmso_stage2	OK	17.4244	9.15835	0.927949	-2.14665	0.0032	0.0302802	yes
ENSMUSG00000020823	Sec14l1	11:117115167-117159268	jaki_stage2	dmso_stage2	OK	29.1195	15.3024	0.928228	-1.94284	0.00495	0.0413172	yes
ENSMUSG00000031820	Babam1	8:71396854-71404772	jaki_stage2	dmso_stage2	OK	37.2809	19.5609	0.930464	-1.94173	0.0057	0.0454722	yes
ENSMUSG00000033964	Zbtb41	1:139422382-139453005	jaki_stage2	dmso_stage2	OK	14.7948	7.76211	0.930574	-2.19878	0.003	0.0289344	yes
ENSMUSG00000022811	Zfp148	16:33380774-33503903	jaki_stage2	dmso_stage2	OK	30.8379	16.155	0.932725	-2.06358	0.00275	0.0272821	yes
ENSMUSG00000043252	Tmem64	4:15265830-15286753	jaki_stage2	dmso_stage2	OK	13.9826	7.32417	0.932898	-2.00717	0.00425	0.0369098	yes
ENSMUSG00000003849	Nqo1	8:107388224-107403206	jaki_stage2	dmso_stage2	OK	40.3495	21.0897	0.936013	-1.92527	0.00635	0.0491779	yes
ENSMUSG00000027430	Dtd1	2:144599896-144768758	jaki_stage2	dmso_stage2	OK	54.7765	28.6237	0.936348	-1.9008	0.00595	0.0468584	yes
ENSMUSG00000019139	Isyna1	8:70594480-70597288	jaki_stage2	dmso_stage2	OK	106.411	55.545	0.937923	-2.27891	0.00195	0.0209103	yes
ENSMUSG00000020640	Itsn2	12:4593007-4738383	jaki_stage2	dmso_stage2	OK	19.0235	9.89672	0.94276	-2.18557	0.0021	0.0221499	yes
ENSMUSG00000018821	Avpi1	19:42123272-42129059	jaki_stage2	dmso_stage2	OK	59.2287	30.7232	0.946966	-1.94359	0.0061	0.0477616	yes
ENSMUSG00000036333	Kidins220	12:24974931-25059697	jaki_stage2	dmso_stage2	OK	22.3926	11.5785	0.951571	-2.31263	0.0016	0.0180143	yes
ENSMUSG00000022043	Trim35	14:66295333-66311424	jaki_stage2	dmso_stage2	OK	44.9291	23.2021	0.953394	-2.24148	0.0013	0.0154469	yes
ENSMUSG00000015937	H2afy	13:56073618-56136361	jaki_stage2	dmso_stage2	OK	100.101	51.5573	0.957215	-1.97195	0.005	0.0415806	yes
ENSMUSG00000038844	Kif16b	2:142617473-142901531	jaki_stage2	dmso_stage2	OK	9.92	5.09652	0.960828	-2.05611	0.00355	0.0326774	yes
ENSMUSG00000003131	Pafah1b2	9:45965310-45984871	jaki_stage2	dmso_stage2	OK	66.5208	34.156	0.961665	-2.39184	0.0016	0.0180143	yes
ENSMUSG00000023953	Polh	17:46172003-46202625	jaki_stage2	dmso_stage2	OK	30.0695	15.3182	0.973052	-2.10554	0.0045	0.0385364	yes
ENSMUSG00000056608	Chd9	8:90828834-91054508	jaki_stage2	dmso_stage2	OK	15.6409	7.96753	0.973118	-2.3668	0.0012	0.0145659	yes
ENSMUSG00000016481	Cr1l	1:195103788-195131570	jaki_stage2	dmso_stage2	OK	45.5167	23.1431	0.975816	-2.11492	0.00305	0.0292913	yes
ENSMUSG00000059495	Arhgef12	9:42963841-43105718	jaki_stage2	dmso_stage2	OK	16.029	8.13958	0.977662	-2.36393	0.00075	0.0101011	yes
ENSMUSG00000027993	Trim2	3:84160438-84305446	jaki_stage2	dmso_stage2	OK	16.3509	8.28996	0.979932	-1.64361	0.00235	0.02422	yes
ENSMUSG00000037933	Bicd2	13:49341548-49387025	jaki_stage2	dmso_stage2	OK	13.0586	6.61851	0.980422	-2.09033	0.004	0.0354211	yes
ENSMUSG00000021550	2210016F16Rik	13:58380045-58385225	jaki_stage2	dmso_stage2	OK	18.6779	9.44751	0.983323	-2.01631	0.004	0.0354211	yes
ENSMUSG00000069237	C78339	13:46669521-46678056	jaki_stage2	dmso_stage2	OK	26.4518	13.3776	0.983547	-1.48304	0.00575	0.0457631	yes
ENSMUSG00000028937	Acot7	4:152178133-152271855	jaki_stage2	dmso_stage2	OK	36.7273	18.5225	0.987577	-1.91148	0.00485	0.0407087	yes
ENSMUSG00000032393	Dpp8	9:65032457-65082650	jaki_stage2	dmso_stage2	OK	39.712	19.9622	0.992307	-2.31295	0.00105	0.0130979	yes
ENSMUSG00000023827	Agpat4	17:12118703-12219645	jaki_stage2	dmso_stage2	OK	70.76	35.4213	0.998316	-1.9014	0.0051	0.0420245	yes
ENSMUSG00000038564	Ift172	5:31253279-31291114	jaki_stage2	dmso_stage2	OK	9.56046	4.78434	0.998759	-2.04506	0.0033	0.0310526	yes
ENSMUSG00000032231	Anxa2	9:69453619-69491795	jaki_stage2	dmso_stage2	OK	395.489	197.758	0.999906	-2.09599	0.00285	0.0279664	yes
ENSMUSG00000029238	Clock	5:76212176-76304548	jaki_stage2	dmso_stage2	OK	14.424	7.2109	1.00022	-2.32347	0.00095	0.0121417	yes
ENSMUSG00000033454	Zbtb1	12:76370265-76396950	jaki_stage2	dmso_stage2	OK	6.85621	3.4204	1.00325	-2.24626	0.0015	0.0170732	yes
ENSMUSG00000047514	Tspyl1	10:34282189-34284885	jaki_stage2	dmso_stage2	OK	29.2822	14.6051	1.00355	-2.2092	0.0018	0.0197401	yes
ENSMUSG00000025451	Paip1	13:119428600-119458218	jaki_stage2	dmso_stage2	OK	168.958	84.1867	1.005	-2.03048	0.00305	0.0292913	yes
ENSMUSG00000032329	Hmg20a	9:56418643-56496884	jaki_stage2	dmso_stage2	OK	12.9021	6.417	1.00764	-1.99717	0.00545	0.043997	yes
ENSMUSG00000021385	Ippk	13:49421310-49462990	jaki_stage2	dmso_stage2	OK	40.61	20.1954	1.00781	-2.28753	0.0012	0.0145659	yes
ENSMUSG00000055373	Fut9	4:25609331-25800244	jaki_stage2	dmso_stage2	OK	11.7323	5.83059	1.00878	-1.76728	0.0033	0.0310526	yes
ENSMUSG00000053641	Dennd4a	9:64811339-64919667	jaki_stage2	dmso_stage2	OK	5.3676	2.66605	1.00957	-2.01702	0.00465	0.039471	yes
ENSMUSG00000046785	Epm2aip1	9:111271844-111279089	jaki_stage2	dmso_stage2	OK	13.0556	6.48128	1.01031	-2.12982	0.00245	0.0250787	yes
ENSMUSG00000052397	Ezr	17:6673457-6782784	jaki_stage2	dmso_stage2	OK	136.712	67.8121	1.01153	-2.13079	0.0012	0.0145659	yes
ENSMUSG00000026393	Nek7	1:138484713-138619696	jaki_stage2	dmso_stage2	OK	29.8495	14.8025	1.01186	-2.31498	0.00105	0.0130979	yes
ENSMUSG00000035620	Ric8b	10:84917615-85016446	jaki_stage2	dmso_stage2	OK	22.4726	11.1295	1.01378	-2.14244	0.0029	0.0282317	yes
ENSMUSG00000007041	Clic1	17:35049965-35058749	jaki_stage2	dmso_stage2	OK	136.246	67.376	1.01591	-2.48529	0.0004	0.00608414	yes
ENSMUSG00000033644	Piwil2	14:70372479-70429094	jaki_stage2	dmso_stage2	OK	13.4968	6.66234	1.01852	-2.18016	0.0021	0.0221499	yes
ENSMUSG00000038014	Fam120a	13:48879218-48968017	jaki_stage2	dmso_stage2	OK	52.3707	25.8165	1.02046	-2.53479	0.00045	0.00672365	yes
ENSMUSG00000049657	Zbtb5	4:44991241-45012412	jaki_stage2	dmso_stage2	OK	10.6004	5.21963	1.0221	-1.98795	0.0047	0.0397457	yes
ENSMUSG00000022094	Slc39a14	14:70303468-70351425	jaki_stage2	dmso_stage2	OK	51.4914	25.2816	1.02624	-1.419	0.00235	0.02422	yes
ENSMUSG00000032290	Ptpn9	9:56994967-57071966	jaki_stage2	dmso_stage2	OK	12.6775	6.22203	1.02682	-2.05609	0.00445	0.0382293	yes
ENSMUSG00000021182	Ccdc88c	12:100912699-101028983	jaki_stage2	dmso_stage2	OK	10.6491	5.22639	1.02684	-2.16208	0.0019	0.0205864	yes
ENSMUSG00000039530	Tusc3	8:39005866-39165112	jaki_stage2	dmso_stage2	OK	28.8614	14.1647	1.02684	-1.99327	0.0061	0.0477616	yes
ENSMUSG00000021027	Ralgapa1	12:55602928-55821580	jaki_stage2	dmso_stage2	OK	14.3487	7.0385	1.02758	-2.3679	0.0008	0.0105744	yes
ENSMUSG00000030660	Pik3c2a	7:116337275-116443458	jaki_stage2	dmso_stage2	OK	32.5812	15.9479	1.03068	-2.54359	0.0006	0.00841618	yes
ENSMUSG00000027180	Fbxo3	2:103957985-104063240	jaki_stage2	dmso_stage2	OK	53.152	26.0012	1.03154	-2.40236	0.00095	0.0121417	yes
ENSMUSG00000008475	Arpc5	1:152766541-152775597	jaki_stage2	dmso_stage2	OK	103.098	50.429	1.03168	-2.41286	0.0004	0.00608414	yes
ENSMUSG00000090625	Gm20721	2:174281236-174346744	jaki_stage2	dmso_stage2	OK	141.69	68.8725	1.04074	-2.10755	0.0032	0.0302802	yes
ENSMUSG00000030189	Ybx3	6:131364857-131388450	jaki_stage2	dmso_stage2	OK	193.12	93.7361	1.04282	-2.54942	0.0004	0.00608414	yes
ENSMUSG00000066324	Impad1	4:4762483-4793355	jaki_stage2	dmso_stage2	OK	50.9122	24.6791	1.04472	-2.60393	0.0003	0.00482354	yes
ENSMUSG00000072501	Phf20l1	15:66577571-66645255	jaki_stage2	dmso_stage2	OK	13.1578	6.37562	1.04528	-2.33934	0.00125	0.0150111	yes
ENSMUSG00000038481	Cdk19	10:40348507-40483818	jaki_stage2	dmso_stage2	OK	11.7393	5.6756	1.0485	-2.24269	0.0021	0.0221499	yes
ENSMUSG00000006315	Tmem147	7:30727700-30729534	jaki_stage2	dmso_stage2	OK	97.6348	47.1864	1.04903	-2.24553	0.0015	0.0170732	yes
ENSMUSG00000021704	Mtx3	13:92844786-92858230	jaki_stage2	dmso_stage2	OK	8.98507	4.34193	1.04919	-2.16798	0.00395	0.0351163	yes
ENSMUSG00000021709	Erbb2ip	13:103818786-103920514	jaki_stage2	dmso_stage2	OK	33.7387	16.244	1.0545	-2.56442	0.00035	0.00550314	yes
ENSMUSG00000026604	Ptpn14	1:189728267-189876695	jaki_stage2	dmso_stage2	OK	20.9268	10.0617	1.05648	-1.81924	0.0038	0.0342329	yes
ENSMUSG00000043061	Tmem18	12:30584442-30591213	jaki_stage2	dmso_stage2	OK	16.8368	8.09334	1.05681	-2.13116	0.00375	0.0339635	yes
ENSMUSG00000020674	Pxdn	12:29938035-30017658	jaki_stage2	dmso_stage2	OK	21.72	10.43	1.05828	-1.92555	0.0009	0.0116569	yes
ENSMUSG00000004891	Nes	3:87971077-87980451	jaki_stage2	dmso_stage2	OK	14.5696	6.97205	1.06331	-2.2681	0.001	0.0125903	yes
ENSMUSG00000054027	Nt5dc3	10:86779004-86838389	jaki_stage2	dmso_stage2	OK	7.0268	3.35316	1.06735	-2.07566	0.00545	0.043997	yes
ENSMUSG00000032437	Stt3b	9:115242606-115310421	jaki_stage2	dmso_stage2	OK	91.3082	43.5506	1.06805	-2.64283	0.0003	0.00482354	yes
ENSMUSG00000028093	Acp6	3:97158776-97176574	jaki_stage2	dmso_stage2	OK	98.4573	46.8512	1.07141	-2.25463	0.00255	0.0258285	yes
ENSMUSG00000040204	2810417H13Rik	9:65828929-65908794	jaki_stage2	dmso_stage2	OK	101.297	48.151	1.07295	-1.95885	0.0062	0.0482929	yes
ENSMUSG00000045216	Hs6st1	1:36068399-36106446	jaki_stage2	dmso_stage2	OK	17.9935	8.54342	1.07459	-2.21949	0.0026	0.0261976	yes
ENSMUSG00000052031	Tagap1	17:6954964-6961156	jaki_stage2	dmso_stage2	OK	17.4643	8.26423	1.07946	-2.05518	0.0059	0.0466549	yes
ENSMUSG00000030096	Slc6a6	6:91684066-91759063	jaki_stage2	dmso_stage2	OK	18.8688	8.9128	1.08205	-2.49151	0.0005	0.00730919	yes
ENSMUSG00000026193	Fn1	1:71585522-71662843	jaki_stage2	dmso_stage2	OK	94.6442	44.6173	1.08491	-2.50506	0.00035	0.00550314	yes
ENSMUSG00000027864	Ptgfrn	3:101040231-101110278	jaki_stage2	dmso_stage2	OK	28.4716	13.3669	1.09086	-2.63752	5e-05	0.00106809	yes
ENSMUSG00000040363	Bcor	X:12036739-12160355	jaki_stage2	dmso_stage2	OK	14.3485	6.73067	1.09208	-1.59432	0.00105	0.0130979	yes
ENSMUSG00000034640	Tiparp	3:65507256-65555145	jaki_stage2	dmso_stage2	OK	84.1793	39.4794	1.09236	-1.8587	0.00145	0.0166584	yes
ENSMUSG00000029050	Ski	4:155154074-155222592	jaki_stage2	dmso_stage2	OK	10.745	5.02934	1.09523	-2.22684	0.00275	0.0272821	yes
ENSMUSG00000020255	D10Wsu102e	10:83360220-83368835	jaki_stage2	dmso_stage2	OK	41.6356	19.4819	1.09568	-2.60161	0.0002	0.00353055	yes
ENSMUSG00000029780	Nt5c3	6:56882399-56923932	jaki_stage2	dmso_stage2	OK	56.6204	26.4778	1.09654	-2.07402	0.00205	0.0217242	yes
ENSMUSG00000040351	Ankib1	5:3689999-3803109	jaki_stage2	dmso_stage2	OK	16.7052	7.80258	1.09827	-2.54292	0.00025	0.00417862	yes
ENSMUSG00000026721	Rabgap1l	1:160219173-160792938	jaki_stage2	dmso_stage2	OK	12.0965	5.64418	1.09975	-2.12521	0.00335	0.0314138	yes
ENSMUSG00000047888	Tnrc6b	15:80711318-80941086	jaki_stage2	dmso_stage2	OK	6.09621	2.84163	1.10119	-2.52492	0.00055	0.00787828	yes
ENSMUSG00000018427	Ypel2	11:86936424-86993707	jaki_stage2	dmso_stage2	OK	7.74218	3.60765	1.10168	-2.08679	0.00385	0.0345453	yes
ENSMUSG00000027500	Stmn2	3:8509526-8561604	jaki_stage2	dmso_stage2	OK	124.336	57.9046	1.1025	-2.66614	0.0002	0.00353055	yes
ENSMUSG00000073563	Csnk1g3	18:53862112-53955684	jaki_stage2	dmso_stage2	OK	12.396	5.77038	1.10314	-2.26982	0.002	0.0213787	yes
ENSMUSG00000023460	Rab12	17:66494511-66519717	jaki_stage2	dmso_stage2	OK	26.6525	12.4051	1.10333	-1.71214	0.0037	0.0336685	yes
ENSMUSG00000047153	Khnyn	14:55884968-55896781	jaki_stage2	dmso_stage2	OK	9.01784	4.19148	1.10532	-2.06239	0.0055	0.0442685	yes
ENSMUSG00000060716	Plekhh1	12:79029162-79089670	jaki_stage2	dmso_stage2	OK	13.0896	6.08087	1.10607	-2.08531	0.00385	0.0345453	yes
ENSMUSG00000031776	Arl2bp	8:94666754-94674417	jaki_stage2	dmso_stage2	OK	32.073	14.8781	1.10817	-2.26211	0.0013	0.0154469	yes
ENSMUSG00000028524	Sgip1	4:102741296-103011965	jaki_stage2	dmso_stage2	OK	29.4054	13.6399	1.10825	-2.26719	0.00055	0.00787828	yes
ENSMUSG00000019969	Psen1	12:83688202-83735199	jaki_stage2	dmso_stage2	OK	36.4596	16.8814	1.11086	-2.37572	0.0008	0.0105744	yes
ENSMUSG00000025369	Smarcc2	10:128459235-128490173	jaki_stage2	dmso_stage2	OK	9.06064	4.19444	1.11114	-2.1618	0.0034	0.0316631	yes
ENSMUSG00000028161	Ppp3ca	3:136670123-136937727	jaki_stage2	dmso_stage2	OK	27.7623	12.8402	1.11246	-1.72044	0.0055	0.0442685	yes
ENSMUSG00000040462	Os9	10:127094258-127121160	jaki_stage2	dmso_stage2	OK	16.4047	7.5844	1.113	-2.34941	0.0012	0.0145659	yes
ENSMUSG00000066595	Mfsd7b	1:191005831-191026190	jaki_stage2	dmso_stage2	OK	8.40145	3.86913	1.11863	-2.02637	0.0054	0.0437238	yes
ENSMUSG00000028221	Tmem55a	4:14864075-14915176	jaki_stage2	dmso_stage2	OK	29.7259	13.6762	1.12005	-2.38654	0.00115	0.0141366	yes
ENSMUSG00000020393	Kremen1	11:5191551-5261558	jaki_stage2	dmso_stage2	OK	7.38446	3.39729	1.12011	-2.07977	0.00525	0.0428946	yes
ENSMUSG00000036061	Smug1	15:103153306-103158002	jaki_stage2	dmso_stage2	OK	9.37247	4.31076	1.12049	-2.01517	0.00625	0.0486263	yes
ENSMUSG00000025078	Nhlrc2	19:56548260-56598846	jaki_stage2	dmso_stage2	OK	17.8038	8.17235	1.12336	-2.39092	0.00135	0.0159152	yes
ENSMUSG00000078429	Ctdsp2	10:126978716-126999975	jaki_stage2	dmso_stage2	OK	21.332	9.77602	1.1257	-2.50062	0.00055	0.00787828	yes
ENSMUSG00000018166	Erbb3	10:128567522-128589652	jaki_stage2	dmso_stage2	OK	9.92966	4.5485	1.12635	-2.33237	0.0013	0.0154469	yes
ENSMUSG00000053965	Pde5a	3:122729157-122859374	jaki_stage2	dmso_stage2	OK	5.07767	2.32549	1.12663	-2.08858	0.0031	0.0297082	yes
ENSMUSG00000021068	Nin	12:70011434-70111925	jaki_stage2	dmso_stage2	OK	8.81118	4.03454	1.12693	-2.38529	0.00095	0.0121417	yes
ENSMUSG00000036275	9530068E07Rik	11:52396427-52408728	jaki_stage2	dmso_stage2	OK	36.5777	16.6654	1.1341	-2.4787	0.0002	0.00353055	yes
ENSMUSG00000016534	Lamp2	X:38401356-38456454	jaki_stage2	dmso_stage2	OK	93.7732	42.6774	1.1357	-2.60763	0.00035	0.00550314	yes
ENSMUSG00000046185	Zfp84	7:29768551-29779821	jaki_stage2	dmso_stage2	OK	10.6861	4.86175	1.13619	-2.23007	0.00215	0.0225717	yes
ENSMUSG00000024357	Sil1	18:35266399-35498925	jaki_stage2	dmso_stage2	OK	37.149	16.86	1.13972	-2.35856	0.001	0.0125903	yes
ENSMUSG00000000184	Ccnd2	6:127125778-127212411	jaki_stage2	dmso_stage2	OK	42.9617	19.4957	1.13989	-2.71269	0.0001	0.00192896	yes
ENSMUSG00000074030	Exoc8	8:124890299-124897705	jaki_stage2	dmso_stage2	OK	6.8607	3.11295	1.14007	-2.28654	0.00145	0.0166584	yes
ENSMUSG00000020821	Kif1c	11:70700547-70731964	jaki_stage2	dmso_stage2	OK	17.0063	7.71059	1.14116	-2.03354	0.00525	0.0428946	yes
ENSMUSG00000023809	Rps6ka2	17:7170114-7303313	jaki_stage2	dmso_stage2	OK	10.9683	4.97054	1.14187	-2.36167	0.0015	0.0170732	yes
ENSMUSG00000036327	Qsox2	2:26200211-26237525	jaki_stage2	dmso_stage2	OK	16.4875	7.4656	1.14304	-2.30626	0.0019	0.0205864	yes
ENSMUSG00000091337	Eid1	2:125627446-125724148	jaki_stage2	dmso_stage2	OK	25.3399	11.472	1.14329	-2.36503	0.0012	0.0145659	yes
ENSMUSG00000030213	Atf7ip	6:136518850-136607377	jaki_stage2	dmso_stage2	OK	16.5193	7.46386	1.14616	-2.41168	0.0007	0.00957068	yes
ENSMUSG00000027313	Chac1	2:119351228-119354381	jaki_stage2	dmso_stage2	OK	22.5498	10.1643	1.1496	-2.13699	0.00335	0.0314138	yes
ENSMUSG00000026342	Slc35f5	1:125561015-125595684	jaki_stage2	dmso_stage2	OK	13.218	5.94647	1.1524	-2.05732	0.00545	0.043997	yes
ENSMUSG00000065979	Cpped1	16:11803720-11930600	jaki_stage2	dmso_stage2	OK	17.2783	7.75772	1.15525	-2.18406	0.00275	0.0272821	yes
ENSMUSG00000036552	Ermard	17:15041640-15064232	jaki_stage2	dmso_stage2	OK	19.349	8.62747	1.16525	-2.05411	0.005	0.0415806	yes
ENSMUSG00000086316	2210013O21Rik	X:153723589-153741264	jaki_stage2	dmso_stage2	OK	48.3932	21.5709	1.16572	-2.05165	0.0039	0.0347632	yes
ENSMUSG00000037337	Map4k1	7:28982853-29003279	jaki_stage2	dmso_stage2	OK	9.47565	4.21436	1.16891	-2.0027	0.0061	0.0477616	yes
ENSMUSG00000037949	Ano10	9:122175878-122294374	jaki_stage2	dmso_stage2	OK	14.7718	6.56977	1.16893	-2.19181	0.00315	0.0299749	yes
ENSMUSG00000058997	Vwa8	14:78849177-79202310	jaki_stage2	dmso_stage2	OK	10.4079	4.62667	1.16963	-2.52627	0.00025	0.00417862	yes
ENSMUSG00000085811	Gm11669	11:108425191-108860615	jaki_stage2	dmso_stage2	OK	12.2547	5.44413	1.17057	-2.38034	0.0012	0.0145659	yes
ENSMUSG00000027882	Stxbp3a	3:108793175-108840526	jaki_stage2	dmso_stage2	OK	39.6343	17.594	1.17167	-2.32494	0.00055	0.00787828	yes
ENSMUSG00000031176	Dynlt3	X:9654266-9663003	jaki_stage2	dmso_stage2	OK	63.839	28.3007	1.1736	-2.31228	0.0002	0.00353055	yes
ENSMUSG00000032599	Ip6k2	9:108795993-108806333	jaki_stage2	dmso_stage2	OK	18.1951	8.01328	1.18309	-2.14238	0.0049	0.0409504	yes
ENSMUSG00000050332	Amer1	X:95420317-95444872	jaki_stage2	dmso_stage2	OK	7.45185	3.27305	1.18696	-2.47371	0.00105	0.0130979	yes
ENSMUSG00000024132	Eci1	17:24426682-24439316	jaki_stage2	dmso_stage2	OK	46.4192	20.3751	1.18792	-2.31511	0.00195	0.0209103	yes
ENSMUSG00000022652	Morc1	16:48431236-48630905	jaki_stage2	dmso_stage2	OK	109.16	47.7234	1.19368	-2.9459	0.0001	0.00192896	yes
ENSMUSG00000024937	Ehbp1l1	19:5707375-5726317	jaki_stage2	dmso_stage2	OK	6.19348	2.70638	1.19439	-1.98359	0.00605	0.0475352	yes
ENSMUSG00000025026	Add3	19:53140444-53247399	jaki_stage2	dmso_stage2	OK	28.4611	12.4162	1.19677	-2.7543	0.0001	0.00192896	yes
ENSMUSG00000022414	Tab1	15:80133153-80161701	jaki_stage2	dmso_stage2	OK	13.4152	5.8508	1.19717	-2.26135	0.0026	0.0261976	yes
ENSMUSG00000037706	Cd81	7:143021783-143067934	jaki_stage2	dmso_stage2	OK	366.176	159.537	1.19865	-2.39389	0.00075	0.0101011	yes
ENSMUSG00000050379	2015-09-06	X:36910833-36991794	jaki_stage2	dmso_stage2	OK	16.9791	7.39683	1.19878	-2.07518	0.00315	0.0299749	yes
ENSMUSG00000025726	Slc28a1	7:81114798-81170416	jaki_stage2	dmso_stage2	OK	11.0389	4.80698	1.19939	-2.1102	0.0041	0.0360001	yes
ENSMUSG00000052656	Rnf103	6:71493893-71525020	jaki_stage2	dmso_stage2	OK	9.62828	4.18578	1.20178	-2.06976	0.0042	0.0366166	yes
ENSMUSG00000021327	Zkscan3	13:21387012-21402755	jaki_stage2	dmso_stage2	OK	26.2482	11.4084	1.20212	-1.81984	0.0012	0.0145659	yes
ENSMUSG00000031770	Herpud1	8:94377920-94395377	jaki_stage2	dmso_stage2	OK	63.2751	27.5015	1.20213	-2.08292	0.00435	0.0376332	yes
ENSMUSG00000032092	Mpzl2	9:45042424-45054015	jaki_stage2	dmso_stage2	OK	46.3039	20.0436	1.20799	-2.81079	0.0001	0.00192896	yes
ENSMUSG00000046230	Vps13a	19:16616762-16781103	jaki_stage2	dmso_stage2	OK	33.0446	14.3011	1.20829	-2.97297	5e-05	0.00106809	yes
ENSMUSG00000009681	Bcr	10:75060895-75184923	jaki_stage2	dmso_stage2	OK	4.57716	1.98046	1.20862	-2.13349	0.0032	0.0302802	yes
ENSMUSG00000031146	Plp2	X:7657259-7671390	jaki_stage2	dmso_stage2	OK	46.5534	20.0179	1.2176	-2.33804	0.0013	0.0154469	yes
ENSMUSG00000028063	Lmna	3:88481147-88509956	jaki_stage2	dmso_stage2	OK	73.0099	31.2844	1.22265	-2.59993	0.00035	0.00550314	yes
ENSMUSG00000003161	Sri	5:8037293-8069379	jaki_stage2	dmso_stage2	OK	140.319	60.0726	1.22393	-2.42649	0.00065	0.00900543	yes
ENSMUSG00000043683	Fem1a	17:56256792-56263608	jaki_stage2	dmso_stage2	OK	11.7078	5.00865	1.22498	-2.67392	0.0003	0.00482354	yes
ENSMUSG00000024212	Mllt1	17:56892611-56935388	jaki_stage2	dmso_stage2	OK	8.01793	3.42339	1.2278	-2.1435	0.0044	0.0379444	yes
ENSMUSG00000020911	Krt19	11:100140809-100148665	jaki_stage2	dmso_stage2	OK	46.6651	19.8903	1.23028	-2.26196	0.00185	0.0201415	yes
ENSMUSG00000062098	Btbd3	2:138256564-138589292	jaki_stage2	dmso_stage2	OK	7.5447	3.21409	1.23105	-2.0815	0.002	0.0213787	yes
ENSMUSG00000074886	Grk6	13:55445333-55460925	jaki_stage2	dmso_stage2	OK	50.1481	21.3631	1.23107	-2.79979	0.0001	0.00192896	yes
ENSMUSG00000019989	Enpp3	10:24773813-24836195	jaki_stage2	dmso_stage2	OK	60.8967	25.9155	1.23255	-2.9504	5e-05	0.00106809	yes
ENSMUSG00000051627	Hist1h1e	13:23621754-23622502	jaki_stage2	dmso_stage2	OK	303.257	129.048	1.23263	-2.95936	5e-05	0.00106809	yes
ENSMUSG00000022200	Golph3	15:12321437-12351265	jaki_stage2	dmso_stage2	OK	124.792	53.0846	1.23316	-3.03803	5e-05	0.00106809	yes
ENSMUSG00000038679	Trps1	15:50654751-50890463	jaki_stage2	dmso_stage2	OK	23.964	10.1723	1.23622	-2.07577	0.00445	0.0382293	yes
ENSMUSG00000023960	Enpp5	17:44078812-44086567	jaki_stage2	dmso_stage2	OK	13.7734	5.83963	1.23793	-2.21919	0.0034	0.0316631	yes
ENSMUSG00000033111	3830406C13Rik	14:12284208-12303231	jaki_stage2	dmso_stage2	OK	10.8918	4.61237	1.23966	-2.11323	0.00355	0.0326774	yes
ENSMUSG00000052151	Ppap2c	10:79526429-79533787	jaki_stage2	dmso_stage2	OK	17.5332	7.42396	1.23983	-2.09933	0.00365	0.0333707	yes
ENSMUSG00000002804	Nudt14	12:112934732-112942118	jaki_stage2	dmso_stage2	OK	38.7159	16.3064	1.24748	-2.08046	0.00525	0.0428946	yes
ENSMUSG00000003308	Keap1	9:21225370-21239332	jaki_stage2	dmso_stage2	OK	11.8809	5.00233	1.24797	-2.36216	0.00115	0.0141366	yes
ENSMUSG00000018340	Anxa6	11:54979107-55033445	jaki_stage2	dmso_stage2	OK	82.4493	34.7105	1.24813	-2.99314	5e-05	0.00106809	yes
ENSMUSG00000026305	Lrrfip1	1:90998726-91128944	jaki_stage2	dmso_stage2	OK	61.0938	25.6627	1.25135	-2.88841	5e-05	0.00106809	yes
ENSMUSG00000005823	Gpr108	17:57234913-57247641	jaki_stage2	dmso_stage2	OK	12.3892	5.19287	1.25448	-2.06919	0.00595	0.0468584	yes
ENSMUSG00000001100	Poldip2	11:78512192-78522736	jaki_stage2	dmso_stage2	OK	151.818	63.513	1.25721	-2.65809	0.0001	0.00192896	yes
ENSMUSG00000034377	Tulp4	17:6106436-6251128	jaki_stage2	dmso_stage2	OK	58.8456	24.6099	1.25769	-2.08029	0.00195	0.0209103	yes
ENSMUSG00000044712	Slc38a6	12:73286778-73354049	jaki_stage2	dmso_stage2	OK	140.045	58.491	1.2596	-2.78629	5e-05	0.00106809	yes
ENSMUSG00000024538	Ppic	18:53406340-53418007	jaki_stage2	dmso_stage2	OK	137.57	57.3404	1.26254	-2.9973	5e-05	0.00106809	yes
ENSMUSG00000044950	Pwwp2a	11:43681997-43721491	jaki_stage2	dmso_stage2	OK	29.8893	12.4556	1.26283	-2.22285	0.0013	0.0154469	yes
ENSMUSG00000069729	Arid1b	17:4994331-5347656	jaki_stage2	dmso_stage2	OK	4.64531	1.93385	1.2643	-1.49485	0.00605	0.0475352	yes
ENSMUSG00000033416	Gucd1	10:75351110-75517972	jaki_stage2	dmso_stage2	OK	20.3273	8.45169	1.2661	-2.10446	0.00045	0.00672365	yes
ENSMUSG00000039246	Lyplal1	1:186087730-186117310	jaki_stage2	dmso_stage2	OK	18.827	7.81919	1.26771	-2.19286	0.00375	0.0339635	yes
ENSMUSG00000059456	Ptk2b	14:66153256-66281052	jaki_stage2	dmso_stage2	OK	5.56266	2.30503	1.27099	-1.93995	0.00535	0.0435013	yes
ENSMUSG00000027253	Lrp4	2:91457510-91513779	jaki_stage2	dmso_stage2	OK	5.03382	2.08561	1.27118	-2.04985	0.0048	0.0404396	yes
ENSMUSG00000032436	Cmtm7	9:114756836-114782257	jaki_stage2	dmso_stage2	OK	63.4501	26.2762	1.27187	-2.5428	0.00075	0.0101011	yes
ENSMUSG00000029713	Gnb2	5:137483019-137540718	jaki_stage2	dmso_stage2	OK	151.581	62.7469	1.27247	-2.14673	0.0032	0.0302802	yes
ENSMUSG00000094483	Purb	11:6467598-6493535	jaki_stage2	dmso_stage2	OK	28.787	11.8742	1.27758	-3.13376	5e-05	0.00106809	yes
ENSMUSG00000037015	Tmem185b	1:119520092-119528983	jaki_stage2	dmso_stage2	OK	17.4444	7.15657	1.28543	-2.1199	0.0038	0.0342329	yes
ENSMUSG00000031993	Snx19	9:30427328-30466726	jaki_stage2	dmso_stage2	OK	8.21375	3.36715	1.28651	-2.51511	0.0008	0.0105744	yes
ENSMUSG00000011884	Gltp	5:114669402-114690984	jaki_stage2	dmso_stage2	OK	18.589	7.60361	1.2897	-2.247	0.0017	0.0189041	yes
ENSMUSG00000050052	Tdrp	8:13952008-13975032	jaki_stage2	dmso_stage2	OK	18.7597	7.67273	1.28983	-2.25937	0.00155	0.0175684	yes
ENSMUSG00000091747	D17H6S56E-5	17:34996735-35000958	jaki_stage2	dmso_stage2	OK	20.9186	8.55137	1.29056	-2.61903	0.00025	0.00417862	yes
ENSMUSG00000027878	Notch2	3:98013537-98150367	jaki_stage2	dmso_stage2	OK	9.27192	3.78584	1.29226	-2.76846	5e-05	0.00106809	yes
ENSMUSG00000023845	Lnpep	17:17527722-17624489	jaki_stage2	dmso_stage2	OK	40.6375	16.587	1.29276	-3.12094	5e-05	0.00106809	yes
ENSMUSG00000029482	Aacs	5:125475813-125517412	jaki_stage2	dmso_stage2	OK	15.5493	6.34194	1.29385	-2.02928	0.0031	0.0297082	yes
ENSMUSG00000024952	Rps6ka4	19:6829084-6840601	jaki_stage2	dmso_stage2	OK	6.64898	2.69842	1.30102	-2.04359	0.0062	0.0482929	yes
ENSMUSG00000059669	Taf1b	12:24498580-24558571	jaki_stage2	dmso_stage2	OK	60.4632	24.53	1.30151	-2.96852	0.0001	0.00192896	yes
ENSMUSG00000073000	Gm10451	12:76444559-76451336	jaki_stage2	dmso_stage2	OK	23.2779	9.44092	1.30196	-2.3689	0.0024	0.0246228	yes
ENSMUSG00000026425	Srgap2	1:131285250-131527361	jaki_stage2	dmso_stage2	OK	11.8284	4.79644	1.30222	-2.87484	5e-05	0.00106809	yes
ENSMUSG00000032382	Snx1	9:66088132-66126587	jaki_stage2	dmso_stage2	OK	90.9842	36.8803	1.30276	-2.37928	0.0007	0.00957068	yes
ENSMUSG00000004843	Chmp2b	16:65539132-65562697	jaki_stage2	dmso_stage2	OK	34.047	13.7819	1.30475	-2.67366	0.0006	0.00841618	yes
ENSMUSG00000023923	Tbc1d5	17:50733126-51179349	jaki_stage2	dmso_stage2	OK	3.45161	1.39712	1.30481	-2.03764	0.0058	0.0460526	yes
ENSMUSG00000061898	Rbak	5:143172185-143180775	jaki_stage2	dmso_stage2	OK	8.70196	3.52007	1.30574	-2.1859	0.00325	0.0306675	yes
ENSMUSG00000004054	Map3k11	19:5689130-5702862	jaki_stage2	dmso_stage2	OK	4.67196	1.88782	1.30731	-2.02671	0.00615	0.0479863	yes
ENSMUSG00000044345	Marveld1	19:42147399-42151703	jaki_stage2	dmso_stage2	OK	8.26057	3.3373	1.30756	-2.21258	0.00275	0.0272821	yes
ENSMUSG00000021973	Micu2	14:57916279-57999262	jaki_stage2	dmso_stage2	OK	50.9077	20.5518	1.30862	-2.97761	5e-05	0.00106809	yes
ENSMUSG00000031431	Tsc22d3	X:140539527-140600659	jaki_stage2	dmso_stage2	OK	10.272	4.1397	1.31111	-2.0095	0.0051	0.0420245	yes
ENSMUSG00000040274	Cdk6	5:3343892-3523218	jaki_stage2	dmso_stage2	OK	17.7506	7.14791	1.31227	-2.3825	0.0008	0.0105744	yes
ENSMUSG00000037523	Mavs	2:131234062-131248025	jaki_stage2	dmso_stage2	OK	13.4925	5.41366	1.31748	-2.32422	0.00145	0.0166584	yes
ENSMUSG00000021417	Eci2	13:34963981-35027094	jaki_stage2	dmso_stage2	OK	128.789	51.6648	1.31775	-2.70845	0.0001	0.00192896	yes
ENSMUSG00000039202	Abhd2	7:79273200-79365508	jaki_stage2	dmso_stage2	OK	24.8008	9.93801	1.31936	-3.1178	5e-05	0.00106809	yes
ENSMUSG00000024835	Coro1b	19:4148618-4154035	jaki_stage2	dmso_stage2	OK	182.043	72.9359	1.31958	-2.29831	0.00145	0.0166584	yes
ENSMUSG00000034993	Vat1	11:101458744-101471853	jaki_stage2	dmso_stage2	OK	31.7035	12.6661	1.32367	-2.69814	0.0005	0.00730919	yes
ENSMUSG00000021375	Kif13a	13:46749086-46929718	jaki_stage2	dmso_stage2	OK	17.6972	7.06713	1.32432	-2.97826	0.0001	0.00192896	yes
ENSMUSG00000020792	Exoc7	11:116288000-116309510	jaki_stage2	dmso_stage2	OK	72.1349	28.7979	1.32474	-2.22467	0.00165	0.0184543	yes
ENSMUSG00000019528	Gyg	3:20122083-20155317	jaki_stage2	dmso_stage2	OK	18.2988	7.30274	1.32524	-2.26696	0.00195	0.0209103	yes
ENSMUSG00000026479	Lamc2	1:153122755-153186447	jaki_stage2	dmso_stage2	OK	14.5424	5.79953	1.32626	-2.71812	0.0002	0.00353055	yes
ENSMUSG00000015846	Rxra	2:27676439-27762957	jaki_stage2	dmso_stage2	OK	7.21466	2.87487	1.32743	-1.77209	0.0027	0.0269243	yes
ENSMUSG00000022139	Mbnl2	14:120275668-120431697	jaki_stage2	dmso_stage2	OK	52.948	21.0713	1.3293	-3.21389	5e-05	0.00106809	yes
ENSMUSG00000034593	Myo5a	9:75071014-75223688	jaki_stage2	dmso_stage2	OK	43.5183	17.2908	1.33162	-1.69077	0.00255	0.0258285	yes
ENSMUSG00000031168	Ebp	X:8185328-8193512	jaki_stage2	dmso_stage2	OK	78.3615	31.1244	1.3321	-2.21878	0.0018	0.0197401	yes
ENSMUSG00000021054	Sgpp1	12:75714247-75735729	jaki_stage2	dmso_stage2	OK	12.575	4.9544	1.34378	-2.49036	0.00065	0.00900543	yes
ENSMUSG00000024513	Mbd2	18:70568188-70626131	jaki_stage2	dmso_stage2	OK	62.7505	24.6544	1.34778	-1.97985	0.00415	0.0362977	yes
ENSMUSG00000017679	Ttpal	2:163602313-163619013	jaki_stage2	dmso_stage2	OK	10.0329	3.93482	1.35037	-1.80287	0.00125	0.0150111	yes
ENSMUSG00000029729	Zkscan1	5:138085083-138107822	jaki_stage2	dmso_stage2	OK	22.6535	8.88347	1.35054	-2.99707	5e-05	0.00106809	yes
ENSMUSG00000033577	Myo6	9:80165030-80311729	jaki_stage2	dmso_stage2	OK	18.961	7.42862	1.35186	-2.0067	0.0016	0.0180143	yes
ENSMUSG00000036667	Fam115a	6:42668001-42710072	jaki_stage2	dmso_stage2	OK	27.8578	10.9132	1.352	-1.73303	0.0008	0.0105744	yes
ENSMUSG00000037251	Pomk	8:25980603-25994121	jaki_stage2	dmso_stage2	OK	7.8892	3.08335	1.35538	-2.35643	0.00205	0.0217242	yes
ENSMUSG00000018849	Wwc1	11:35838399-35980527	jaki_stage2	dmso_stage2	OK	7.87508	3.07452	1.35693	-1.89194	0.00235	0.02422	yes
ENSMUSG00000001844	Zdhhc4	5:143316488-143332704	jaki_stage2	dmso_stage2	OK	19.2207	7.49824	1.35804	-1.80857	0.00475	0.0401184	yes
ENSMUSG00000032121	Tmem218	9:37208332-37223210	jaki_stage2	dmso_stage2	OK	25.8288	10.0745	1.35827	-2.18062	0.00355	0.0326774	yes
ENSMUSG00000045679	Pqlc3	12:16988647-17000408	jaki_stage2	dmso_stage2	OK	39.652	15.4469	1.36008	-2.20861	0.001	0.0125903	yes
ENSMUSG00000061859	Inadl	4:98395784-98719603	jaki_stage2	dmso_stage2	OK	31.4553	12.2456	1.36104	-2.0541	0.00075	0.0101011	yes
ENSMUSG00000042215	Bag2	1:33745483-33757794	jaki_stage2	dmso_stage2	OK	27.2773	10.6144	1.36168	-2.56524	0.00055	0.00787828	yes
ENSMUSG00000021703	Serinc5	13:92611137-92711944	jaki_stage2	dmso_stage2	OK	15.1906	5.90069	1.36422	-2.94945	0.0002	0.00353055	yes
ENSMUSG00000003032	Klf4	4:55527142-55532466	jaki_stage2	dmso_stage2	OK	24.9364	9.68124	1.36499	-2.83732	0.00015	0.00278996	yes
ENSMUSG00000036606	Plxnb2	15:89155548-89171120	jaki_stage2	dmso_stage2	OK	42.1242	16.3424	1.36603	-2.11856	5e-05	0.00106809	yes
ENSMUSG00000074748	Atxn7l3b	10:112925437-112931155	jaki_stage2	dmso_stage2	OK	24.4821	9.49804	1.36603	-2.63101	0.0002	0.00353055	yes
ENSMUSG00000026696	Vamp4	1:162570514-162599084	jaki_stage2	dmso_stage2	OK	36.9568	14.3359	1.36621	-2.4064	0.0012	0.0145659	yes
ENSMUSG00000018474	Chd3	11:69343272-69369408	jaki_stage2	dmso_stage2	OK	21.5505	8.34802	1.36821	-1.53273	0.00485	0.0407087	yes
ENSMUSG00000052911	Lamb2	9:108479861-108490530	jaki_stage2	dmso_stage2	OK	12.532	4.8534	1.36855	-2.81253	0.0002	0.00353055	yes
ENSMUSG00000028179	Cth	3:157894247-157925077	jaki_stage2	dmso_stage2	OK	267.292	103.451	1.36946	-2.7866	5e-05	0.00106809	yes
ENSMUSG00000032228	Tcf12	9:71842687-72111871	jaki_stage2	dmso_stage2	OK	67.9979	26.272	1.37197	-2.45414	5e-05	0.00106809	yes
ENSMUSG00000057411	Fam173a	17:25786579-25792284	jaki_stage2	dmso_stage2	OK	32.5702	12.5839	1.37198	-2.15517	0.0032	0.0302802	yes
ENSMUSG00000027615	Hps3	3:19957053-20035315	jaki_stage2	dmso_stage2	OK	39.0025	15.0623	1.37262	-1.88899	0.0022	0.0229895	yes
ENSMUSG00000039050	Osbpl2	2:180119305-180162680	jaki_stage2	dmso_stage2	OK	19.3184	7.44396	1.37583	-2.24174	0.0008	0.0105744	yes
ENSMUSG00000057531	Dtnbp1	13:44922078-45002096	jaki_stage2	dmso_stage2	OK	15.9897	6.16051	1.37602	-2.13537	0.0041	0.0360001	yes
ENSMUSG00000046798	Cldn12	5:5505014-5514958	jaki_stage2	dmso_stage2	OK	42.4461	16.3392	1.3773	-2.46353	5e-05	0.00106809	yes
ENSMUSG00000053414	Hunk	16:90386396-90499553	jaki_stage2	dmso_stage2	OK	5.12898	1.9697	1.3807	-2.29146	0.00285	0.0279664	yes
ENSMUSG00000031337	Mtm1	X:71210766-71315691	jaki_stage2	dmso_stage2	OK	14.8556	5.70354	1.38107	-2.44435	0.00085	0.0110943	yes
ENSMUSG00000091264	Smim13	13:41249859-41276574	jaki_stage2	dmso_stage2	OK	8.76389	3.35684	1.38447	-2.55596	0.00075	0.0101011	yes
ENSMUSG00000019978	Epb4.1l2	10:25359797-25523519	jaki_stage2	dmso_stage2	OK	79.9697	30.6116	1.38537	-3.24159	5e-05	0.00106809	yes
ENSMUSG00000051154	Commd3	2:18672383-18676231	jaki_stage2	dmso_stage2	OK	175.595	67.1424	1.38695	-2.43875	0.001	0.0125903	yes
ENSMUSG00000036242	3632451O06Rik	14:49681559-49783383	jaki_stage2	dmso_stage2	OK	25.9323	9.90118	1.38908	-2.79974	0.00015	0.00278996	yes
ENSMUSG00000071632	2510002D24Rik	16:18836577-18840158	jaki_stage2	dmso_stage2	OK	20.9745	7.9803	1.39412	-2.04805	0.0019	0.0205864	yes
ENSMUSG00000027932	Slc27a3	3:90385238-90389938	jaki_stage2	dmso_stage2	OK	33.0391	12.537	1.39798	-1.9003	0.0053	0.0431987	yes
ENSMUSG00000081534	Slc48a1	15:97784354-97844502	jaki_stage2	dmso_stage2	OK	17.6391	6.68994	1.39871	-1.8598	0.0018	0.0197401	yes
ENSMUSG00000047379	B3gnt1	19:5038825-5041134	jaki_stage2	dmso_stage2	OK	9.37347	3.55046	1.40058	-2.14187	0.0039	0.0347632	yes
ENSMUSG00000021144	Mta1	12:113098277-113137206	jaki_stage2	dmso_stage2	OK	14.7349	5.58075	1.40071	-2.34605	0.00065	0.00900543	yes
ENSMUSG00000028910	Mecr	4:131843469-131867786	jaki_stage2	dmso_stage2	OK	47.7076	18.0301	1.40381	-2.10899	0.0043	0.0372961	yes
ENSMUSG00000054619	Mettl7a1	15:100304816-100314348	jaki_stage2	dmso_stage2	OK	14.1104	5.33249	1.40388	-2.34456	0.00205	0.0217242	yes
ENSMUSG00000037826	Ppm1k	6:57506501-57535426	jaki_stage2	dmso_stage2	OK	12.232	4.6199	1.40473	-2.84055	0.0004	0.00608414	yes
ENSMUSG00000006310	Zbtb32	7:30589680-30598909	jaki_stage2	dmso_stage2	OK	18.3684	6.92346	1.40766	-1.91838	0.00515	0.0423076	yes
ENSMUSG00000047881	Rell1	5:63908895-63968905	jaki_stage2	dmso_stage2	OK	20.6726	7.77368	1.41105	-2.05127	0.0007	0.00957068	yes
ENSMUSG00000024036	Slc37a1	17:31295482-31350696	jaki_stage2	dmso_stage2	OK	4.77492	1.79275	1.41331	-2.00294	0.00515	0.0423076	yes
ENSMUSG00000024253	Dync2li1	17:84626495-84655558	jaki_stage2	dmso_stage2	OK	27.9649	10.4978	1.41353	-2.51763	0.0011	0.0136586	yes
ENSMUSG00000037071	Scd1	19:44394450-44407709	jaki_stage2	dmso_stage2	OK	40.1439	15.0672	1.41377	-3.33742	5e-05	0.00106809	yes
ENSMUSG00000064339	mt-Rnr2	MT:1093-2675	jaki_stage2	dmso_stage2	OK	761.761	285.684	1.41492	-3.01279	0.00015	0.00278996	yes
ENSMUSG00000032312	Csk	9:57626646-57645653	jaki_stage2	dmso_stage2	OK	6.84509	2.56604	1.41552	-2.18406	0.00235	0.02422	yes
ENSMUSG00000017667	Zfp334	2:165374263-165388259	jaki_stage2	dmso_stage2	OK	4.76137	1.78481	1.41561	-2.59781	0.0007	0.00957068	yes
ENSMUSG00000066357	Wdr6	9:108569891-108578670	jaki_stage2	dmso_stage2	OK	41.6157	15.5736	1.41802	-3.12015	0.0001	0.00192896	yes
ENSMUSG00000015222	Map2	1:66175272-66442583	jaki_stage2	dmso_stage2	OK	16.6182	6.21008	1.42008	-1.04707	0.00535	0.0435013	yes
ENSMUSG00000021775	Nr1d2	14:18204053-18239127	jaki_stage2	dmso_stage2	OK	30.2733	11.2998	1.42175	-2.79817	0.0001	0.00192896	yes
ENSMUSG00000033998	Kcnk1	8:125995101-126030683	jaki_stage2	dmso_stage2	OK	21.305	7.95215	1.42177	-2.66723	0.00035	0.00550314	yes
ENSMUSG00000040022	Rab11fip2	19:59902883-59943654	jaki_stage2	dmso_stage2	OK	11.5229	4.29209	1.42476	-2.09768	0.0039	0.0347632	yes
ENSMUSG00000038702	Dsel	1:111858701-111864909	jaki_stage2	dmso_stage2	OK	7.14477	2.66055	1.42516	-2.68685	0.00055	0.00787828	yes
ENSMUSG00000037852	Cpe	8:64592557-64693040	jaki_stage2	dmso_stage2	OK	47.0166	17.5018	1.42566	-3.08234	5e-05	0.00106809	yes
ENSMUSG00000024213	Nudt3	17:27579381-27623465	jaki_stage2	dmso_stage2	OK	86.5243	32.2017	1.42597	-1.83834	0.00595	0.0468584	yes
ENSMUSG00000029587	Zfp12	5:143235162-143248834	jaki_stage2	dmso_stage2	OK	11.4985	4.26515	1.43078	-1.88498	0.004	0.0354211	yes
ENSMUSG00000031647	Mfap3l	8:60632826-60676729	jaki_stage2	dmso_stage2	OK	6.67978	2.47467	1.43256	-2.22068	0.00185	0.0201415	yes
ENSMUSG00000026860	Sh3glb2	2:30344808-30359337	jaki_stage2	dmso_stage2	OK	56.0064	20.7444	1.43287	-2.4498	0.001	0.0125903	yes
ENSMUSG00000022048	Dpysl2	14:66802863-66868688	jaki_stage2	dmso_stage2	OK	11.5436	4.26678	1.43588	-2.81992	0.00015	0.00278996	yes
ENSMUSG00000039089	L3mbtl3	10:26274467-26375185	jaki_stage2	dmso_stage2	OK	8.08906	2.98299	1.43921	-2.62207	0.00085	0.0110943	yes
ENSMUSG00000037855	Zfp365	10:67886102-67912662	jaki_stage2	dmso_stage2	OK	13.0054	4.79357	1.43994	-1.80578	0.00205	0.0217242	yes
ENSMUSG00000026176	Ctdsp1	1:74391508-74397285	jaki_stage2	dmso_stage2	OK	8.8817	3.27051	1.44132	-1.93754	0.0039	0.0347632	yes
ENSMUSG00000033712	Ccar2	14:70100144-70153811	jaki_stage2	dmso_stage2	OK	23.425	8.61131	1.44374	-2.73456	0.0005	0.00730919	yes
ENSMUSG00000027799	Nbea	3:55625204-56183701	jaki_stage2	dmso_stage2	OK	4.74047	1.73846	1.44722	-2.66982	0.0001	0.00192896	yes
ENSMUSG00000035498	Cdcp1	9:123170823-123216038	jaki_stage2	dmso_stage2	OK	9.57888	3.51104	1.44796	-2.186	0.00415	0.0362977	yes
ENSMUSG00000003062	Stard3nl	13:19357676-19395752	jaki_stage2	dmso_stage2	OK	36.2787	13.295	1.44824	-2.70998	0.0006	0.00841618	yes
ENSMUSG00000092274	Neat1	19:5824707-5845478	jaki_stage2	dmso_stage2	OK	21.246	7.77584	1.45012	-2.02395	0.00245	0.0250787	yes
ENSMUSG00000039206	Daglb	5:143464492-143504442	jaki_stage2	dmso_stage2	OK	6.34686	2.32104	1.45127	-1.95371	0.00325	0.0306675	yes
ENSMUSG00000003955	Fam162a	16:36043843-36071515	jaki_stage2	dmso_stage2	OK	571.44	207.931	1.45849	-3.50397	5e-05	0.00106809	yes
ENSMUSG00000023087	Ccrn4l	3:51224446-51251644	jaki_stage2	dmso_stage2	OK	126.592	46.0076	1.46024	-3.35438	5e-05	0.00106809	yes
ENSMUSG00000064338	mt-Tv	MT:1024-1093	jaki_stage2	dmso_stage2	OK	112248	40782.4	1.46067	-2.97332	5e-05	0.00106809	yes
ENSMUSG00000054843	Atrnl1	19:57611033-58133338	jaki_stage2	dmso_stage2	OK	12.8017	4.64655	1.4621	-3.11655	5e-05	0.00106809	yes
ENSMUSG00000050796	B3galt6	4:155989465-155992678	jaki_stage2	dmso_stage2	OK	5.30125	1.9204	1.46493	-2.19056	0.0042	0.0366166	yes
ENSMUSG00000023411	Nfatc4	14:55824794-55833943	jaki_stage2	dmso_stage2	OK	4.39415	1.58575	1.47042	-2.14966	0.0049	0.0409504	yes
ENSMUSG00000040929	Rfx3	19:27761720-28011166	jaki_stage2	dmso_stage2	OK	4.70355	1.69671	1.47101	-1.57081	0.0045	0.0385364	yes
ENSMUSG00000032536	Trak1	9:121366957-121474916	jaki_stage2	dmso_stage2	OK	8.52894	3.06331	1.47727	-2.72918	0.00025	0.00417862	yes
ENSMUSG00000068328	Aup1	6:83034172-83057680	jaki_stage2	dmso_stage2	OK	35.1285	12.5847	1.48097	-2.0955	0.00525	0.0428946	yes
ENSMUSG00000026335	Pam	1:97795113-98095646	jaki_stage2	dmso_stage2	OK	58.3533	20.893	1.48179	-1.9495	0.00295	0.0285744	yes
ENSMUSG00000026123	Plekhb2	1:34849975-34879580	jaki_stage2	dmso_stage2	OK	27.4724	9.79459	1.48792	-1.99588	0.00335	0.0314138	yes
ENSMUSG00000021156	Zmynd11	13:9684835-9765321	jaki_stage2	dmso_stage2	OK	65.5295	23.3447	1.48905	-2.38585	0.0003	0.00482354	yes
ENSMUSG00000024927	Rela	19:5637482-5648130	jaki_stage2	dmso_stage2	OK	6.47672	2.30713	1.48916	-2.22907	0.0036	0.0330926	yes
ENSMUSG00000048277	Syngr2	11:117809667-117839908	jaki_stage2	dmso_stage2	OK	53.2966	18.9505	1.49181	-1.67938	0.0054	0.0437238	yes
ENSMUSG00000025076	Casp7	19:56397128-56442344	jaki_stage2	dmso_stage2	OK	7.8449	2.78909	1.49196	-2.2416	0.00415	0.0362977	yes
ENSMUSG00000048706	Lurap1l	4:80910645-80955628	jaki_stage2	dmso_stage2	OK	4.9025	1.74288	1.49204	-2.11277	0.0042	0.0366166	yes
ENSMUSG00000047547	Cltb	13:54592400-54611344	jaki_stage2	dmso_stage2	OK	70.792	25.1274	1.49433	-2.26311	0.00215	0.0225717	yes
ENSMUSG00000028970	Abcb1b	5:8773576-8866314	jaki_stage2	dmso_stage2	OK	22.351	7.93278	1.49444	-3.26564	5e-05	0.00106809	yes
ENSMUSG00000005534	Insr	8:3150921-3279617	jaki_stage2	dmso_stage2	OK	7.06747	2.50289	1.4976	-2.99941	5e-05	0.00106809	yes
ENSMUSG00000032418	Me1	9:86581362-86699834	jaki_stage2	dmso_stage2	OK	28.3008	10.0221	1.49765	-3.24386	5e-05	0.00106809	yes
ENSMUSG00000023186	Vwa5a	9:38718267-38743337	jaki_stage2	dmso_stage2	OK	56.9652	20.1703	1.49785	-1.78249	0.00105	0.0130979	yes
ENSMUSG00000074064	Mlycd	8:119394877-119411102	jaki_stage2	dmso_stage2	OK	6.32253	2.23677	1.49909	-2.12514	0.0053	0.0431987	yes
ENSMUSG00000037892	Pcdh18	3:49743295-49757316	jaki_stage2	dmso_stage2	OK	5.19396	1.83422	1.50167	-2.46615	0.002	0.0213787	yes
ENSMUSG00000032491	Nradd	9:110621136-110624393	jaki_stage2	dmso_stage2	OK	29.9016	10.5587	1.50179	-2.57747	0.0007	0.00957068	yes
ENSMUSG00000028158	Mttp	3:138089854-138143388	jaki_stage2	dmso_stage2	OK	5.07116	1.79005	1.50231	-2.36133	0.0027	0.0269243	yes
ENSMUSG00000046380	Jrk	15:74702411-74710374	jaki_stage2	dmso_stage2	OK	5.4823	1.93168	1.50492	-2.62942	0.00055	0.00787828	yes
ENSMUSG00000030630	Fah	7:84585158-84606722	jaki_stage2	dmso_stage2	OK	29.3431	10.3171	1.50798	-2.50505	0.00045	0.00672365	yes
ENSMUSG00000061232	H2-K1	17:33996016-34000333	jaki_stage2	dmso_stage2	OK	56.898	19.9746	1.51021	-3.03285	5e-05	0.00106809	yes
ENSMUSG00000025608	Podxl	6:31519487-31563981	jaki_stage2	dmso_stage2	OK	70.7816	24.8017	1.51294	-1.46343	0.00325	0.0306675	yes
ENSMUSG00000064797	Gm24357	9:15315521-15315595	jaki_stage2	dmso_stage2	OK	72457.7	25376	1.51367	-2.96388	0.00015	0.00278996	yes
ENSMUSG00000017485	Top2b	14:16365178-16430787	jaki_stage2	dmso_stage2	OK	150.241	52.5079	1.51667	-1.79765	0.0056	0.0449129	yes
ENSMUSG00000021696	Elovl7	13:108214403-108287105	jaki_stage2	dmso_stage2	OK	5.05609	1.76626	1.51732	-2.55911	0.0009	0.0116569	yes
ENSMUSG00000032754	Slc8b1	5:120511167-120534024	jaki_stage2	dmso_stage2	OK	29.1197	10.1617	1.51885	-1.85605	0.00065	0.00900543	yes
ENSMUSG00000027276	Jag1	2:137081455-137116644	jaki_stage2	dmso_stage2	OK	11.516	4.0176	1.51924	-2.15384	0.0025	0.0254748	yes
ENSMUSG00000047045	Tmem164	X:142681405-142843494	jaki_stage2	dmso_stage2	OK	19.4281	6.77411	1.52005	-1.76703	0.00105	0.0130979	yes
ENSMUSG00000046096	BC030336	7:120677619-120734854	jaki_stage2	dmso_stage2	OK	13.1384	4.58065	1.52017	-3.11093	5e-05	0.00106809	yes
ENSMUSG00000056019	Zfp709	8:71887263-71890912	jaki_stage2	dmso_stage2	OK	7.39341	2.57423	1.5221	-2.21603	0.00295	0.0285744	yes
ENSMUSG00000021371	Mcur1	13:43538411-43560191	jaki_stage2	dmso_stage2	OK	4.53057	1.57679	1.52271	-2.32146	0.00315	0.0299749	yes
ENSMUSG00000022537	Tmem44	16:30511854-30550842	jaki_stage2	dmso_stage2	OK	6.42231	2.23103	1.52538	-1.93586	0.00255	0.0258285	yes
ENSMUSG00000022218	Tgm1	14:55700008-55713492	jaki_stage2	dmso_stage2	OK	7.70447	2.67115	1.52823	-2.361	0.00185	0.0201415	yes
ENSMUSG00000072568	Fam84b	15:60818995-60831793	jaki_stage2	dmso_stage2	OK	4.03379	1.39607	1.53077	-2.22511	0.00415	0.0362977	yes
ENSMUSG00000021583	Erap1	13:74639871-74691875	jaki_stage2	dmso_stage2	OK	10.3656	3.58722	1.53087	-2.8347	0.00015	0.00278996	yes
ENSMUSG00000021785	Ngly1	14:16238655-16311926	jaki_stage2	dmso_stage2	OK	12.4471	4.30506	1.5317	-2.33418	0.00205	0.0217242	yes
ENSMUSG00000037031	Tspan15	10:62185395-62231218	jaki_stage2	dmso_stage2	OK	5.00211	1.72876	1.5328	-2.2973	0.0016	0.0180143	yes
ENSMUSG00000035900	Gramd4	15:86057694-86137634	jaki_stage2	dmso_stage2	OK	10.0402	3.46163	1.53626	-1.8442	0.00155	0.0175684	yes
ENSMUSG00000019124	Scrn1	6:54505889-54566489	jaki_stage2	dmso_stage2	OK	12.61	4.3408	1.53853	-2.04943	0.0048	0.0404396	yes
ENSMUSG00000039841	Zfp800	6:28215554-28398005	jaki_stage2	dmso_stage2	OK	17.5711	6.0193	1.54554	-2.8711	0.0002	0.00353055	yes
ENSMUSG00000028796	Phc2	4:128654701-128752881	jaki_stage2	dmso_stage2	OK	11.6904	3.99642	1.54855	-1.70876	0.00255	0.0258285	yes
ENSMUSG00000062519	Zfp398	6:47835660-47868257	jaki_stage2	dmso_stage2	OK	5.40775	1.84809	1.54899	-2.30633	0.003	0.0289344	yes
ENSMUSG00000022892	App	16:84954439-85173707	jaki_stage2	dmso_stage2	OK	72.228	24.6318	1.55204	-3.53806	5e-05	0.00106809	yes
ENSMUSG00000020019	Ntn4	10:93640680-93747207	jaki_stage2	dmso_stage2	OK	4.97697	1.69419	1.55467	-1.80681	0.00445	0.0382293	yes
ENSMUSG00000040618	Pck2	14:55540265-55550017	jaki_stage2	dmso_stage2	OK	39.6475	13.4958	1.55472	-3.55463	5e-05	0.00106809	yes
ENSMUSG00000050912	Tmem123	9:7764040-7794333	jaki_stage2	dmso_stage2	OK	66.2947	22.5223	1.55754	-3.51399	5e-05	0.00106809	yes
ENSMUSG00000020646	Mboat2	12:24831598-24960301	jaki_stage2	dmso_stage2	OK	37.9117	12.8405	1.56194	-3.43445	5e-05	0.00106809	yes
ENSMUSG00000039450	Dcxr	11:120725398-120727281	jaki_stage2	dmso_stage2	OK	47.4111	16.0379	1.56374	-2.693	0.0006	0.00841618	yes
ENSMUSG00000072949	Acot1	12:84009501-84017670	jaki_stage2	dmso_stage2	OK	27.515	9.29487	1.56571	-2.74506	0.0004	0.00608414	yes
ENSMUSG00000025912	Mybl1	1:9667414-9700209	jaki_stage2	dmso_stage2	OK	41.6535	14.0666	1.56617	-1.94989	0.00145	0.0166584	yes
ENSMUSG00000025037	Maoa	X:16619697-16687818	jaki_stage2	dmso_stage2	OK	51.6914	17.4305	1.56831	-3.76403	5e-05	0.00106809	yes
ENSMUSG00000028759	Hp1bp3	4:138216295-138244683	jaki_stage2	dmso_stage2	OK	102.789	34.5934	1.57112	-2.3326	0.001	0.0125903	yes
ENSMUSG00000000605	Clcn4-2	7:7282315-7299511	jaki_stage2	dmso_stage2	OK	11.9873	4.0329	1.57161	-3.06318	5e-05	0.00106809	yes
ENSMUSG00000096210	H1f0	15:79028211-79030498	jaki_stage2	dmso_stage2	OK	56.6797	19.0313	1.57446	-3.54559	5e-05	0.00106809	yes
ENSMUSG00000029401	Rilpl2	5:124463264-124478366	jaki_stage2	dmso_stage2	OK	10.8896	3.65133	1.57646	-2.18181	0.00535	0.0435013	yes
ENSMUSG00000060260	Pwwp2b	7:139248481-139267253	jaki_stage2	dmso_stage2	OK	5.49164	1.84078	1.57692	-2.15132	0.0059	0.0466549	yes
ENSMUSG00000020776	Fbf1	11:116142284-116168166	jaki_stage2	dmso_stage2	OK	27.3489	9.14437	1.58053	-1.99302	0.0035	0.0323493	yes
ENSMUSG00000038025	Phf2	13:48801749-48870885	jaki_stage2	dmso_stage2	OK	2.99585	1.00119	1.58125	-2.2506	0.0039	0.0347632	yes
ENSMUSG00000044393	Dsg2	18:20558073-20674324	jaki_stage2	dmso_stage2	OK	37.8007	12.6221	1.58246	-2.04064	0.0027	0.0269243	yes
ENSMUSG00000060519	Tor3a	1:156653616-156674356	jaki_stage2	dmso_stage2	OK	26.5052	8.84966	1.58258	-2.38675	5e-05	0.00106809	yes
ENSMUSG00000059970	Hspa2	12:76404175-76406934	jaki_stage2	dmso_stage2	OK	7.23664	2.41353	1.58418	-2.30654	0.00405	0.0357702	yes
ENSMUSG00000041959	S100a10	3:93555079-93564643	jaki_stage2	dmso_stage2	OK	457.262	152.073	1.58826	-3.81182	5e-05	0.00106809	yes
ENSMUSG00000030556	Lrrc28	7:67513410-67645236	jaki_stage2	dmso_stage2	OK	21.3316	7.08785	1.58957	-3.11079	5e-05	0.00106809	yes
ENSMUSG00000031451	Gas6	8:13465373-13494535	jaki_stage2	dmso_stage2	OK	35.4385	11.7594	1.59151	-3.42928	5e-05	0.00106809	yes
ENSMUSG00000033955	Tnks1bp1	2:85048021-85073048	jaki_stage2	dmso_stage2	OK	20.9449	6.94546	1.59246	-1.73886	0.00215	0.0225717	yes
ENSMUSG00000035206	Sppl2b	10:80855274-80868705	jaki_stage2	dmso_stage2	OK	5.05339	1.67573	1.59246	-2.22003	0.00455	0.0388171	yes
ENSMUSG00000033767	D930015E06Rik	3:83898286-84040161	jaki_stage2	dmso_stage2	OK	18.2412	6.04311	1.59384	-3.43632	5e-05	0.00106809	yes
ENSMUSG00000028032	Papss1	3:131564767-131643670	jaki_stage2	dmso_stage2	OK	30.0682	9.95765	1.59436	-3.33485	5e-05	0.00106809	yes
ENSMUSG00000035722	Abca7	10:79996493-80015572	jaki_stage2	dmso_stage2	OK	1.99544	0.659569	1.59711	-2.2314	0.0035	0.0323493	yes
ENSMUSG00000025314	Ptprj	2:90429753-90580647	jaki_stage2	dmso_stage2	OK	9.66726	3.19464	1.59745	-3.00463	5e-05	0.00106809	yes
ENSMUSG00000026433	Rab7l1	1:131867223-131872887	jaki_stage2	dmso_stage2	OK	19.2007	6.34108	1.59836	-2.39374	0.001	0.0125903	yes
ENSMUSG00000041782	Lad1	1:135818597-135833341	jaki_stage2	dmso_stage2	OK	4.27566	1.411	1.59943	-2.12163	0.00565	0.0452335	yes
ENSMUSG00000020455	Trim11	11:58978092-58991458	jaki_stage2	dmso_stage2	OK	15.4199	5.08532	1.60038	-3.05502	5e-05	0.00106809	yes
ENSMUSG00000052005	Gm9864	2:107595629-107600539	jaki_stage2	dmso_stage2	OK	40.6244	13.3949	1.60067	-3.13704	5e-05	0.00106809	yes
ENSMUSG00000032194	Kank2	9:21766772-21798546	jaki_stage2	dmso_stage2	OK	20.2888	6.67842	1.60311	-3.41173	5e-05	0.00106809	yes
ENSMUSG00000058571	Gpc6	14:116925296-117979529	jaki_stage2	dmso_stage2	OK	7.78778	2.54496	1.61357	-2.31757	0.00315	0.0299749	yes
ENSMUSG00000070348	Ccnd1	7:144915099-144939869	jaki_stage2	dmso_stage2	OK	129.012	42.1288	1.61462	-3.62992	5e-05	0.00106809	yes
ENSMUSG00000001700	Gramd3	18:56432131-56503792	jaki_stage2	dmso_stage2	OK	5.32907	1.73643	1.61776	-2.1398	0.0062	0.0482929	yes
ENSMUSG00000079037	Prnp	2:131909927-131956130	jaki_stage2	dmso_stage2	OK	83.3638	27.0945	1.62142	-1.75202	0.00485	0.0407087	yes
ENSMUSG00000051675	Trim32	4:65380802-66404611	jaki_stage2	dmso_stage2	OK	17.4989	5.67275	1.62514	-2.21528	0.0023	0.0237772	yes
ENSMUSG00000009647	Mcu	10:59446983-59616692	jaki_stage2	dmso_stage2	OK	30.6606	9.92565	1.62715	-3.23528	5e-05	0.00106809	yes
ENSMUSG00000035273	Hpse	5:100679483-100719716	jaki_stage2	dmso_stage2	OK	7.47464	2.41886	1.62768	-2.39231	0.00275	0.0272821	yes
ENSMUSG00000039308	Ndst2	14:20723738-20730327	jaki_stage2	dmso_stage2	OK	4.52828	1.46536	1.62771	-2.27539	0.00455	0.0388171	yes
ENSMUSG00000034724	Cnot6l	5:96070332-96164171	jaki_stage2	dmso_stage2	OK	17.3663	5.61742	1.62831	-1.29323	0.00405	0.0357702	yes
ENSMUSG00000033488	BC026585	1:157458579-157489060	jaki_stage2	dmso_stage2	OK	15.3693	4.96229	1.63098	-2.48278	0.00095	0.0121417	yes
ENSMUSG00000038607	Gng10	4:58995061-59041903	jaki_stage2	dmso_stage2	OK	53.7329	17.3202	1.63335	-2.76863	0.0005	0.00730919	yes
ENSMUSG00000025821	Zfp282	6:47877203-47908485	jaki_stage2	dmso_stage2	OK	7.56489	2.42141	1.64347	-2.73531	0.0002	0.00353055	yes
ENSMUSG00000022994	Adcy6	15:98589993-98607633	jaki_stage2	dmso_stage2	OK	5.17743	1.65712	1.64355	-2.79219	0.0002	0.00353055	yes
ENSMUSG00000097848	Gm807	13:99100705-99107580	jaki_stage2	dmso_stage2	OK	9.82133	3.1418	1.64433	-2.23017	0.0041	0.0360001	yes
ENSMUSG00000071711	Mpst	15:78406711-78414002	jaki_stage2	dmso_stage2	OK	11.8052	3.77113	1.64636	-2.28084	0.00365	0.0333707	yes
ENSMUSG00000023067	Cdkn1a	17:29090978-29100722	jaki_stage2	dmso_stage2	OK	37.5057	11.9578	1.64916	-3.14014	5e-05	0.00106809	yes
ENSMUSG00000035936	Aldh5a1	13:24905592-24941417	jaki_stage2	dmso_stage2	OK	4.98297	1.58811	1.6497	-2.62522	0.0007	0.00957068	yes
ENSMUSG00000037353	Letmd1	15:100469033-100479252	jaki_stage2	dmso_stage2	OK	8.49279	2.70614	1.65	-2.54434	0.00165	0.0184543	yes
ENSMUSG00000057554	Lgals8	13:12439414-12464944	jaki_stage2	dmso_stage2	OK	44.3642	14.1218	1.65147	-2.02004	0.0003	0.00482354	yes
ENSMUSG00000024421	Lama3	18:12334023-12583013	jaki_stage2	dmso_stage2	OK	24.64	7.84264	1.65159	-3.49312	5e-05	0.00106809	yes
ENSMUSG00000004233	Wars2	3:99141067-99239186	jaki_stage2	dmso_stage2	OK	6.35111	2.02037	1.65239	-1.8381	0.00525	0.0428946	yes
ENSMUSG00000028803	Nipal3	4:135445419-135537803	jaki_stage2	dmso_stage2	OK	10.5765	3.35951	1.65454	-1.72913	0.00255	0.0258285	yes
ENSMUSG00000032047	Acat1	9:53580521-53610382	jaki_stage2	dmso_stage2	OK	56.5412	17.9243	1.65738	-2.38071	0.00055	0.00787828	yes
ENSMUSG00000024736	Tmem132a	19:10839726-10869940	jaki_stage2	dmso_stage2	OK	6.87696	2.17689	1.6595	-2.62614	0.00115	0.0141366	yes
ENSMUSG00000030095	Tmem43	6:91473702-91488459	jaki_stage2	dmso_stage2	OK	57.4093	18.1411	1.66202	-2.88437	5e-05	0.00106809	yes
ENSMUSG00000021690	Jmy	13:93430096-93499808	jaki_stage2	dmso_stage2	OK	6.92661	2.18265	1.66607	-3.26746	5e-05	0.00106809	yes
ENSMUSG00000022514	Il1rap	16:26581703-26755502	jaki_stage2	dmso_stage2	OK	6.91232	2.17509	1.6681	-2.36773	0.00095	0.0121417	yes
ENSMUSG00000028199	Cryz	3:154576519-154623182	jaki_stage2	dmso_stage2	OK	60.9568	19.0281	1.67966	-3.16591	5e-05	0.00106809	yes
ENSMUSG00000032114	Slc37a4	9:44398175-44402963	jaki_stage2	dmso_stage2	OK	23.2715	7.23912	1.68468	-3.11611	0.0001	0.00192896	yes
ENSMUSG00000052852	Reep1	6:71707560-71810710	jaki_stage2	dmso_stage2	OK	15.509	4.81812	1.68656	-3.30981	5e-05	0.00106809	yes
ENSMUSG00000036561	Ppp6r2	15:89253034-89286261	jaki_stage2	dmso_stage2	OK	12.5827	3.90522	1.68797	-2.97341	5e-05	0.00106809	yes
ENSMUSG00000031309	Rps6ka3	X:159210306-159368244	jaki_stage2	dmso_stage2	OK	14.2939	4.42455	1.6918	-1.64739	0.00025	0.00417862	yes
ENSMUSG00000021540	Smad5	13:56703009-56742377	jaki_stage2	dmso_stage2	OK	41.6255	12.8551	1.69513	-2.05541	0.00385	0.0345453	yes
ENSMUSG00000033083	Tbc1d4	14:101442359-101609191	jaki_stage2	dmso_stage2	OK	8.95017	2.76071	1.69687	-2.45463	0.0008	0.0105744	yes
ENSMUSG00000042680	Garem	18:21127200-21300138	jaki_stage2	dmso_stage2	OK	2.79945	0.863184	1.6974	-2.33482	0.00345	0.0319965	yes
ENSMUSG00000020919	Stat5b	11:100780730-100850724	jaki_stage2	dmso_stage2	OK	5.93233	1.82872	1.69776	-2.44547	0.0003	0.00482354	yes
ENSMUSG00000022223	Sdr39u1	14:55897285-55900232	jaki_stage2	dmso_stage2	OK	26.3611	8.12606	1.69778	-2.83429	0.00015	0.00278996	yes
ENSMUSG00000026563	Tada1	1:166379096-166409863	jaki_stage2	dmso_stage2	OK	14.2063	4.37435	1.69939	-2.19332	0.0011	0.0136586	yes
ENSMUSG00000023965	Fbxl17	17:63057451-63500017	jaki_stage2	dmso_stage2	OK	8.39239	2.57962	1.70192	-1.92061	0.0029	0.0282317	yes
ENSMUSG00000019832	Rab32	10:10545010-10558233	jaki_stage2	dmso_stage2	OK	7.91832	2.43183	1.70315	-2.40026	0.0024	0.0246228	yes
ENSMUSG00000055447	Cd47	16:49855617-49915010	jaki_stage2	dmso_stage2	OK	47.4048	14.5452	1.70449	-2.51512	0.0014	0.0163056	yes
ENSMUSG00000002732	Fkbp7	2:76663043-76673116	jaki_stage2	dmso_stage2	OK	39.2499	12.0371	1.7052	-2.70122	0.00025	0.00417862	yes
ENSMUSG00000036339	Tmem260	14:48446127-48515135	jaki_stage2	dmso_stage2	OK	4.62255	1.41511	1.70778	-2.13091	0.0057	0.0454722	yes
ENSMUSG00000026399	Cd55	1:130439026-130557075	jaki_stage2	dmso_stage2	OK	39.4512	12.0708	1.70854	-3.13342	5e-05	0.00106809	yes
ENSMUSG00000027803	Wwtr1	3:57455648-57575910	jaki_stage2	dmso_stage2	OK	36.2765	11.0884	1.70998	-4.00189	5e-05	0.00106809	yes
ENSMUSG00000043629	1700019D03Rik	1:52922323-52963260	jaki_stage2	dmso_stage2	OK	64.6159	19.6736	1.71563	-4.12245	5e-05	0.00106809	yes
ENSMUSG00000056708	Ier5	1:155096366-155099636	jaki_stage2	dmso_stage2	OK	4.40604	1.34056	1.71665	-2.36719	0.0034	0.0316631	yes
ENSMUSG00000024981	Acsl5	19:55253368-55296627	jaki_stage2	dmso_stage2	OK	40.8712	12.4338	1.71682	-3.85115	5e-05	0.00106809	yes
ENSMUSG00000025145	Lrrc45	11:120713924-120721128	jaki_stage2	dmso_stage2	OK	10.8982	3.30649	1.72071	-2.43798	0.00075	0.0101011	yes
ENSMUSG00000021311	Mtr	13:12186541-12258113	jaki_stage2	dmso_stage2	OK	76.7538	23.2298	1.72426	-4.23497	5e-05	0.00106809	yes
ENSMUSG00000041703	Zic5	14:122456794-122465677	jaki_stage2	dmso_stage2	OK	6.36037	1.92275	1.72594	-2.12477	0.00175	0.0193329	yes
ENSMUSG00000052512	Nav2	7:48908715-49610090	jaki_stage2	dmso_stage2	OK	15.5311	4.68429	1.72926	-2.35465	0.0004	0.00608414	yes
ENSMUSG00000030315	Vgll4	6:114860627-114969994	jaki_stage2	dmso_stage2	OK	10.0011	3.01324	1.73077	-2.37584	0.0011	0.0136586	yes
ENSMUSG00000031851	Ntpcr	8:125729962-125748235	jaki_stage2	dmso_stage2	OK	32.0304	9.64779	1.73117	-2.52461	0.0001	0.00192896	yes
ENSMUSG00000021411	Pxdc1	13:34627839-34652681	jaki_stage2	dmso_stage2	OK	9.52053	2.86752	1.73124	-2.05715	0.00275	0.0272821	yes
ENSMUSG00000001999	Blvra	2:127070664-127097084	jaki_stage2	dmso_stage2	OK	52.6797	15.8412	1.73357	-2.80524	0.00065	0.00900543	yes
ENSMUSG00000046441	Cmtr2	8:110217959-110224489	jaki_stage2	dmso_stage2	OK	11.1642	3.34265	1.73982	-3.11504	0.0001	0.00192896	yes
ENSMUSG00000040322	Slc25a24	3:109123148-109168457	jaki_stage2	dmso_stage2	OK	14.2849	4.27584	1.74022	-3.11037	5e-05	0.00106809	yes
ENSMUSG00000022297	Fzd6	15:39006279-39038186	jaki_stage2	dmso_stage2	OK	15.4762	4.62714	1.74186	-3.48102	5e-05	0.00106809	yes
ENSMUSG00000072704	2700089E24Rik	6:133105238-133107747	jaki_stage2	dmso_stage2	OK	26.8806	8.032	1.74274	-3.48163	5e-05	0.00106809	yes
ENSMUSG00000031740	Mmp2	8:92827327-92853417	jaki_stage2	dmso_stage2	OK	30.6226	9.13031	1.74586	-3.70323	5e-05	0.00106809	yes
ENSMUSG00000022865	Cxadr	16:78301495-78359785	jaki_stage2	dmso_stage2	OK	49.8576	14.7801	1.75416	-3.34309	5e-05	0.00106809	yes
ENSMUSG00000022221	Ripk3	14:55784995-55788857	jaki_stage2	dmso_stage2	OK	18.1075	5.36104	1.756	-2.9396	5e-05	0.00106809	yes
ENSMUSG00000022575	Gsdmd	15:75862338-75867404	jaki_stage2	dmso_stage2	OK	11.8107	3.48573	1.76056	-2.58525	0.0014	0.0163056	yes
ENSMUSG00000026463	Atp2b4	1:133702673-133801041	jaki_stage2	dmso_stage2	OK	10.0602	2.96656	1.76179	-1.75594	0.0015	0.0170732	yes
ENSMUSG00000037111	Setd7	3:51515318-51567117	jaki_stage2	dmso_stage2	OK	17.131	5.04499	1.76369	-2.1385	5e-05	0.00106809	yes
ENSMUSG00000073968	Trim68	7:102677579-102687326	jaki_stage2	dmso_stage2	OK	6.63558	1.95298	1.76455	-2.45049	0.0029	0.0282317	yes
ENSMUSG00000046546	Fam43a	16:30599722-30602797	jaki_stage2	dmso_stage2	OK	6.55017	1.92432	1.76719	-2.54599	0.0015	0.0170732	yes
ENSMUSG00000002257	Def6	17:28207777-28228608	jaki_stage2	dmso_stage2	OK	16.4563	4.83293	1.76767	-2.85657	0.0002	0.00353055	yes
ENSMUSG00000049288	Lix1l	3:96601132-96629820	jaki_stage2	dmso_stage2	OK	12.2557	3.58827	1.7721	-2.80285	0.00055	0.00787828	yes
ENSMUSG00000031246	Sh3bgrl	X:109095364-109200439	jaki_stage2	dmso_stage2	OK	80.7856	23.6449	1.77257	-3.51718	5e-05	0.00106809	yes
ENSMUSG00000024854	Pold4	19:4231898-4233631	jaki_stage2	dmso_stage2	OK	17.6319	5.16031	1.77266	-2.33881	0.0035	0.0323493	yes
ENSMUSG00000040877	Wdr25	12:108894271-109028452	jaki_stage2	dmso_stage2	OK	9.51526	2.78043	1.77493	-2.80432	0.00035	0.00550314	yes
ENSMUSG00000020300	Cpeb4	11:31872210-31935634	jaki_stage2	dmso_stage2	OK	14.978	4.3663	1.77837	-2.93477	5e-05	0.00106809	yes
ENSMUSG00000054920	Klhl5	5:65107567-65168188	jaki_stage2	dmso_stage2	OK	11.7936	3.43301	1.78045	-3.01236	5e-05	0.00106809	yes
ENSMUSG00000038295	Atg9b	5:24364809-24392143	jaki_stage2	dmso_stage2	OK	6.78373	1.96965	1.78414	-1.85433	0.0026	0.0261976	yes
ENSMUSG00000073016	Uprt	X:104482817-104507490	jaki_stage2	dmso_stage2	OK	4.94819	1.43579	1.78505	-2.2552	0.00565	0.0452335	yes
ENSMUSG00000040374	Pex2	3:5560187-5576239	jaki_stage2	dmso_stage2	OK	34.896	10.1225	1.78549	-3.58853	5e-05	0.00106809	yes
ENSMUSG00000056014	A430033K04Rik	5:138622858-138648903	jaki_stage2	dmso_stage2	OK	9.78109	2.83651	1.78588	-2.89986	5e-05	0.00106809	yes
ENSMUSG00000035121	Neil2	14:63182442-63193541	jaki_stage2	dmso_stage2	OK	6.48183	1.87667	1.78823	-2.31193	0.0041	0.0360001	yes
ENSMUSG00000021830	Txndc16	14:45134447-45281230	jaki_stage2	dmso_stage2	OK	24.6886	7.11635	1.79464	-2.10036	0.0014	0.0163056	yes
ENSMUSG00000025969	Nrp2	1:62703284-62818695	jaki_stage2	dmso_stage2	OK	9.91182	2.85288	1.79673	-3.47584	0.0001	0.00192896	yes
ENSMUSG00000004637	Wwox	8:114439654-115352708	jaki_stage2	dmso_stage2	OK	6.24685	1.798	1.79674	-1.72027	0.00205	0.0217242	yes
ENSMUSG00000051147	Nat2	8:67494866-67502580	jaki_stage2	dmso_stage2	OK	8.55056	2.45255	1.80174	-2.36225	0.0026	0.0261976	yes
ENSMUSG00000052534	Pbx1	1:168153526-168432270	jaki_stage2	dmso_stage2	OK	7.67021	2.19889	1.80249	-1.98627	0.0015	0.0170732	yes
ENSMUSG00000022723	Crybg3	16:59471774-59555752	jaki_stage2	dmso_stage2	OK	29.0279	8.30229	1.80586	-3.35159	5e-05	0.00106809	yes
ENSMUSG00000050627	Gpd1l	9:114899340-114933987	jaki_stage2	dmso_stage2	OK	32.0743	9.16034	1.80794	-3.64778	5e-05	0.00106809	yes
ENSMUSG00000021596	Mctp1	13:76384317-77031810	jaki_stage2	dmso_stage2	OK	3.82832	1.09253	1.80904	-1.61157	0.00545	0.043997	yes
ENSMUSG00000031242	2610002M06Rik	X:107782750-107872909	jaki_stage2	dmso_stage2	OK	4.83036	1.37739	1.8102	-2.9794	0.0001	0.00192896	yes
ENSMUSG00000039934	Gsap	5:21186266-21291701	jaki_stage2	dmso_stage2	OK	2.9518	0.841179	1.81111	-2.27377	0.0054	0.0437238	yes
ENSMUSG00000022594	Lynx1	15:74747855-74752979	jaki_stage2	dmso_stage2	OK	7.17383	2.04083	1.81359	-2.95814	0.00025	0.00417862	yes
ENSMUSG00000026739	Bmi1	2:18677017-18686629	jaki_stage2	dmso_stage2	OK	32.7873	9.32662	1.81371	-2.17331	0.00115	0.0141366	yes
ENSMUSG00000021051	Ppp2r5e	12:75450882-75596200	jaki_stage2	dmso_stage2	OK	12.6998	3.60882	1.8152	-3.52613	5e-05	0.00106809	yes
ENSMUSG00000097164	Ccdc41os1	10:94673492-94688613	jaki_stage2	dmso_stage2	OK	3.86513	1.09425	1.82057	-2.583	0.00145	0.0166584	yes
ENSMUSG00000044528	Tram1l1	3:124321036-124323260	jaki_stage2	dmso_stage2	OK	4.2864	1.20944	1.82543	-2.21228	0.00445	0.0382293	yes
ENSMUSG00000022587	Ly6e	15:74955050-74959905	jaki_stage2	dmso_stage2	OK	102.099	28.7811	1.82677	-4.2105	5e-05	0.00106809	yes
ENSMUSG00000002602	Axl	7:25757272-25788705	jaki_stage2	dmso_stage2	OK	51.0115	14.3682	1.82795	-2.07831	0.0041	0.0360001	yes
ENSMUSG00000026858	Fam73b	2:30364232-30385521	jaki_stage2	dmso_stage2	OK	20.0081	5.63175	1.82893	-1.70159	0.0017	0.0189041	yes
ENSMUSG00000029128	Rab28	5:41624975-41708155	jaki_stage2	dmso_stage2	OK	35.3312	9.94178	1.82937	-3.48788	5e-05	0.00106809	yes
ENSMUSG00000037355	Uvssa	5:33378550-33419754	jaki_stage2	dmso_stage2	OK	4.0585	1.14138	1.83017	-2.57007	0.0015	0.0170732	yes
ENSMUSG00000040613	Apobec1	6:122577791-122602444	jaki_stage2	dmso_stage2	OK	47.9293	13.4613	1.83209	-2.29559	0.0005	0.00730919	yes
ENSMUSG00000031887	Tradd	8:105258285-105264609	jaki_stage2	dmso_stage2	OK	11.9872	3.34943	1.83951	-1.994	0.001	0.0125903	yes
ENSMUSG00000026748	Plxdc2	2:16356303-16755839	jaki_stage2	dmso_stage2	OK	22.2101	6.2057	1.83955	-2.58123	0.00085	0.0110943	yes
ENSMUSG00000038070	Cntln	4:84884308-85131921	jaki_stage2	dmso_stage2	OK	5.27585	1.474	1.83967	-2.86911	0.0004	0.00608414	yes
ENSMUSG00000098188	Sowahc	10:59221952-59226434	jaki_stage2	dmso_stage2	OK	6.48907	1.81013	1.84192	-2.36938	0.00645	0.0498382	yes
ENSMUSG00000055733	Nap1l3	X:122394564-122397385	jaki_stage2	dmso_stage2	OK	3.64399	1.01623	1.8423	-2.30038	0.0037	0.0336685	yes
ENSMUSG00000063488	Zkscan7	9:122885079-122903184	jaki_stage2	dmso_stage2	OK	8.0315	2.23706	1.84407	-2.60494	0.00165	0.0184543	yes
ENSMUSG00000032741	Tpcn1	5:120534159-120588613	jaki_stage2	dmso_stage2	OK	3.15591	0.878725	1.84457	-2.51821	0.00095	0.0121417	yes
ENSMUSG00000027805	Pfn2	3:57841894-57847564	jaki_stage2	dmso_stage2	OK	33.6775	9.3695	1.84574	-3.36989	5e-05	0.00106809	yes
ENSMUSG00000063275	Ptpla	2:13975562-14056135	jaki_stage2	dmso_stage2	OK	32.6807	9.07895	1.84784	-2.87448	0.0002	0.00353055	yes
ENSMUSG00000028145	Them4	3:94310088-94332540	jaki_stage2	dmso_stage2	OK	19.9046	5.52445	1.8492	-3.08093	0.00015	0.00278996	yes
ENSMUSG00000045165	AI467606	7:127091435-127094049	jaki_stage2	dmso_stage2	OK	9.24032	2.54892	1.85806	-2.63221	0.00165	0.0184543	yes
ENSMUSG00000016495	Plgrkt	19:29348598-29367390	jaki_stage2	dmso_stage2	OK	60.4086	16.62	1.86183	-2.88489	0.0002	0.00353055	yes
ENSMUSG00000022210	Dhrs4	14:55478757-55490338	jaki_stage2	dmso_stage2	OK	51.0481	14.0439	1.86191	-3.62667	5e-05	0.00106809	yes
ENSMUSG00000027544	Nfatc2	2:168476409-168601657	jaki_stage2	dmso_stage2	OK	2.0606	0.566684	1.86245	-1.94157	0.0023	0.0237772	yes
ENSMUSG00000054723	Vmac	17:56713931-56717699	jaki_stage2	dmso_stage2	OK	12.8931	3.52878	1.86936	-2.90597	0.00015	0.00278996	yes
ENSMUSG00000031169	Porcn	X:8193847-8206525	jaki_stage2	dmso_stage2	OK	43.3826	11.8605	1.87095	-3.48517	5e-05	0.00106809	yes
ENSMUSG00000005897	Nr2c1	10:94148022-94197211	jaki_stage2	dmso_stage2	OK	13.5456	3.70194	1.87147	-3.0698	0.0002	0.00353055	yes
ENSMUSG00000020220	Vps13d	4:144972621-145195005	jaki_stage2	dmso_stage2	OK	33.207	9.04091	1.87695	-1.67105	0.0022	0.0229895	yes
ENSMUSG00000035274	Tpbg	9:85820240-85847055	jaki_stage2	dmso_stage2	OK	7.00284	1.90641	1.87708	-2.94272	0.0002	0.00353055	yes
ENSMUSG00000036943	Rab8b	9:66843671-66919705	jaki_stage2	dmso_stage2	OK	26.9215	7.3288	1.87711	-4.08457	5e-05	0.00106809	yes
ENSMUSG00000038286	Bphl	13:34037640-34074074	jaki_stage2	dmso_stage2	OK	30.9503	8.41529	1.87887	-3.17483	5e-05	0.00106809	yes
ENSMUSG00000024479	Mal2	15:54571365-54602846	jaki_stage2	dmso_stage2	OK	6.99881	1.89802	1.88261	-2.76414	0.0004	0.00608414	yes
ENSMUSG00000035547	Capn5	7:98121558-98185597	jaki_stage2	dmso_stage2	OK	17.1574	4.65133	1.88311	-2.1226	0.00015	0.00278996	yes
ENSMUSG00000037999	Arap2	5:62602444-62766198	jaki_stage2	dmso_stage2	OK	48.9104	13.2161	1.88785	-1.88926	0.00275	0.0272821	yes
ENSMUSG00000001025	S100a6	3:90612893-90614414	jaki_stage2	dmso_stage2	OK	479.841	129.606	1.88843	-4.488	5e-05	0.00106809	yes
ENSMUSG00000062906	Hdac10	15:89123306-89128700	jaki_stage2	dmso_stage2	OK	7.67739	2.07267	1.88913	-2.35983	0.00045	0.00672365	yes
ENSMUSG00000040212	Emp3	7:45918022-45921426	jaki_stage2	dmso_stage2	OK	30.1271	8.09688	1.89563	-2.72124	0.0006	0.00841618	yes
ENSMUSG00000020190	Mknk2	10:80665331-80671976	jaki_stage2	dmso_stage2	OK	40.5112	10.8748	1.89733	-4.17121	5e-05	0.00106809	yes
ENSMUSG00000060538	Tmem219	7:126886170-126922917	jaki_stage2	dmso_stage2	OK	59.3038	15.8576	1.90295	-2.09161	0.00355	0.0326774	yes
ENSMUSG00000053333	Dis3l2	1:86703803-87050097	jaki_stage2	dmso_stage2	OK	34.1253	9.11703	1.9042	-4.05304	5e-05	0.00106809	yes
ENSMUSG00000034487	Kdelc2	9:53384022-53401867	jaki_stage2	dmso_stage2	OK	23.616	6.28951	1.90874	-3.9321	5e-05	0.00106809	yes
ENSMUSG00000074738	B930041F14Rik	4:155694341-155696481	jaki_stage2	dmso_stage2	OK	8.3579	2.22448	1.90967	-2.71624	0.00125	0.0150111	yes
ENSMUSG00000042599	Jhdm1d	6:39118407-39206789	jaki_stage2	dmso_stage2	OK	20.2542	5.38267	1.91183	-3.94481	5e-05	0.00106809	yes
ENSMUSG00000040339	Fam102b	3:108970996-109027607	jaki_stage2	dmso_stage2	OK	11.3118	3.00571	1.91205	-3.73617	5e-05	0.00106809	yes
ENSMUSG00000057069	Ero1lb	13:12565882-12609526	jaki_stage2	dmso_stage2	OK	14.4003	3.8123	1.91737	-3.56048	5e-05	0.00106809	yes
ENSMUSG00000020077	Srgn	10:62493832-62527451	jaki_stage2	dmso_stage2	OK	305.45	80.354	1.92649	-3.85094	5e-05	0.00106809	yes
ENSMUSG00000016128	Stard13	5:151037627-151233836	jaki_stage2	dmso_stage2	OK	6.21502	1.63313	1.92812	-1.70821	0.0001	0.00192896	yes
ENSMUSG00000008575	Nfib	4:82290172-82705750	jaki_stage2	dmso_stage2	OK	18.3518	4.81276	1.93099	-1.72289	0.00215	0.0225717	yes
ENSMUSG00000043673	Kcns3	12:11090201-11150842	jaki_stage2	dmso_stage2	OK	6.23424	1.63191	1.93365	-2.73675	0.0009	0.0116569	yes
ENSMUSG00000086825	Gm15675	1:130388536-130437914	jaki_stage2	dmso_stage2	OK	4.00053	1.04654	1.93456	-2.55326	0.00285	0.0279664	yes
ENSMUSG00000034793	G6pc3	11:102189619-102194081	jaki_stage2	dmso_stage2	OK	15.0787	3.94051	1.93605	-2.06259	0.0029	0.0282317	yes
ENSMUSG00000047139	Cd24a	10:43579168-43584262	jaki_stage2	dmso_stage2	OK	95.6142	24.9394	1.9388	-4.33794	5e-05	0.00106809	yes
ENSMUSG00000030353	Tead4	6:128224287-128300823	jaki_stage2	dmso_stage2	OK	18.876	4.91975	1.9399	-2.80352	5e-05	0.00106809	yes
ENSMUSG00000033960	9430020K01Rik	18:4634928-4682868	jaki_stage2	dmso_stage2	OK	11.5995	3.02164	1.94066	-3.96476	5e-05	0.00106809	yes
ENSMUSG00000025997	Ikzf2	1:69531213-69685960	jaki_stage2	dmso_stage2	OK	2.09069	0.544414	1.9412	-2.88811	0.0003	0.00482354	yes
ENSMUSG00000038058	Nod1	6:54923941-54972612	jaki_stage2	dmso_stage2	OK	32.1835	8.36143	1.9445	-4.29484	5e-05	0.00106809	yes
ENSMUSG00000033107	Rnf125	18:20944624-20983848	jaki_stage2	dmso_stage2	OK	45.781	11.8362	1.95154	-3.5401	5e-05	0.00106809	yes
ENSMUSG00000041390	Mdfic	6:15720660-15802165	jaki_stage2	dmso_stage2	OK	14.4772	3.72277	1.95933	-2.89889	0.0001	0.00192896	yes
ENSMUSG00000031983	2310022B05Rik	8:124635765-124663369	jaki_stage2	dmso_stage2	OK	7.07105	1.81643	1.96082	-2.97923	0.00025	0.00417862	yes
ENSMUSG00000048458	Fam212b	3:105704598-105720842	jaki_stage2	dmso_stage2	OK	6.1705	1.58326	1.96249	-2.38013	0.0037	0.0336685	yes
ENSMUSG00000006360	Crip1	12:113152011-113153877	jaki_stage2	dmso_stage2	OK	191.921	49.0104	1.96936	-3.56582	5e-05	0.00106809	yes
ENSMUSG00000058756	Thra	11:98740637-98775333	jaki_stage2	dmso_stage2	OK	27.4538	6.98887	1.97387	-2.38368	0.00025	0.00417862	yes
ENSMUSG00000004698	Hdac9	12:34371502-34528889	jaki_stage2	dmso_stage2	OK	2.81491	0.715175	1.97672	-2.53745	0.00265	0.0265235	yes
ENSMUSG00000062866	Phactr2	10:13207716-13474396	jaki_stage2	dmso_stage2	OK	9.32354	2.36539	1.9788	-2.67177	0.0005	0.00730919	yes
ENSMUSG00000028078	Dclk2	3:86786149-86920884	jaki_stage2	dmso_stage2	OK	14.892	3.77436	1.98023	-3.71791	5e-05	0.00106809	yes
ENSMUSG00000055745	Ldoc1l	15:84553397-84557823	jaki_stage2	dmso_stage2	OK	2.83027	0.71624	1.98242	-2.52387	0.00205	0.0217242	yes
ENSMUSG00000039065	Fam173b	15:31601851-31621227	jaki_stage2	dmso_stage2	OK	10.0877	2.55014	1.98395	-2.28022	0.00515	0.0423076	yes
ENSMUSG00000053219	Raet1e	10:22158568-22374139	jaki_stage2	dmso_stage2	OK	34.4614	8.66616	1.99152	-2.54123	0.00125	0.0150111	yes
ENSMUSG00000030532	Hddc3	7:80343136-80346097	jaki_stage2	dmso_stage2	OK	12.0896	3.03759	1.99277	-2.25684	0.0056	0.0449129	yes
ENSMUSG00000036402	Gng12	6:66894653-67021350	jaki_stage2	dmso_stage2	OK	35.7501	8.95042	1.99792	-2.89794	5e-05	0.00106809	yes
ENSMUSG00000047963	Stbd1	5:92603050-92606579	jaki_stage2	dmso_stage2	OK	4.02924	1.0069	2.00059	-2.26345	0.0049	0.0409504	yes
ENSMUSG00000031217	Efnb1	X:99136129-99148991	jaki_stage2	dmso_stage2	OK	3.52958	0.877521	2.00799	-2.178	0.0023	0.0237772	yes
ENSMUSG00000049823	Zbtb12	17:34856373-34898265	jaki_stage2	dmso_stage2	OK	8.67404	2.15519	2.00889	-1.71892	0.00615	0.0479863	yes
ENSMUSG00000026509	Capn2	1:182467255-182517495	jaki_stage2	dmso_stage2	OK	91.6926	22.7631	2.01011	-4.83703	5e-05	0.00106809	yes
ENSMUSG00000029086	Prom1	5:43993624-44102513	jaki_stage2	dmso_stage2	OK	30.1276	7.47135	2.01164	-4.22123	5e-05	0.00106809	yes
ENSMUSG00000038718	Pbx3	2:34171456-34373140	jaki_stage2	dmso_stage2	OK	25.3659	6.29022	2.01171	-2.38006	5e-05	0.00106809	yes
ENSMUSG00000044469	Tnfaip8l1	17:56162476-56173955	jaki_stage2	dmso_stage2	OK	4.19049	1.03806	2.01323	-2.40309	0.0055	0.0442685	yes
ENSMUSG00000019779	Frk	10:34483399-34611226	jaki_stage2	dmso_stage2	OK	5.31809	1.3169	2.01376	-3.06914	0.00015	0.00278996	yes
ENSMUSG00000002799	Jag2	12:112908589-112929495	jaki_stage2	dmso_stage2	OK	6.82471	1.68569	2.01743	-3.19525	0.0001	0.00192896	yes
ENSMUSG00000054008	Ndst1	18:60685977-60713389	jaki_stage2	dmso_stage2	OK	15.028	3.69981	2.02213	-4.17232	5e-05	0.00106809	yes
ENSMUSG00000039193	Nlrc4	17:74426294-74459108	jaki_stage2	dmso_stage2	OK	5.0447	1.24161	2.02256	-2.85946	0.0004	0.00608414	yes
ENSMUSG00000069255	Dusp22	13:30659998-30711231	jaki_stage2	dmso_stage2	OK	17.9342	4.41076	2.02361	-2.6738	0.00045	0.00672365	yes
ENSMUSG00000020137	Thap2	10:115369965-115384435	jaki_stage2	dmso_stage2	OK	4.30067	1.05651	2.02526	-2.72143	0.0008	0.0105744	yes
ENSMUSG00000046792	Zfp787	7:6131488-6155971	jaki_stage2	dmso_stage2	OK	6.17303	1.51646	2.02527	-2.47607	0.0034	0.0316631	yes
ENSMUSG00000056602	Fry	5:150259929-150497752	jaki_stage2	dmso_stage2	OK	5.14546	1.26393	2.02539	-3.805	5e-05	0.00106809	yes
ENSMUSG00000031392	Irak1	X:74013913-74023936	jaki_stage2	dmso_stage2	OK	34.2134	8.39444	2.02706	-2.01539	0.00065	0.00900543	yes
ENSMUSG00000069833	Ahnak	19:8989283-9076919	jaki_stage2	dmso_stage2	OK	149.841	36.6989	2.02962	-2.95508	5e-05	0.00106809	yes
ENSMUSG00000032186	Tmod2	9:75565620-75611325	jaki_stage2	dmso_stage2	OK	6.42093	1.56836	2.03352	-2.15895	0.0044	0.0379444	yes
ENSMUSG00000026970	Rbms1	2:60750192-60963192	jaki_stage2	dmso_stage2	OK	65.8024	16.0403	2.03644	-1.32427	0.0064	0.0494802	yes
ENSMUSG00000019806	Aig1	10:13647053-13868980	jaki_stage2	dmso_stage2	OK	27.1193	6.60806	2.03702	-2.90629	0.00025	0.00417862	yes
ENSMUSG00000003051	Elf3	1:135248560-135284084	jaki_stage2	dmso_stage2	OK	18.4489	4.47985	2.04201	-2.18251	0.00485	0.0407087	yes
ENSMUSG00000024851	Pitpnm1	19:4099997-4113965	jaki_stage2	dmso_stage2	OK	10.1416	2.46264	2.04201	-1.6564	0.0024	0.0246228	yes
ENSMUSG00000073538	E330020D12Rik	1:153404826-153408429	jaki_stage2	dmso_stage2	OK	3.76896	0.914735	2.04274	-2.24686	0.0054	0.0437238	yes
ENSMUSG00000021972	Hmbox1	14:64811600-64949870	jaki_stage2	dmso_stage2	OK	28.0891	6.81054	2.04417	-2.6552	0.0001	0.00192896	yes
ENSMUSG00000091562	Gm9581	16:59558012-59600886	jaki_stage2	dmso_stage2	OK	29.0698	7.04308	2.04524	-4.13646	5e-05	0.00106809	yes
ENSMUSG00000028525	Pde4b	4:102087542-102607259	jaki_stage2	dmso_stage2	OK	2.48908	0.602918	2.04558	-1.20063	0.00185	0.0201415	yes
ENSMUSG00000022120	Rnf219	14:104477533-104522666	jaki_stage2	dmso_stage2	OK	10.2521	2.46374	2.057	-3.41397	5e-05	0.00106809	yes
ENSMUSG00000015501	Hivep2	10:13966378-14151376	jaki_stage2	dmso_stage2	OK	2.62626	0.629264	2.06127	-3.14213	0.0002	0.00353055	yes
ENSMUSG00000000223	Drp2	X:134404550-134456573	jaki_stage2	dmso_stage2	OK	5.93916	1.4212	2.06315	-2.33421	0.00055	0.00787828	yes
ENSMUSG00000048720	Tbc1d12	19:38836578-38919923	jaki_stage2	dmso_stage2	OK	10.3908	2.48333	2.06496	-3.64756	5e-05	0.00106809	yes
ENSMUSG00000030055	Rab43	6:87788852-87812164	jaki_stage2	dmso_stage2	OK	6.23678	1.48699	2.0684	-1.69586	0.00135	0.0159152	yes
ENSMUSG00000027800	Tm4sf1	3:57285610-57301919	jaki_stage2	dmso_stage2	OK	30.0244	7.14756	2.07061	-3.55916	5e-05	0.00106809	yes
ENSMUSG00000079083	Jrkl	9:13242789-13245741	jaki_stage2	dmso_stage2	OK	14.0643	3.33436	2.07656	-3.61346	5e-05	0.00106809	yes
ENSMUSG00000029178	Klf3	5:64708206-64830129	jaki_stage2	dmso_stage2	OK	26.7949	6.34918	2.07732	-3.62057	5e-05	0.00106809	yes
ENSMUSG00000026110	Mgat4a	1:37439339-37541016	jaki_stage2	dmso_stage2	OK	22.6035	5.35584	2.07736	-2.78329	5e-05	0.00106809	yes
ENSMUSG00000033318	Gstt2	10:75831844-75834881	jaki_stage2	dmso_stage2	OK	31.8694	7.54085	2.07937	-3.55513	5e-05	0.00106809	yes
ENSMUSG00000074918	5430417L22Rik	2:118745757-118748810	jaki_stage2	dmso_stage2	OK	3.05581	0.721296	2.08289	-2.432	0.0045	0.0385364	yes
ENSMUSG00000039747	Orai2	5:136147463-136170656	jaki_stage2	dmso_stage2	OK	4.66084	1.09759	2.08626	-2.91065	0.0003	0.00482354	yes
ENSMUSG00000027533	Fabp5	3:10012547-10016607	jaki_stage2	dmso_stage2	OK	120.765	28.3158	2.09252	-4.13955	5e-05	0.00106809	yes
ENSMUSG00000039396	Neil3	8:53586866-53639065	jaki_stage2	dmso_stage2	OK	25.8638	6.01831	2.1035	-2.96828	5e-05	0.00106809	yes
ENSMUSG00000004085	Zak	2:72285636-72442610	jaki_stage2	dmso_stage2	OK	62.1824	14.4302	2.10741	-2.58247	5e-05	0.00106809	yes
ENSMUSG00000041624	Gucy1a2	9:3532353-3897342	jaki_stage2	dmso_stage2	OK	1.81913	0.421862	2.10841	-2.47236	0.0039	0.0347632	yes
ENSMUSG00000094724	Rnaset2b	17:6978859-7011299	jaki_stage2	dmso_stage2	OK	8.0965	1.8762	2.10948	-2.2598	0.0059	0.0466549	yes
ENSMUSG00000025453	Nnt	13:119335447-119408997	jaki_stage2	dmso_stage2	OK	58.7528	13.5698	2.11426	-4.79042	5e-05	0.00106809	yes
ENSMUSG00000022261	Sdc2	15:32920722-33034730	jaki_stage2	dmso_stage2	OK	41.3279	9.49931	2.12122	-3.62542	5e-05	0.00106809	yes
ENSMUSG00000028015	Ctso	3:81932600-81956725	jaki_stage2	dmso_stage2	OK	3.32843	0.763955	2.12328	-1.91523	0.0029	0.0282317	yes
ENSMUSG00000030067	Foxp1	6:98925337-99666797	jaki_stage2	dmso_stage2	OK	52.0493	11.8862	2.13059	-2.39468	5e-05	0.00106809	yes
ENSMUSG00000028756	Pink1	4:138313408-138326307	jaki_stage2	dmso_stage2	OK	30.6053	6.98038	2.13241	-4.09267	5e-05	0.00106809	yes
ENSMUSG00000063531	Sema3e	5:14025275-14256689	jaki_stage2	dmso_stage2	OK	10.1561	2.30461	2.13975	-3.87451	5e-05	0.00106809	yes
ENSMUSG00000016206	H2-M3	17:37270219-37274484	jaki_stage2	dmso_stage2	OK	7.81391	1.77151	2.14107	-2.53352	0.00285	0.0279664	yes
ENSMUSG00000047454	Gphn	12:78226654-78684767	jaki_stage2	dmso_stage2	OK	17.7068	4.01237	2.14178	-3.97886	5e-05	0.00106809	yes
ENSMUSG00000026504	Sdccag8	1:176814659-177258203	jaki_stage2	dmso_stage2	OK	18.1557	4.09413	2.14879	-2.49772	0.00195	0.0209103	yes
ENSMUSG00000034659	Tmem109	19:10870659-10882001	jaki_stage2	dmso_stage2	OK	21.9362	4.93852	2.15116	-1.62437	0.00595	0.0468584	yes
ENSMUSG00000032565	Nudt16	9:105129337-105131805	jaki_stage2	dmso_stage2	OK	9.52803	2.14436	2.15163	-2.78223	0.00115	0.0141366	yes
ENSMUSG00000035557	Krt17	11:100256216-100261029	jaki_stage2	dmso_stage2	OK	15.0044	3.36906	2.15497	-3.10249	0.0002	0.00353055	yes
ENSMUSG00000045838	A430105I19Rik	2:118754157-118762661	jaki_stage2	dmso_stage2	OK	3.36704	0.75256	2.1616	-2.72326	0.0002	0.00353055	yes
ENSMUSG00000002897	Il17ra	6:120463196-120483727	jaki_stage2	dmso_stage2	OK	6.96076	1.55462	2.16268	-3.37178	0.00015	0.00278996	yes
ENSMUSG00000044080	S100a1	3:90511033-90514392	jaki_stage2	dmso_stage2	OK	23.3536	5.20446	2.16582	-2.60708	0.00245	0.0250787	yes
ENSMUSG00000028995	Fam126a	5:23915275-24030690	jaki_stage2	dmso_stage2	OK	32.5416	7.19935	2.17635	-4.04669	5e-05	0.00106809	yes
ENSMUSG00000029426	Scarb2	5:92443872-92505608	jaki_stage2	dmso_stage2	OK	149.942	32.9672	2.1853	-5.1207	5e-05	0.00106809	yes
ENSMUSG00000039166	Akap7	10:25169089-25307870	jaki_stage2	dmso_stage2	OK	57.291	12.594	2.18558	-2.69708	5e-05	0.00106809	yes
ENSMUSG00000090877	Hspa1b	17:34956435-34959238	jaki_stage2	dmso_stage2	OK	5.01334	1.09946	2.18897	-2.72949	0.00085	0.0110943	yes
ENSMUSG00000036155	Mgat5	1:127204985-127483704	jaki_stage2	dmso_stage2	OK	14.2168	3.1147	2.19043	-3.7754	5e-05	0.00106809	yes
ENSMUSG00000050248	Evc2	5:37338498-37425055	jaki_stage2	dmso_stage2	OK	14.9972	3.28111	2.19244	-2.29064	0.0002	0.00353055	yes
ENSMUSG00000021108	Prkch	12:73584796-73778185	jaki_stage2	dmso_stage2	OK	3.64661	0.797705	2.19263	-2.63959	0.0013	0.0154469	yes
ENSMUSG00000058360	Gm10040	3:68733136-68738077	jaki_stage2	dmso_stage2	OK	33.6939	7.29415	2.20768	-3.9447	5e-05	0.00106809	yes
ENSMUSG00000030064	Frmd4b	6:97286866-97617541	jaki_stage2	dmso_stage2	OK	46.6799	10.0665	2.21324	-1.74989	0.00535	0.0435013	yes
ENSMUSG00000021636	Marveld2	13:100595956-100616971	jaki_stage2	dmso_stage2	OK	8.22132	1.7707	2.21505	-3.02378	0.0002	0.00353055	yes
ENSMUSG00000022816	Fstl1	16:37776872-37836514	jaki_stage2	dmso_stage2	OK	799.27	172.007	2.21621	-1.8668	0.0015	0.0170732	yes
ENSMUSG00000040848	Sft2d2	1:165174340-165194433	jaki_stage2	dmso_stage2	OK	25.5247	5.47216	2.22171	-4.83042	5e-05	0.00106809	yes
ENSMUSG00000053617	Sh3pxd2a	19:47260173-47464411	jaki_stage2	dmso_stage2	OK	9.27028	1.98709	2.22195	-4.51174	5e-05	0.00106809	yes
ENSMUSG00000040209	Zfp704	3:9403063-9610085	jaki_stage2	dmso_stage2	OK	13.3027	2.85139	2.22198	-5.00556	5e-05	0.00106809	yes
ENSMUSG00000060803	Gstp1	19:4035410-4037912	jaki_stage2	dmso_stage2	OK	118.175	25.1736	2.23094	-4.20957	5e-05	0.00106809	yes
ENSMUSG00000022574	Naprt1	15:75890963-75894481	jaki_stage2	dmso_stage2	OK	20.5134	4.36859	2.23133	-3.70395	5e-05	0.00106809	yes
ENSMUSG00000028469	Npr2	4:43631424-43651244	jaki_stage2	dmso_stage2	OK	5.33655	1.13071	2.23868	-1.23186	0.00625	0.0486263	yes
ENSMUSG00000095115	Itpripl2	7:118485113-118491975	jaki_stage2	dmso_stage2	OK	14.7484	3.12378	2.23919	-4.59977	5e-05	0.00106809	yes
ENSMUSG00000023963	Cyp39a1	17:43667424-43751431	jaki_stage2	dmso_stage2	OK	2.76472	0.58483	2.24104	-2.39854	0.00525	0.0428946	yes
ENSMUSG00000024782	Ak3	19:29020832-29047961	jaki_stage2	dmso_stage2	OK	98.2085	20.76	2.24204	-2.83914	0.0001	0.00192896	yes
ENSMUSG00000026102	Inpp1	1:52789412-52817688	jaki_stage2	dmso_stage2	OK	12.7577	2.69608	2.24244	-1.76065	0.0038	0.0342329	yes
ENSMUSG00000021676	Iqgap2	13:95627176-95891922	jaki_stage2	dmso_stage2	OK	36.5862	7.72418	2.24384	-5.10108	5e-05	0.00106809	yes
ENSMUSG00000058297	Spock2	10:60106218-60135198	jaki_stage2	dmso_stage2	OK	6.08993	1.28441	2.24532	-3.09105	0.0001	0.00192896	yes
ENSMUSG00000022708	Zbtb20	16:42875880-43642602	jaki_stage2	dmso_stage2	OK	13.8618	2.9168	2.24866	-1.32062	0.00345	0.0319965	yes
ENSMUSG00000042616	Oscp1	4:126058564-126092195	jaki_stage2	dmso_stage2	OK	26.4011	5.53165	2.25481	-2.19621	0.0029	0.0282317	yes
ENSMUSG00000090035	Galnt4	10:99107035-99198074	jaki_stage2	dmso_stage2	OK	3.30842	0.689992	2.26149	-2.51625	0.00345	0.0319965	yes
ENSMUSG00000044303	Cdkn2a	4:89274470-89294653	jaki_stage2	dmso_stage2	OK	52.2795	10.8787	2.26474	-3.72424	5e-05	0.00106809	yes
ENSMUSG00000025104	Hdgfrp3	7:81859000-81934473	jaki_stage2	dmso_stage2	OK	33.4031	6.94482	2.26597	-4.6722	5e-05	0.00106809	yes
ENSMUSG00000034379	Wdr5b	16:36041189-36042973	jaki_stage2	dmso_stage2	OK	6.82654	1.41722	2.26809	-2.71443	0.0018	0.0197401	yes
ENSMUSG00000039347	Atp6v0e2	6:48537568-48541798	jaki_stage2	dmso_stage2	OK	12.3136	2.54636	2.27374	-3.2561	0.0004	0.00608414	yes
ENSMUSG00000059555	Tor4a	2:25192965-25196886	jaki_stage2	dmso_stage2	OK	6.7239	1.38664	2.2777	-1.90989	0.0005	0.00730919	yes
ENSMUSG00000034401	Spata6	4:111719983-111829184	jaki_stage2	dmso_stage2	OK	42.2421	8.61788	2.29328	-3.12957	5e-05	0.00106809	yes
ENSMUSG00000022361	Zhx1	15:58022275-58076541	jaki_stage2	dmso_stage2	OK	25.6013	5.22059	2.29393	-2.63507	0.00125	0.0150111	yes
ENSMUSG00000030559	Rab38	7:88430272-88491466	jaki_stage2	dmso_stage2	OK	5.97794	1.20897	2.30587	-2.51766	0.00435	0.0376332	yes
ENSMUSG00000039116	Gpr126	10:14402584-14545036	jaki_stage2	dmso_stage2	OK	5.44888	1.09707	2.3123	-3.78202	5e-05	0.00106809	yes
ENSMUSG00000024855	Pacs1	19:5133687-5273119	jaki_stage2	dmso_stage2	OK	7.96628	1.60278	2.31333	-3.6246	5e-05	0.00106809	yes
ENSMUSG00000035852	Misp	10:79821020-79830452	jaki_stage2	dmso_stage2	OK	5.55095	1.11678	2.31339	-2.91581	0.00075	0.0101011	yes
ENSMUSG00000032068	1600029D21Rik	9:50494524-50505639	jaki_stage2	dmso_stage2	OK	10.8209	2.17323	2.31591	-3.11468	0.00065	0.00900543	yes
ENSMUSG00000026946	Nmi	2:51948486-51973494	jaki_stage2	dmso_stage2	OK	9.8394	1.97575	2.31617	-1.90404	0.00175	0.0193329	yes
ENSMUSG00000029468	P2rx7	5:122643910-122691432	jaki_stage2	dmso_stage2	OK	17.6217	3.53775	2.31645	-2.72295	0.00105	0.0130979	yes
ENSMUSG00000073411	H2-D1	17:35262729-35267499	jaki_stage2	dmso_stage2	OK	41.8712	8.40098	2.31733	-2.43924	0.00045	0.00672365	yes
ENSMUSG00000026029	Casp8	1:58795373-58847503	jaki_stage2	dmso_stage2	OK	15.7266	3.14471	2.32221	-3.86441	5e-05	0.00106809	yes
ENSMUSG00000027134	Lpcat4	2:112239467-112247111	jaki_stage2	dmso_stage2	OK	19.7499	3.94806	2.32263	-2.65306	0.00195	0.0209103	yes
ENSMUSG00000030029	Lrig1	6:94500313-94700158	jaki_stage2	dmso_stage2	OK	51.0943	10.1961	2.32515	-2.31306	0.0013	0.0154469	yes
ENSMUSG00000042988	Notum	11:120646030-120661815	jaki_stage2	dmso_stage2	OK	7.4637	1.48506	2.32937	-2.3824	0.0018	0.0197401	yes
ENSMUSG00000027168	Pax6	2:105536079-105904564	jaki_stage2	dmso_stage2	OK	13.0485	2.59263	2.3314	-1.43895	0.0006	0.00841618	yes
ENSMUSG00000015243	Abca1	4:53030786-53159895	jaki_stage2	dmso_stage2	OK	22.4139	4.4522	2.33181	-3.13872	5e-05	0.00106809	yes
ENSMUSG00000056413	Adap1	5:139271875-139325622	jaki_stage2	dmso_stage2	OK	91.7564	18.2161	2.3326	-3.32815	0.0001	0.00192896	yes
ENSMUSG00000039316	Rftn1	17:49992256-50190674	jaki_stage2	dmso_stage2	OK	8.37897	1.65675	2.33842	-3.08362	0.0003	0.00482354	yes
ENSMUSG00000053897	Slc39a8	3:135825278-135888572	jaki_stage2	dmso_stage2	OK	23.6921	4.68213	2.33917	-4.48733	5e-05	0.00106809	yes
ENSMUSG00000057969	Sema3b	9:107597673-107609229	jaki_stage2	dmso_stage2	OK	4.33421	0.855924	2.34021	-2.84848	0.0001	0.00192896	yes
ENSMUSG00000033174	Mgll	6:88716423-88828360	jaki_stage2	dmso_stage2	OK	13.4928	2.66186	2.34168	-2.20304	0.00025	0.00417862	yes
ENSMUSG00000029810	Tmem176b	6:48833810-48841374	jaki_stage2	dmso_stage2	OK	27.9135	5.50626	2.34182	-3.73924	5e-05	0.00106809	yes
ENSMUSG00000012282	Wnt8a	18:34542312-34548273	jaki_stage2	dmso_stage2	OK	8.1872	1.60831	2.34783	-2.94372	0.0009	0.0116569	yes
ENSMUSG00000022146	Osmr	15:6813576-6874969	jaki_stage2	dmso_stage2	OK	24.054	4.6973	2.35638	-3.32717	5e-05	0.00106809	yes
ENSMUSG00000040102	Klhl42	6:147091378-147112778	jaki_stage2	dmso_stage2	OK	17.2692	3.36816	2.35816	-4.91131	5e-05	0.00106809	yes
ENSMUSG00000034614	Pik3ip1	11:3288873-3342971	jaki_stage2	dmso_stage2	OK	14.9074	2.89447	2.36466	-1.68782	0.00115	0.0141366	yes
ENSMUSG00000022505	Emp2	16:10281748-10313968	jaki_stage2	dmso_stage2	OK	30.8423	5.98719	2.36496	-4.76135	5e-05	0.00106809	yes
ENSMUSG00000090386	2810055G20Rik	16:77236316-77691403	jaki_stage2	dmso_stage2	OK	7.96605	1.54412	2.36708	-1.39473	0.00115	0.0141366	yes
ENSMUSG00000039145	Camk1d	2:5293456-5714515	jaki_stage2	dmso_stage2	OK	20.6205	3.97941	2.37345	-2.5888	5e-05	0.00106809	yes
ENSMUSG00000074825	Itpripl1	2:127138771-127143442	jaki_stage2	dmso_stage2	OK	18.4616	3.54814	2.37939	-3.79873	5e-05	0.00106809	yes
ENSMUSG00000026854	Usp20	2:30982278-31023586	jaki_stage2	dmso_stage2	OK	9.17278	1.76146	2.38058	-1.51339	0.0044	0.0379444	yes
ENSMUSG00000070167	Gm25822	19:8888537-8888685	jaki_stage2	dmso_stage2	OK	2715.93	521.446	2.38085	-3.45171	5e-05	0.00106809	yes
ENSMUSG00000061143	Maml3	3:51687610-52104891	jaki_stage2	dmso_stage2	OK	1.9792	0.378829	2.3853	-2.47222	0.00225	0.0233675	yes
ENSMUSG00000052889	Prkcb	7:122288750-122634402	jaki_stage2	dmso_stage2	OK	5.2565	1.00513	2.38672	-1.4387	0.00375	0.0339635	yes
ENSMUSG00000021846	Peli2	14:48120868-48260883	jaki_stage2	dmso_stage2	OK	4.96791	0.948382	2.3891	-3.59717	5e-05	0.00106809	yes
ENSMUSG00000044337	Ackr3	1:90203979-90216751	jaki_stage2	dmso_stage2	OK	11.4498	2.17754	2.39455	-2.44791	5e-05	0.00106809	yes
ENSMUSG00000002808	Epdr1	13:19591708-19619830	jaki_stage2	dmso_stage2	OK	33.6479	6.38076	2.39871	-4.57161	5e-05	0.00106809	yes
ENSMUSG00000032826	Ank2	3:126921605-127499259	jaki_stage2	dmso_stage2	OK	62.0394	11.7364	2.40219	-1.58239	5e-05	0.00106809	yes
ENSMUSG00000024776	Stambpl1	19:34192228-34240333	jaki_stage2	dmso_stage2	OK	23.8266	4.50656	2.40248	-3.38349	5e-05	0.00106809	yes
ENSMUSG00000024998	Plce1	19:38481108-38785030	jaki_stage2	dmso_stage2	OK	27.1959	5.11997	2.40918	-3.46157	5e-05	0.00106809	yes
ENSMUSG00000047371	Zfp768	7:127342796-127345314	jaki_stage2	dmso_stage2	OK	4.68748	0.882358	2.40938	-2.65492	0.00385	0.0345453	yes
ENSMUSG00000087150	BC064078	6:128992960-129008040	jaki_stage2	dmso_stage2	OK	10.6859	1.99986	2.41774	-2.23402	0.0051	0.0420245	yes
ENSMUSG00000001555	Fkbp10	11:100415696-100441808	jaki_stage2	dmso_stage2	OK	46.9845	8.78145	2.41965	-3.31927	5e-05	0.00106809	yes
ENSMUSG00000053367	Gm6792	7:6252709-6282066	jaki_stage2	dmso_stage2	OK	53.0599	9.9107	2.42056	-3.57727	0.0001	0.00192896	yes
ENSMUSG00000031093	Dock11	X:35888831-36076562	jaki_stage2	dmso_stage2	OK	47.5199	8.82134	2.42946	-3.66831	5e-05	0.00106809	yes
ENSMUSG00000029864	Gstk1	6:42245934-42250441	jaki_stage2	dmso_stage2	OK	29.255	5.42907	2.42991	-3.36989	0.0003	0.00482354	yes
ENSMUSG00000025964	Adam23	1:63445890-63596515	jaki_stage2	dmso_stage2	OK	137.361	25.4097	2.43452	-3.78331	5e-05	0.00106809	yes
ENSMUSG00000021876	Rnase4	14:51091076-51106151	jaki_stage2	dmso_stage2	OK	48.2681	8.91894	2.43613	-4.45319	5e-05	0.00106809	yes
ENSMUSG00000029798	Herc6	6:57580991-57665136	jaki_stage2	dmso_stage2	OK	3.38115	0.623161	2.43984	-3.28258	0.0003	0.00482354	yes
ENSMUSG00000029376	Mthfd2l	5:90931195-91021360	jaki_stage2	dmso_stage2	OK	4.72847	0.870702	2.44112	-2.7827	0.00195	0.0209103	yes
ENSMUSG00000021403	Serpinb9b	13:33027415-33041884	jaki_stage2	dmso_stage2	OK	6.83852	1.25902	2.44138	-3.15415	0.0002	0.00353055	yes
ENSMUSG00000035342	Lzts2	19:45015175-45046614	jaki_stage2	dmso_stage2	OK	7.08893	1.30253	2.44425	-3.00629	0.00035	0.00550314	yes
ENSMUSG00000032118	Fez1	9:36821938-36878924	jaki_stage2	dmso_stage2	OK	135.006	24.7749	2.44607	-1.79197	0.00125	0.0150111	yes
ENSMUSG00000017491	Rarb	14:16430841-16575472	jaki_stage2	dmso_stage2	OK	4.22757	0.773913	2.44958	-2.81276	0.00175	0.0193329	yes
ENSMUSG00000035357	Pdzrn3	6:101149608-101377897	jaki_stage2	dmso_stage2	OK	15.8403	2.89883	2.45006	-2.78296	5e-05	0.00106809	yes
ENSMUSG00000039485	Tspyl4	10:34288287-34418552	jaki_stage2	dmso_stage2	OK	13.2429	2.40715	2.45982	-2.80159	0.00305	0.0292913	yes
ENSMUSG00000036461	Elf1	14:79459936-79582476	jaki_stage2	dmso_stage2	OK	24.8773	4.52138	2.46	-3.64756	5e-05	0.00106809	yes
ENSMUSG00000025068	Gsto1	19:47737560-47919299	jaki_stage2	dmso_stage2	OK	194.48	35.2691	2.46314	-4.81517	5e-05	0.00106809	yes
ENSMUSG00000020589	Fam49a	12:12262138-12376359	jaki_stage2	dmso_stage2	OK	24.2461	4.39262	2.4646	-5.02427	5e-05	0.00106809	yes
ENSMUSG00000006356	Crip2	12:113140235-113145504	jaki_stage2	dmso_stage2	OK	60.0381	10.8441	2.46897	-4.69736	5e-05	0.00106809	yes
ENSMUSG00000059895	Ptp4a3	15:73723144-73758766	jaki_stage2	dmso_stage2	OK	21.1759	3.82155	2.47019	-4.45573	5e-05	0.00106809	yes
ENSMUSG00000023367	Tmem176a	6:48841482-48845364	jaki_stage2	dmso_stage2	OK	19.4873	3.51254	2.47195	-3.24149	0.0002	0.00353055	yes
ENSMUSG00000025372	Baiap2	11:119942762-120006782	jaki_stage2	dmso_stage2	OK	42.2416	7.50523	2.4927	-2.32393	0.0006	0.00841618	yes
ENSMUSG00000032261	Sh3bgrl2	9:83548337-83600292	jaki_stage2	dmso_stage2	OK	78.3054	13.9085	2.49315	-5.78586	5e-05	0.00106809	yes
ENSMUSG00000020656	Grhl1	12:24572286-24617391	jaki_stage2	dmso_stage2	OK	12.1194	2.14869	2.49579	-4.02243	5e-05	0.00106809	yes
ENSMUSG00000056004	9330182L06Rik	5:9266117-9481825	jaki_stage2	dmso_stage2	OK	7.66448	1.35115	2.504	-2.5274	5e-05	0.00106809	yes
ENSMUSG00000058254	Tspan7	X:10485157-10596605	jaki_stage2	dmso_stage2	OK	13.5909	2.39583	2.50405	-3.44947	0.0001	0.00192896	yes
ENSMUSG00000043456	Zfp536	7:37472134-37773641	jaki_stage2	dmso_stage2	OK	5.61023	0.98364	2.51186	-1.36941	0.00315	0.0299749	yes
ENSMUSG00000025930	Msc	1:14753345-14758373	jaki_stage2	dmso_stage2	OK	11.8432	2.03707	2.53949	-3.07949	0.0006	0.00841618	yes
ENSMUSG00000027463	Slc52a3	2:151996510-152009258	jaki_stage2	dmso_stage2	OK	6.37085	1.0952	2.54029	-3.1192	0.0002	0.00353055	yes
ENSMUSG00000024331	Dsc2	18:20030632-20059554	jaki_stage2	dmso_stage2	OK	12.3904	2.12277	2.54521	-4.31867	5e-05	0.00106809	yes
ENSMUSG00000075602	Ly6a	15:74994877-74997634	jaki_stage2	dmso_stage2	OK	96.1049	16.1599	2.5722	-4.50058	5e-05	0.00106809	yes
ENSMUSG00000037235	Mxd4	5:34173886-34187720	jaki_stage2	dmso_stage2	OK	26.5088	4.44372	2.57663	-4.1322	5e-05	0.00106809	yes
ENSMUSG00000041119	Pde9a	17:31386233-31476310	jaki_stage2	dmso_stage2	OK	167.442	28.0266	2.57879	-4.12273	5e-05	0.00106809	yes
ENSMUSG00000022265	Ank	15:27466676-27594909	jaki_stage2	dmso_stage2	OK	18.5305	3.09731	2.58082	-3.80734	5e-05	0.00106809	yes
ENSMUSG00000038552	Fndc4	5:31292254-31295877	jaki_stage2	dmso_stage2	OK	29.0114	4.82014	2.58947	-4.40482	5e-05	0.00106809	yes
ENSMUSG00000006411	Pvrl4	1:171370098-171388598	jaki_stage2	dmso_stage2	OK	4.62932	0.766098	2.5952	-3.1164	0.0005	0.00730919	yes
ENSMUSG00000074280	Gm6166	9:57483912-57484585	jaki_stage2	dmso_stage2	OK	62.1968	10.2572	2.6002	-3.78691	5e-05	0.00106809	yes
ENSMUSG00000068335	Dok1	6:83030933-83033471	jaki_stage2	dmso_stage2	OK	16.4234	2.69401	2.60792	-3.79477	5e-05	0.00106809	yes
ENSMUSG00000009739	Pou6f1	15:100575317-100599984	jaki_stage2	dmso_stage2	OK	6.84326	1.12198	2.60864	-2.61594	5e-05	0.00106809	yes
ENSMUSG00000025558	Dock9	14:121542038-121797734	jaki_stage2	dmso_stage2	OK	37.6974	6.17726	2.60943	-6.06232	5e-05	0.00106809	yes
ENSMUSG00000025934	Gsta3	1:21240588-21265361	jaki_stage2	dmso_stage2	OK	21.0424	3.43655	2.61427	-3.14541	0.0004	0.00608414	yes
ENSMUSG00000049409	Prokr1	6:87578592-87590701	jaki_stage2	dmso_stage2	OK	2.57315	0.415059	2.63215	-2.76843	0.00375	0.0339635	yes
ENSMUSG00000024235	Map3k8	18:4331326-4353015	jaki_stage2	dmso_stage2	OK	12.3197	1.97755	2.63918	-2.39192	0.0004	0.00608414	yes
ENSMUSG00000051910	Sox6	7:115471343-116038744	jaki_stage2	dmso_stage2	OK	1.8623	0.29853	2.64113	-2.44068	0.0049	0.0409504	yes
ENSMUSG00000027763	Mbnl1	3:60501251-60629748	jaki_stage2	dmso_stage2	OK	70.13	11.2141	2.64472	-6.24574	5e-05	0.00106809	yes
ENSMUSG00000061524	Zic2	14:122475434-122479852	jaki_stage2	dmso_stage2	OK	16.792	2.68022	2.64735	-3.7569	5e-05	0.00106809	yes
ENSMUSG00000046157	Tmem229b	12:78961794-79007627	jaki_stage2	dmso_stage2	OK	17.906	2.85675	2.648	-1.68079	0.00335	0.0314138	yes
ENSMUSG00000098132	Rassf10	7:112953961-112957457	jaki_stage2	dmso_stage2	OK	2.44237	0.38648	2.65982	-2.7591	0.0039	0.0347632	yes
ENSMUSG00000069456	Rdh16	10:127801151-127846565	jaki_stage2	dmso_stage2	OK	2.19952	0.346832	2.66488	-2.46297	0.003	0.0289344	yes
ENSMUSG00000014704	Hoxa2	6:52162350-52221854	jaki_stage2	dmso_stage2	OK	5.06772	0.795453	2.67149	-2.27357	0.005	0.0415806	yes
ENSMUSG00000052726	Kcnt2	1:140246215-140612063	jaki_stage2	dmso_stage2	OK	5.624	0.88265	2.67168	-3.14444	0.00025	0.00417862	yes
ENSMUSG00000058589	Anks1b	10:89873508-90973300	jaki_stage2	dmso_stage2	OK	3.38773	0.528941	2.67914	-0.583768	5e-05	0.00106809	yes
ENSMUSG00000025911	Adhfe1	1:9547947-9631175	jaki_stage2	dmso_stage2	OK	8.46616	1.31349	2.6883	-1.63379	0.00555	0.0446443	yes
ENSMUSG00000053819	Camk2d	3:126596301-126844913	jaki_stage2	dmso_stage2	OK	85.1544	13.186	2.69108	-2.52061	0.00025	0.00417862	yes
ENSMUSG00000039239	Tgfb2	1:186623185-186705992	jaki_stage2	dmso_stage2	OK	6.83025	1.05747	2.69132	-3.94783	5e-05	0.00106809	yes
ENSMUSG00000026656	Fcgr2b	1:170960557-170976547	jaki_stage2	dmso_stage2	OK	14.0331	2.17124	2.69225	-2.47164	5e-05	0.00106809	yes
ENSMUSG00000090523	Gypc	18:32528321-32560034	jaki_stage2	dmso_stage2	OK	8.72478	1.34809	2.6942	-3.07878	0.0001	0.00192896	yes
ENSMUSG00000022105	Rb1	14:73123036-73325822	jaki_stage2	dmso_stage2	OK	82.1803	12.6114	2.70406	-1.60216	0.0025	0.0254748	yes
ENSMUSG00000039774	Galnt12	4:47091908-47123070	jaki_stage2	dmso_stage2	OK	7.54172	1.14764	2.71622	-3.3061	0.00035	0.00550314	yes
ENSMUSG00000042743	Sgtb	13:104109740-104141735	jaki_stage2	dmso_stage2	OK	24.842	3.74506	2.72972	-4.30236	5e-05	0.00106809	yes
ENSMUSG00000041653	Pnpla3	15:84167815-84189512	jaki_stage2	dmso_stage2	OK	4.49095	0.675552	2.73288	-3.65147	5e-05	0.00106809	yes
ENSMUSG00000014846	Tppp3	8:105467492-105471526	jaki_stage2	dmso_stage2	OK	23.3011	3.50319	2.73365	-3.33725	0.00025	0.00417862	yes
ENSMUSG00000041737	Tmem45b	9:31426198-31464238	jaki_stage2	dmso_stage2	OK	5.95069	0.892511	2.73712	-2.78114	0.0031	0.0297082	yes
ENSMUSG00000031965	Tbx20	9:24720811-24774303	jaki_stage2	dmso_stage2	OK	2.49229	0.373775	2.73723	-2.96083	5e-05	0.00106809	yes
ENSMUSG00000097313	Gm26569	16:29907518-29946517	jaki_stage2	dmso_stage2	OK	4.21141	0.62972	2.74152	-2.67127	0.0046	0.0391695	yes
ENSMUSG00000042686	Jph1	1:16994937-17097889	jaki_stage2	dmso_stage2	OK	11.7933	1.76316	2.74174	-4.59434	5e-05	0.00106809	yes
ENSMUSG00000035984	Nme5	18:34562633-34579115	jaki_stage2	dmso_stage2	OK	13.4125	2.00254	2.74368	-2.3691	0.00175	0.0193329	yes
ENSMUSG00000022108	Itm2b	14:73362230-73385271	jaki_stage2	dmso_stage2	OK	388.458	57.6809	2.75159	-6.52998	5e-05	0.00106809	yes
ENSMUSG00000001281	Itgb7	15:102215994-102231935	jaki_stage2	dmso_stage2	OK	25.1331	3.72883	2.75279	-4.45908	5e-05	0.00106809	yes
ENSMUSG00000030208	Emp1	6:135362930-135383173	jaki_stage2	dmso_stage2	OK	199.849	29.5381	2.75826	-6.5828	5e-05	0.00106809	yes
ENSMUSG00000054716	Zfp771	7:127244525-127254803	jaki_stage2	dmso_stage2	OK	14.3951	2.12074	2.76294	-2.59632	0.00435	0.0376332	yes
ENSMUSG00000038507	Parp12	6:39086409-39118349	jaki_stage2	dmso_stage2	OK	67.9964	9.93673	2.77462	-5.4467	5e-05	0.00106809	yes
ENSMUSG00000006931	Leprel4	11:100408455-100414836	jaki_stage2	dmso_stage2	OK	176.29	25.5687	2.7855	-2.48767	0.0004	0.00608414	yes
ENSMUSG00000020023	Tmcc3	10:94311948-94612084	jaki_stage2	dmso_stage2	OK	14.6097	2.11426	2.7887	-2.09866	0.0001	0.00192896	yes
ENSMUSG00000039007	Cpq	15:33083128-33594552	jaki_stage2	dmso_stage2	OK	18.3614	2.65669	2.78898	-4.1855	5e-05	0.00106809	yes
ENSMUSG00000045639	Zfp629	7:127607030-127615797	jaki_stage2	dmso_stage2	OK	8.96056	1.29476	2.7909	-1.67982	5e-05	0.00106809	yes
ENSMUSG00000034361	Cpne2	8:94532989-94570529	jaki_stage2	dmso_stage2	OK	4.60353	0.66112	2.79976	-1.76081	0.00135	0.0159152	yes
ENSMUSG00000041046	Ramp3	11:6650147-6677475	jaki_stage2	dmso_stage2	OK	20.8079	2.98323	2.80219	-3.64532	5e-05	0.00106809	yes
ENSMUSG00000034282	Evpl	11:116220558-116238077	jaki_stage2	dmso_stage2	OK	3.18842	0.456135	2.80531	-3.66226	0.00015	0.00278996	yes
ENSMUSG00000028246	Faxc	4:21931328-21996839	jaki_stage2	dmso_stage2	OK	7.41541	1.05817	2.80896	-3.31419	5e-05	0.00106809	yes
ENSMUSG00000036503	Rnf13	3:57736065-57835233	jaki_stage2	dmso_stage2	OK	127.105	18.073	2.81412	-6.20922	5e-05	0.00106809	yes
ENSMUSG00000000308	Ckmt1	2:121357713-121387168	jaki_stage2	dmso_stage2	OK	60.637	8.57757	2.82156	-2.9516	5e-05	0.00106809	yes
ENSMUSG00000038732	Mboat1	13:30136497-30246717	jaki_stage2	dmso_stage2	OK	10.1704	1.43307	2.82719	-3.28007	0.0001	0.00192896	yes
ENSMUSG00000019851	Perp	10:18845070-18857073	jaki_stage2	dmso_stage2	OK	178.042	25.0492	2.82938	-6.38198	5e-05	0.00106809	yes
ENSMUSG00000040350	Trim7	11:48825345-48853493	jaki_stage2	dmso_stage2	OK	19.6723	2.76497	2.83083	-1.38045	0.0037	0.0336685	yes
ENSMUSG00000046982	Tshz1	18:84011627-84086404	jaki_stage2	dmso_stage2	OK	10.8698	1.52031	2.83789	-4.66237	5e-05	0.00106809	yes
ENSMUSG00000022799	Arhgap31	16:38598339-38713274	jaki_stage2	dmso_stage2	OK	2.91119	0.404	2.84918	-2.90069	0.0001	0.00192896	yes
ENSMUSG00000047414	Flrt2	12:95692225-95785215	jaki_stage2	dmso_stage2	OK	44.3554	6.09961	2.86232	-5.86644	5e-05	0.00106809	yes
ENSMUSG00000030255	Sspn	6:145931640-145965223	jaki_stage2	dmso_stage2	OK	3.20274	0.438872	2.86743	-3.39079	0.00045	0.00672365	yes
ENSMUSG00000039270	Megf9	4:70427064-70534995	jaki_stage2	dmso_stage2	OK	5.76292	0.786838	2.87266	-4.0642	5e-05	0.00106809	yes
ENSMUSG00000026532	Spta1	1:174172775-174248450	jaki_stage2	dmso_stage2	OK	26.8436	3.65716	2.87579	-5.90684	5e-05	0.00106809	yes
ENSMUSG00000028860	Sytl1	4:133253089-133263113	jaki_stage2	dmso_stage2	OK	13.7614	1.87433	2.87618	-2.21765	0.0025	0.0254748	yes
ENSMUSG00000003378	Grik5	7:25009852-25072369	jaki_stage2	dmso_stage2	OK	2.35446	0.320599	2.87655	-2.91557	0.00285	0.0279664	yes
ENSMUSG00000028655	Mfsd2a	4:122946849-122961188	jaki_stage2	dmso_stage2	OK	4.49622	0.608195	2.88611	-1.48308	0.0034	0.0316631	yes
ENSMUSG00000062995	Ica1	6:8630526-8778488	jaki_stage2	dmso_stage2	OK	46.2855	6.24998	2.88864	-2.44219	5e-05	0.00106809	yes
ENSMUSG00000042903	Foxo4	X:101254527-101260873	jaki_stage2	dmso_stage2	OK	118.809	16.0139	2.89125	-6.36893	5e-05	0.00106809	yes
ENSMUSG00000063838	Cdc42ep5	7:4151259-4164860	jaki_stage2	dmso_stage2	OK	24.3459	3.26447	2.89876	-3.34179	0.00015	0.00278996	yes
ENSMUSG00000025085	Ablim1	19:57032732-57314919	jaki_stage2	dmso_stage2	OK	26.6606	3.55555	2.90656	-2.96629	5e-05	0.00106809	yes
ENSMUSG00000026833	Olfm1	2:28192991-28230736	jaki_stage2	dmso_stage2	OK	25.4899	3.39509	2.9084	-4.17816	5e-05	0.00106809	yes
ENSMUSG00000059588	Calcrl	2:84330625-84425411	jaki_stage2	dmso_stage2	OK	5.41315	0.719546	2.91131	-1.91488	0.0032	0.0302802	yes
ENSMUSG00000028354	Fmn2	1:174501824-174822717	jaki_stage2	dmso_stage2	OK	2.5952	0.344673	2.91255	-3.52178	0.0002	0.00353055	yes
ENSMUSG00000029432	Gbas	5:129725062-129758327	jaki_stage2	dmso_stage2	OK	311.657	41.3468	2.91412	-1.59651	0.0009	0.0116569	yes
ENSMUSG00000038155	Gstp2	19:4040350-4042165	jaki_stage2	dmso_stage2	OK	70.2832	9.32111	2.91461	-4.2683	5e-05	0.00106809	yes
ENSMUSG00000004885	Crabp2	3:87948665-87953376	jaki_stage2	dmso_stage2	OK	249.124	32.9888	2.91681	-6.28227	5e-05	0.00106809	yes
ENSMUSG00000003452	Bicd1	6:149408983-149563329	jaki_stage2	dmso_stage2	OK	30.0133	3.962	2.9213	-3.24865	5e-05	0.00106809	yes
ENSMUSG00000021061	Sptb	12:76580487-76710547	jaki_stage2	dmso_stage2	OK	4.35073	0.572758	2.92526	-2.04072	5e-05	0.00106809	yes
ENSMUSG00000071847	Apcdd1	18:62922326-62953195	jaki_stage2	dmso_stage2	OK	19.2769	2.53359	2.92762	-4.60381	5e-05	0.00106809	yes
ENSMUSG00000019982	Myb	10:21124929-21160984	jaki_stage2	dmso_stage2	OK	24.9545	3.20823	2.95945	-5.23559	5e-05	0.00106809	yes
ENSMUSG00000038776	Ephx1	1:180976154-181020904	jaki_stage2	dmso_stage2	OK	150.949	19.3778	2.96159	-5.61642	5e-05	0.00106809	yes
ENSMUSG00000030838	Ush1c	7:46195349-46238503	jaki_stage2	dmso_stage2	OK	7.43729	0.948248	2.97144	-1.85382	0.0021	0.0221499	yes
ENSMUSG00000024501	Dpysl3	18:43320978-43438286	jaki_stage2	dmso_stage2	OK	92.7227	11.8144	2.97238	-3.73883	5e-05	0.00106809	yes
ENSMUSG00000012520	Phox2b	5:67094396-67099249	jaki_stage2	dmso_stage2	OK	4.71094	0.593675	2.98827	-1.90476	0.00505	0.0417652	yes
ENSMUSG00000048915	Efna5	17:62604183-62881317	jaki_stage2	dmso_stage2	OK	8.43658	1.06284	2.98873	-2.20572	0.0053	0.0431987	yes
ENSMUSG00000020902	Ntn1	11:68209363-68400823	jaki_stage2	dmso_stage2	OK	20.5053	2.5307	3.01839	-5.59708	5e-05	0.00106809	yes
ENSMUSG00000030770	Parva	7:112427504-112591692	jaki_stage2	dmso_stage2	OK	44.871	5.53722	3.01855	-3.09334	5e-05	0.00106809	yes
ENSMUSG00000043639	Rbm20	19:53677305-53867080	jaki_stage2	dmso_stage2	OK	15.4161	1.89832	3.02164	-3.33328	0.00015	0.00278996	yes
ENSMUSG00000026674	Ddr2	1:169969408-170110501	jaki_stage2	dmso_stage2	OK	29.7806	3.65495	3.02645	-5.32307	5e-05	0.00106809	yes
ENSMUSG00000029832	Nfe2l3	6:51432669-51458768	jaki_stage2	dmso_stage2	OK	20.4828	2.50275	3.03283	-4.56042	5e-05	0.00106809	yes
ENSMUSG00000037060	Prkcdbp	7:105480606-105482197	jaki_stage2	dmso_stage2	OK	18.794	2.29371	3.03451	-3.6528	0.0003	0.00482354	yes
ENSMUSG00000020122	Egfr	11:16752202-16918158	jaki_stage2	dmso_stage2	OK	48.6596	5.91798	3.03955	-2.83119	5e-05	0.00106809	yes
ENSMUSG00000029669	Tspan12	6:21771394-21852515	jaki_stage2	dmso_stage2	OK	83.336	10.1263	3.04084	-2.64571	0.0006	0.00841618	yes
ENSMUSG00000025212	Sfxn3	19:45047575-45056383	jaki_stage2	dmso_stage2	OK	14.2181	1.7152	3.05128	-4.73511	5e-05	0.00106809	yes
ENSMUSG00000020176	Grb10	11:11930507-12038683	jaki_stage2	dmso_stage2	OK	333.069	40.1644	3.05183	-3.6672	5e-05	0.00106809	yes
ENSMUSG00000031109	Enox2	X:49009706-49288259	jaki_stage2	dmso_stage2	OK	46.4704	5.55989	3.06319	-4.67529	5e-05	0.00106809	yes
ENSMUSG00000029149	Krtcap3	5:31251690-31253202	jaki_stage2	dmso_stage2	OK	51.5323	6.10938	3.07638	-3.84237	5e-05	0.00106809	yes
ENSMUSG00000072812	Ahnak2	12:112772193-112802657	jaki_stage2	dmso_stage2	OK	23.7091	2.78287	3.0908	-5.33881	5e-05	0.00106809	yes
ENSMUSG00000048373	Fgfbp1	5:43978864-43981762	jaki_stage2	dmso_stage2	OK	271.495	31.5632	3.10461	-6.44533	5e-05	0.00106809	yes
ENSMUSG00000085786	Gm15987	6:128934380-128984707	jaki_stage2	dmso_stage2	OK	4.53798	0.527171	3.10571	-2.30413	0.00595	0.0468584	yes
ENSMUSG00000097785	B230217O12Rik	19:57323384-57360775	jaki_stage2	dmso_stage2	OK	6.82245	0.791594	3.10746	-3.22053	0.00225	0.0233675	yes
ENSMUSG00000022346	Myc	15:61985390-61990374	jaki_stage2	dmso_stage2	OK	27.1217	3.14541	3.10813	-4.164	5e-05	0.00106809	yes
ENSMUSG00000075122	Cd80	16:38458932-38486933	jaki_stage2	dmso_stage2	OK	20.7318	2.39042	3.11651	-4.35524	5e-05	0.00106809	yes
ENSMUSG00000026896	Ifih1	2:62595797-62646255	jaki_stage2	dmso_stage2	OK	4.87077	0.555908	3.13123	-2.14326	0.001	0.0125903	yes
ENSMUSG00000032812	Arap1	7:101348066-101412586	jaki_stage2	dmso_stage2	OK	68.3621	7.78121	3.13513	-2.61563	5e-05	0.00106809	yes
ENSMUSG00000033214	Slitrk5	14:111675114-111683134	jaki_stage2	dmso_stage2	OK	1.88889	0.214332	3.13962	-3.07794	0.0026	0.0261976	yes
ENSMUSG00000023927	Satb1	17:51736186-51833290	jaki_stage2	dmso_stage2	OK	11.8821	1.34154	3.14683	-2.48366	5e-05	0.00106809	yes
ENSMUSG00000033722	BC034090	1:155212473-155232724	jaki_stage2	dmso_stage2	OK	2.55692	0.288398	3.14828	-3.00075	0.0041	0.0360001	yes
ENSMUSG00000001864	Aif1l	2:31950259-31973442	jaki_stage2	dmso_stage2	OK	107.224	12.035	3.15532	-2.07304	0.00115	0.0141366	yes
ENSMUSG00000066456	Hmgn3	9:83109947-83146607	jaki_stage2	dmso_stage2	OK	57.4994	6.40582	3.16609	-4.62478	5e-05	0.00106809	yes
ENSMUSG00000034227	Foxj1	11:116330703-116335399	jaki_stage2	dmso_stage2	OK	5.57347	0.620265	3.16762	-3.33026	0.00105	0.0130979	yes
ENSMUSG00000033419	Snap91	9:86765935-86880654	jaki_stage2	dmso_stage2	OK	6.46033	0.714343	3.17692	-3.92028	5e-05	0.00106809	yes
ENSMUSG00000005087	Cd44	2:102811140-102901665	jaki_stage2	dmso_stage2	OK	94.2304	10.3515	3.18635	-6.41464	5e-05	0.00106809	yes
ENSMUSG00000038954	Supt3	17:44495986-45119290	jaki_stage2	dmso_stage2	OK	18.6036	2.03008	3.19598	-3.38075	0.0002	0.00353055	yes
ENSMUSG00000032679	Cd59a	2:104095800-104115354	jaki_stage2	dmso_stage2	OK	85.0145	9.2652	3.19781	-4.65463	5e-05	0.00106809	yes
ENSMUSG00000053199	Arhgap20	9:51765336-51875886	jaki_stage2	dmso_stage2	OK	2.23406	0.241715	3.20829	-1.13884	0.0036	0.0330926	yes
ENSMUSG00000000094	Tbx4	11:85886421-85916097	jaki_stage2	dmso_stage2	OK	3.27686	0.353322	3.21326	-3.04058	0.0018	0.0197401	yes
ENSMUSG00000072214	2015-09-05	16:18620318-18629938	jaki_stage2	dmso_stage2	OK	17.591	1.8925	3.21647	-4.44737	5e-05	0.00106809	yes
ENSMUSG00000020758	Itgb4	11:115974708-116008412	jaki_stage2	dmso_stage2	OK	10.0715	1.06687	3.23882	-1.30441	0.0019	0.0205864	yes
ENSMUSG00000027793	Ccna1	3:55045468-55055055	jaki_stage2	dmso_stage2	OK	6.47731	0.68116	3.24933	-3.03715	0.00385	0.0345453	yes
ENSMUSG00000026765	Lypd6b	2:49787687-49948849	jaki_stage2	dmso_stage2	OK	4.6819	0.483074	3.27678	-1.54678	0.00295	0.0285744	yes
ENSMUSG00000004044	Ptrf	11:100956732-100970887	jaki_stage2	dmso_stage2	OK	54.0708	5.55001	3.28429	-6.52953	5e-05	0.00106809	yes
ENSMUSG00000041439	Mfsd6	1:52656285-52727462	jaki_stage2	dmso_stage2	OK	10.0029	1.02315	3.28933	-3.5484	5e-05	0.00106809	yes
ENSMUSG00000018648	Dusp14	11:84048040-84069261	jaki_stage2	dmso_stage2	OK	48.3933	4.93575	3.29346	-5.11889	5e-05	0.00106809	yes
ENSMUSG00000028602	Tnfrsf8	4:145267136-145315164	jaki_stage2	dmso_stage2	OK	4.34739	0.433459	3.32618	-3.61138	0.00035	0.00550314	yes
ENSMUSG00000023206	Il15ra	2:11705286-11733986	jaki_stage2	dmso_stage2	OK	3.33829	0.332414	3.32805	-0.637183	5e-05	0.00106809	yes
ENSMUSG00000032289	Thsd4	9:59966930-60522046	jaki_stage2	dmso_stage2	OK	4.58031	0.451441	3.34284	-2.11586	0.0007	0.00957068	yes
ENSMUSG00000035064	Eef2k	7:120842830-120907219	jaki_stage2	dmso_stage2	OK	40.8041	4.0014	3.35014	-2.0704	0.00025	0.00417862	yes
ENSMUSG00000054889	Dsp	13:38151327-38198577	jaki_stage2	dmso_stage2	OK	22.7138	2.20007	3.36794	-4.59304	5e-05	0.00106809	yes
ENSMUSG00000009376	Met	6:17463799-17573980	jaki_stage2	dmso_stage2	OK	48.1785	4.66201	3.36937	-2.69959	5e-05	0.00106809	yes
ENSMUSG00000039043	2610034B18Rik	7:79925360-79935359	jaki_stage2	dmso_stage2	OK	27.0259	2.61483	3.36955	-5.38477	5e-05	0.00106809	yes
ENSMUSG00000024921	Smarca2	19:26605114-26823907	jaki_stage2	dmso_stage2	OK	61.8226	5.9738	3.37141	-4.0334	5e-05	0.00106809	yes
ENSMUSG00000068617	Efcab1	16:14906636-14925879	jaki_stage2	dmso_stage2	OK	3.71648	0.358244	3.37493	-2.99566	0.0051	0.0420245	yes
ENSMUSG00000027102	Hoxd8	2:74703247-74748274	jaki_stage2	dmso_stage2	OK	7.67214	0.7382	3.37755	-2.82565	5e-05	0.00106809	yes
ENSMUSG00000046169	Adamts6	13:104287872-104494763	jaki_stage2	dmso_stage2	OK	5.62425	0.534771	3.39467	-4.44138	5e-05	0.00106809	yes
ENSMUSG00000027674	Pex5l	3:32949407-33143247	jaki_stage2	dmso_stage2	OK	2.72986	0.259309	3.39609	-1.2645	0.00135	0.0159152	yes
ENSMUSG00000030020	Prickle2	6:92370891-92706145	jaki_stage2	dmso_stage2	OK	7.75687	0.735645	3.39839	-4.4644	5e-05	0.00106809	yes
ENSMUSG00000032420	Nt5e	9:88327608-88372089	jaki_stage2	dmso_stage2	OK	85.5257	8.07384	3.40503	-7.20968	5e-05	0.00106809	yes
ENSMUSG00000070337	Gpr179	11:97332108-97352077	jaki_stage2	dmso_stage2	OK	8.23357	0.775431	3.40845	-3.39028	5e-05	0.00106809	yes
ENSMUSG00000039114	Nrn1	13:36725624-36734477	jaki_stage2	dmso_stage2	OK	14.9667	1.39948	3.4188	-3.52721	0.00015	0.00278996	yes
ENSMUSG00000014158	Trpv4	5:114622151-114658421	jaki_stage2	dmso_stage2	OK	2.21946	0.206196	3.42812	-1.28463	0.00605	0.0475352	yes
ENSMUSG00000022747	St3gal6	16:58408442-58524243	jaki_stage2	dmso_stage2	OK	63.0639	5.81975	3.43779	-2.85661	5e-05	0.00106809	yes
ENSMUSG00000001986	Gria3	X:41400853-41678601	jaki_stage2	dmso_stage2	OK	23.7638	2.17281	3.45113	-2.32875	5e-05	0.00106809	yes
ENSMUSG00000063450	Syne2	12:75818133-76110926	jaki_stage2	dmso_stage2	OK	200.367	18.2207	3.45899	-2.4306	5e-05	0.00106809	yes
ENSMUSG00000040653	Ppp1r14c	10:3364072-3464975	jaki_stage2	dmso_stage2	OK	4.98074	0.449814	3.46896	-3.45706	0.0014	0.0163056	yes
ENSMUSG00000019846	Lama4	10:38965514-39110188	jaki_stage2	dmso_stage2	OK	62.0678	5.57241	3.47747	-5.01261	5e-05	0.00106809	yes
ENSMUSG00000032718	Mansc1	6:134609209-134632488	jaki_stage2	dmso_stage2	OK	6.36368	0.56901	3.48333	-3.7083	0.00075	0.0101011	yes
ENSMUSG00000015093	Clic3	2:25455140-25461094	jaki_stage2	dmso_stage2	OK	12.5801	1.11739	3.49293	-1.88429	0.0047	0.0397457	yes
ENSMUSG00000020111	Micu1	10:59702476-59864132	jaki_stage2	dmso_stage2	OK	205.075	18.0927	3.50267	-6.30244	5e-05	0.00106809	yes
ENSMUSG00000052760	A630001G21Rik	1:85717082-85778643	jaki_stage2	dmso_stage2	OK	12.7865	1.12301	3.50918	-2.51517	0.00085	0.0110943	yes
ENSMUSG00000030757	Zkscan2	7:123479515-123500449	jaki_stage2	dmso_stage2	OK	10.6187	0.925852	3.51968	-3.34105	5e-05	0.00106809	yes
ENSMUSG00000006386	Tek	4:94739288-94874976	jaki_stage2	dmso_stage2	OK	45.859	3.94288	3.53988	-3.55055	5e-05	0.00106809	yes
ENSMUSG00000042671	Rgs8	1:153653024-153697667	jaki_stage2	dmso_stage2	OK	16.9402	1.44062	3.55569	-2.54602	0.00045	0.00672365	yes
ENSMUSG00000097636	5830416P10Rik	19:53441211-53464796	jaki_stage2	dmso_stage2	OK	10.0929	0.851477	3.56722	-2.77546	0.0029	0.0282317	yes
ENSMUSG00000064682	Gm25813	8:52336914-52337105	jaki_stage2	dmso_stage2	OK	933.432	78.5892	3.57014	-4.18428	0.0002	0.00353055	yes
ENSMUSG00000051457	Spn	7:127132231-127137823	jaki_stage2	dmso_stage2	OK	11.7892	0.990938	3.57253	-5.10521	5e-05	0.00106809	yes
ENSMUSG00000056306	Sertm1	3:54897067-54915887	jaki_stage2	dmso_stage2	OK	2.6714	0.224343	3.57381	-2.71483	0.0054	0.0437238	yes
ENSMUSG00000028565	Nfia	4:97568132-98118874	jaki_stage2	dmso_stage2	OK	16.2339	1.35432	3.58336	-2.34157	0.00195	0.0209103	yes
ENSMUSG00000071537	Klrg2	6:38626659-38637239	jaki_stage2	dmso_stage2	OK	7.41338	0.618099	3.58422	-3.81674	0.0005	0.00730919	yes
ENSMUSG00000079018	Ly6c1	15:75045016-75048837	jaki_stage2	dmso_stage2	OK	18.4819	1.5299	3.59461	-3.46096	0.0017	0.0189041	yes
ENSMUSG00000063558	Aox1	1:58029930-58106413	jaki_stage2	dmso_stage2	OK	6.26638	0.516354	3.6012	-4.71186	5e-05	0.00106809	yes
ENSMUSG00000074272	Ceacam1	7:25461701-25477625	jaki_stage2	dmso_stage2	OK	4.79013	0.39333	3.60626	-3.6953	0.00015	0.00278996	yes
ENSMUSG00000048216	Gpr85	6:13834457-13839942	jaki_stage2	dmso_stage2	OK	5.58893	0.456822	3.61287	-2.49656	0.0006	0.00841618	yes
ENSMUSG00000053198	Prx	7:27499323-27520214	jaki_stage2	dmso_stage2	OK	22.2579	1.81324	3.61767	-5.45767	5e-05	0.00106809	yes
ENSMUSG00000021536	Adcy2	13:68620042-68999541	jaki_stage2	dmso_stage2	OK	7.54999	0.6113	3.62652	-4.73522	5e-05	0.00106809	yes
ENSMUSG00000027868	Tbx15	3:99240380-99354259	jaki_stage2	dmso_stage2	OK	16.798	1.34817	3.63921	-3.72773	5e-05	0.00106809	yes
ENSMUSG00000021684	Pde8b	13:95024453-95250336	jaki_stage2	dmso_stage2	OK	13.3047	1.04502	3.67034	-2.27249	0.0003	0.00482354	yes
ENSMUSG00000022211	Lrrc16b	14:55491092-55508246	jaki_stage2	dmso_stage2	OK	2.64643	0.206473	3.68002	-3.53562	0.0012	0.0145659	yes
ENSMUSG00000029819	Npy	6:49822709-49829507	jaki_stage2	dmso_stage2	OK	36.2275	2.74551	3.72194	-3.77161	0.00075	0.0101011	yes
ENSMUSG00000000938	Hoxa10	6:52231196-52240854	jaki_stage2	dmso_stage2	OK	12.962	0.980645	3.72442	-3.96604	5e-05	0.00106809	yes
ENSMUSG00000034463	Scara3	14:65919394-65953744	jaki_stage2	dmso_stage2	OK	7.27023	0.544794	3.73822	-4.47457	5e-05	0.00106809	yes
ENSMUSG00000031775	Pllp	8:94674894-94696242	jaki_stage2	dmso_stage2	OK	10.5226	0.766452	3.77915	-4.06762	0.0002	0.00353055	yes
ENSMUSG00000027737	Slc7a11	3:50364935-50443613	jaki_stage2	dmso_stage2	OK	24.0869	1.73421	3.79589	-6.02956	5e-05	0.00106809	yes
ENSMUSG00000041607	Mbp	18:82475145-82585637	jaki_stage2	dmso_stage2	OK	26.1815	1.878	3.80128	-3.79973	5e-05	0.00106809	yes
ENSMUSG00000011349	Dmrtc2	7:24870056-24877651	jaki_stage2	dmso_stage2	OK	7.38303	0.520994	3.82487	-3.3679	0.00305	0.0292913	yes
ENSMUSG00000051397	Tacstd2	6:67534058-67535822	jaki_stage2	dmso_stage2	OK	6.64107	0.464576	3.83743	-3.46658	0.0033	0.0310526	yes
ENSMUSG00000030510	Cers3	7:66743503-66823693	jaki_stage2	dmso_stage2	OK	3.72884	0.256837	3.85981	-3.56282	0.00295	0.0285744	yes
ENSMUSG00000038807	Rap1gap2	11:74383355-74590186	jaki_stage2	dmso_stage2	OK	25.2997	1.703	3.89297	-4.33501	5e-05	0.00106809	yes
ENSMUSG00000090394	4930523C07Rik	1:160044383-160078428	jaki_stage2	dmso_stage2	OK	3.87033	0.258595	3.90369	-0.91402	0.00145	0.0166584	yes
ENSMUSG00000020227	Irak3	10:120141647-120224917	jaki_stage2	dmso_stage2	OK	33.3906	2.21269	3.91557	-3.53962	0.0003	0.00482354	yes
ENSMUSG00000037370	Enpp1	10:24637913-24712159	jaki_stage2	dmso_stage2	OK	54.1211	3.52305	3.94129	-6.02986	5e-05	0.00106809	yes
ENSMUSG00000042306	S100a14	3:90526848-90528837	jaki_stage2	dmso_stage2	OK	35.1513	2.28091	3.94589	-4.5119	5e-05	0.00106809	yes
ENSMUSG00000045467	Ttll13	7:80246375-80260821	jaki_stage2	dmso_stage2	OK	12.0522	0.753435	3.99966	-4.46122	0.0001	0.00192896	yes
ENSMUSG00000046180	4930550L24Rik	X:58909359-58920304	jaki_stage2	dmso_stage2	OK	20.6823	1.2775	4.017	-4.58967	5e-05	0.00106809	yes
ENSMUSG00000039457	Ppl	16:5086290-5132481	jaki_stage2	dmso_stage2	OK	8.73849	0.512505	4.09175	-5.67918	5e-05	0.00106809	yes
ENSMUSG00000021185	9030617O03Rik	12:100779056-100908198	jaki_stage2	dmso_stage2	OK	69.3298	4.04493	4.09929	-4.04978	5e-05	0.00106809	yes
ENSMUSG00000036144	Meox2	12:37108539-37181784	jaki_stage2	dmso_stage2	OK	4.36234	0.251219	4.11809	-4.10974	0.0008	0.0105744	yes
ENSMUSG00000044033	Ccdc141	2:77009901-77170636	jaki_stage2	dmso_stage2	OK	129.971	7.47892	4.11922	-4.59715	5e-05	0.00106809	yes
ENSMUSG00000049090	Zadh2	18:84088157-84097514	jaki_stage2	dmso_stage2	OK	8.08307	0.463647	4.12381	-4.53336	5e-05	0.00106809	yes
ENSMUSG00000008601	Rab25	3:88542028-88548300	jaki_stage2	dmso_stage2	OK	40.6371	2.29159	4.14838	-3.6466	5e-05	0.00106809	yes
ENSMUSG00000008540	Mgst1	6:138140315-138156755	jaki_stage2	dmso_stage2	OK	115.582	6.48935	4.15471	-4.39794	5e-05	0.00106809	yes
ENSMUSG00000028909	Ptpru	4:131768456-131838288	jaki_stage2	dmso_stage2	OK	14.6056	0.819048	4.15643	-2.33777	5e-05	0.00106809	yes
ENSMUSG00000097993	Ptprv	1:135108496-135132594	jaki_stage2	dmso_stage2	OK	87.8008	4.89044	4.1662	-2.20277	5e-05	0.00106809	yes
ENSMUSG00000025185	Loxl4	19:42593981-42612813	jaki_stage2	dmso_stage2	OK	16.0916	0.89326	4.17108	-4.03006	5e-05	0.00106809	yes
ENSMUSG00000033715	Akr1c14	13:4049010-4090422	jaki_stage2	dmso_stage2	OK	9.10492	0.501319	4.18285	-2.69425	0.00045	0.00672365	yes
ENSMUSG00000029869	Ephb6	6:41605481-41620509	jaki_stage2	dmso_stage2	OK	7.69804	0.41328	4.2193	-1.88812	5e-05	0.00106809	yes
ENSMUSG00000055301	Adh7	3:138210715-138240405	jaki_stage2	dmso_stage2	OK	13.703	0.729452	4.23153	-5.06257	5e-05	0.00106809	yes
ENSMUSG00000078670	Fam174b	7:73738892-73776919	jaki_stage2	dmso_stage2	OK	9.62665	0.506971	4.24706	-4.2882	0.0003	0.00482354	yes
ENSMUSG00000021950	Anxa8	14:34051131-34102754	jaki_stage2	dmso_stage2	OK	201.511	10.3597	4.2818	-8.16907	5e-05	0.00106809	yes
ENSMUSG00000027994	Ccdc109b	3:129914959-129970206	jaki_stage2	dmso_stage2	OK	41.0596	2.08665	4.29846	-2.95229	0.0009	0.0116569	yes
ENSMUSG00000026365	Cfh	1:140085854-140183411	jaki_stage2	dmso_stage2	OK	47.9873	2.42612	4.30593	-7.33349	5e-05	0.00106809	yes
ENSMUSG00000000402	Egfl6	X:166523006-166585720	jaki_stage2	dmso_stage2	OK	11.4805	0.575042	4.31938	-5.03517	5e-05	0.00106809	yes
ENSMUSG00000043943	Naalad2	9:18321950-18402995	jaki_stage2	dmso_stage2	OK	7.34182	0.365244	4.3292	-1.16636	0.00025	0.00417862	yes
ENSMUSG00000022871	Fetub	16:22918381-22939766	jaki_stage2	dmso_stage2	OK	59.8223	2.89277	4.37016	-6.38873	5e-05	0.00106809	yes
ENSMUSG00000047793	Sned1	1:93235840-93305915	jaki_stage2	dmso_stage2	OK	21.1179	1.02064	4.37092	-1.22013	0.00205	0.0217242	yes
ENSMUSG00000020037	Rfx4	10:84756061-84906538	jaki_stage2	dmso_stage2	OK	7.18637	0.33998	4.40174	-1.11926	0.0003	0.00482354	yes
ENSMUSG00000022754	Tmem45a	16:56805160-56886166	jaki_stage2	dmso_stage2	OK	120.174	5.46706	4.45822	-4.44671	5e-05	0.00106809	yes
ENSMUSG00000024697	Gna14	19:16435666-16610818	jaki_stage2	dmso_stage2	OK	74.3521	3.3398	4.47654	-8.2448	5e-05	0.00106809	yes
ENSMUSG00000046186	Cd109	9:78615545-78716253	jaki_stage2	dmso_stage2	OK	195.409	8.57732	4.50982	-9.07608	5e-05	0.00106809	yes
ENSMUSG00000038540	Tmc3	7:83584926-83631842	jaki_stage2	dmso_stage2	OK	11.9953	0.51901	4.53056	-2.98894	0.00025	0.00417862	yes
ENSMUSG00000030365	Clec2i	6:128848043-128898167	jaki_stage2	dmso_stage2	OK	12.0855	0.522068	4.53289	-2.89863	0.00055	0.00787828	yes
ENSMUSG00000046844	Vat1l	8:114205611-114374071	jaki_stage2	dmso_stage2	OK	11.1761	0.472565	4.56376	-2.38122	0.0001	0.00192896	yes
ENSMUSG00000031841	Cdh13	8:118283732-119324921	jaki_stage2	dmso_stage2	OK	9.19016	0.387505	4.5678	-2.24025	5e-05	0.00106809	yes
ENSMUSG00000012350	Ehf	2:103263432-103303278	jaki_stage2	dmso_stage2	OK	67.7566	2.74951	4.62312	-4.02512	5e-05	0.00106809	yes
ENSMUSG00000040650	Cyp2b23	7:26665226-26686437	jaki_stage2	dmso_stage2	OK	95.4929	3.85792	4.6295	-8.07904	5e-05	0.00106809	yes
ENSMUSG00000006154	Eps8l1	7:4445696-4479404	jaki_stage2	dmso_stage2	OK	7.0551	0.277072	4.67033	-0.661977	5e-05	0.00106809	yes
ENSMUSG00000032719	Sbspon	1:15853861-15892722	jaki_stage2	dmso_stage2	OK	41.7604	1.60758	4.69918	-7.05733	5e-05	0.00106809	yes
ENSMUSG00000037940	Inpp4b	8:81342555-82125036	jaki_stage2	dmso_stage2	OK	5.32153	0.193584	4.78081	-0.804442	0.0001	0.00192896	yes
ENSMUSG00000052914	Cyp2j6	4:96516137-96553661	jaki_stage2	dmso_stage2	OK	19.5763	0.709068	4.78704	-6.4781	5e-05	0.00106809	yes
ENSMUSG00000041757	Plekha6	1:133246096-133303435	jaki_stage2	dmso_stage2	OK	14.484	0.511834	4.82264	-7.12522	5e-05	0.00106809	yes
ENSMUSG00000045573	Penk	4:4133530-4188703	jaki_stage2	dmso_stage2	OK	28.9121	0.944876	4.9354	-4.72353	0.00025	0.00417862	yes
ENSMUSG00000074457	S100a16	3:90537253-90543151	jaki_stage2	dmso_stage2	OK	120.605	3.82901	4.97717	-5.24513	5e-05	0.00106809	yes
ENSMUSG00000090145	Ugt1a6b	1:88055387-88220002	jaki_stage2	dmso_stage2	OK	35.1683	1.10945	4.98637	-4.36762	0.0005	0.00730919	yes
ENSMUSG00000064325	Hhip	8:79966114-80058006	jaki_stage2	dmso_stage2	OK	13.5635	0.395524	5.09982	-4.1957	5e-05	0.00106809	yes
ENSMUSG00000034584	Exph5	9:53301669-53377514	jaki_stage2	dmso_stage2	OK	8.63596	0.23925	5.17377	-4.30083	0.0002	0.00353055	yes
ENSMUSG00000027375	Mal	2:127633225-127656695	jaki_stage2	dmso_stage2	OK	76.1845	2.05709	5.21082	-4.85336	5e-05	0.00106809	yes
ENSMUSG00000028865	Cd164l2	4:133209339-133224555	jaki_stage2	dmso_stage2	OK	55.0438	1.4432	5.25324	-3.61897	0.00115	0.0141366	yes
ENSMUSG00000017897	Eya2	2:165595031-165771727	jaki_stage2	dmso_stage2	OK	74.2221	1.69052	5.45631	-4.00685	0.0001	0.00192896	yes
ENSMUSG00000022229	Atp12a	14:56365067-56388551	jaki_stage2	dmso_stage2	OK	36.622	0.742087	5.62498	-7.70497	5e-05	0.00106809	yes
ENSMUSG00000031075	Ano1	7:144588548-144751974	jaki_stage2	dmso_stage2	OK	57.6972	1.15597	5.64132	-4.12409	5e-05	0.00106809	yes
ENSMUSG00000030263	Lrmp	6:145115652-145210970	jaki_stage2	dmso_stage2	OK	311.99	6.01452	5.69691	-7.57433	5e-05	0.00106809	yes
ENSMUSG00000055675	Kbtbd11	8:15011024-15033333	jaki_stage2	dmso_stage2	OK	9.44691	0.174231	5.76077	-0.788615	0.00145	0.0166584	yes
ENSMUSG00000063011	Msln	17:25748613-25754327	jaki_stage2	dmso_stage2	OK	127.956	2.2037	5.85958	-8.63268	5e-05	0.00106809	yes
ENSMUSG00000089728	Clec2f	6:129018581-129020519	jaki_stage2	dmso_stage2	OK	313.294	5.24648	5.90003	-5.94479	0.00045	0.00672365	yes
ENSMUSG00000032226	Gcnt3	9:70031495-70038088	jaki_stage2	dmso_stage2	OK	83.4408	1.38559	5.91218	-9.80266	5e-05	0.00106809	yes
ENSMUSG00000034255	Arhgap27	11:103331496-103412687	jaki_stage2	dmso_stage2	OK	47.2681	0.774112	5.93218	-1.08091	0.0004	0.00608414	yes
ENSMUSG00000032281	Acsbg1	9:54604876-54661870	jaki_stage2	dmso_stage2	OK	73.8129	1.08115	6.09324	-3.57393	5e-05	0.00106809	yes
ENSMUSG00000091618	H60c	10:3256207-3267771	jaki_stage2	dmso_stage2	OK	34.3267	0.462776	6.21287	-6.91584	5e-05	0.00106809	yes
ENSMUSG00000054545	Ugt1a6a	1:88055387-88220002	jaki_stage2	dmso_stage2	OK	42.8363	0.496615	6.43056	-2.47614	0.0061	0.0477616	yes
ENSMUSG00000038227	Hoxa9	6:52223096-52231089	jaki_stage2	dmso_stage2	OK	41.7247	0.437336	6.57602	-2.73004	0.00025	0.00417862	yes
ENSMUSG00000031170	Slc38a5	X:8271132-8280179	jaki_stage2	dmso_stage2	OK	371.564	3.8083	6.60832	-7.09111	5e-05	0.00106809	yes
ENSMUSG00000079277	Hoxd3	2:74703247-74748274	jaki_stage2	dmso_stage2	OK	4.52118	0.040468	6.80377	-0.335893	0.0014	0.0163056	yes
ENSMUSG00000020788	Atp2a3	11:72961168-72993044	jaki_stage2	dmso_stage2	OK	78.556	0.692053	6.8267	-4.17698	5e-05	0.00106809	yes
ENSMUSG00000037625	Cldn11	3:31149945-31164324	jaki_stage2	dmso_stage2	OK	115.549	0.833429	7.11523	-8.22938	0.0001	0.00192896	yes
ENSMUSG00000063903	Klk1	7:44221448-44229617	jaki_stage2	dmso_stage2	OK	188.794	1.23691	7.25394	-7.14682	0.00165	0.0184543	yes
ENSMUSG00000000142	Axin2	11:108920348-108950783	jaki_stage2	dmso_stage2	OK	0	1.89116	N/A	N/A	5e-05	0.00106809	yes
ENSMUSG00000001943	Vsig2	9:37539254-37544205	jaki_stage2	dmso_stage2	OK	0	3.37995	N/A	N/A	5e-05	0.00106809	yes
ENSMUSG00000002111	Spi1	2:91082389-91115756	jaki_stage2	dmso_stage2	OK	0	3.04971	N/A	N/A	5e-05	0.00106809	yes
ENSMUSG00000006345	Ggt1	10:75561603-75586200	jaki_stage2	dmso_stage2	OK	0	6.57559	N/A	N/A	5e-05	0.00106809	yes
ENSMUSG00000009646	Pla2g12b	10:59403659-59421976	jaki_stage2	dmso_stage2	OK	0	4.78443	N/A	N/A	5e-05	0.00106809	yes
ENSMUSG00000009670	Tex11	X:100838647-101059667	jaki_stage2	dmso_stage2	OK	0	7.44748	N/A	N/A	5e-05	0.00106809	yes
ENSMUSG00000010796	Asz1	6:18050963-18109061	jaki_stage2	dmso_stage2	OK	0	4.32816	N/A	N/A	5e-05	0.00106809	yes
ENSMUSG00000016346	Kcnq2	2:181075578-181135291	jaki_stage2	dmso_stage2	OK	0	2.70749	N/A	N/A	5e-05	0.00106809	yes
ENSMUSG00000020299	4930524B15Rik	11:31965591-31979651	jaki_stage2	dmso_stage2	OK	0	3.59039	N/A	N/A	5e-05	0.00106809	yes
ENSMUSG00000020419	Hormad2	11:4345813-4441105	jaki_stage2	dmso_stage2	OK	0	23.5248	N/A	N/A	5e-05	0.00106809	yes
ENSMUSG00000022101	Fgf17	14:70636204-70642268	jaki_stage2	dmso_stage2	OK	0	1.99351	N/A	N/A	5e-05	0.00106809	yes
ENSMUSG00000022455	Wbp2nl	15:82298983-82314558	jaki_stage2	dmso_stage2	OK	0	2.44122	N/A	N/A	5e-05	0.00106809	yes
ENSMUSG00000024154	Gtf2a1l	17:88668659-88715152	jaki_stage2	dmso_stage2	OK	0	2.09601	N/A	N/A	5e-05	0.00106809	yes
ENSMUSG00000024313	Mep1b	18:21072343-21100199	jaki_stage2	dmso_stage2	OK	0	3.61696	N/A	N/A	5e-05	0.00106809	yes
ENSMUSG00000024503	Spink3	18:43728068-43737237	jaki_stage2	dmso_stage2	OK	0	7.66911	N/A	N/A	5e-05	0.00106809	yes
ENSMUSG00000024806	Mlana	19:29697920-29708448	jaki_stage2	dmso_stage2	OK	0	1.89057	N/A	N/A	0.0006	0.00841618	yes
ENSMUSG00000024837	Dmrt1	19:25505617-25604329	jaki_stage2	dmso_stage2	OK	0	6.83248	N/A	N/A	5e-05	0.00106809	yes
ENSMUSG00000025075	Habp2	19:56287136-56390037	jaki_stage2	dmso_stage2	OK	0	2.45128	N/A	N/A	0.00505	0.0417652	yes
ENSMUSG00000025090	Ccdc172	19:58512001-58553085	jaki_stage2	dmso_stage2	OK	0	2.49114	N/A	N/A	5e-05	0.00106809	yes
ENSMUSG00000025480	Syce1	7:140777228-140787854	jaki_stage2	dmso_stage2	OK	0	5.91244	N/A	N/A	5e-05	0.00106809	yes
ENSMUSG00000025902	Sox17	1:4490927-4496413	jaki_stage2	dmso_stage2	OK	0	7.67042	N/A	N/A	5e-05	0.00106809	yes
ENSMUSG00000027229	4933406J08Rik	2:122186271-122206397	jaki_stage2	dmso_stage2	OK	0	5.09296	N/A	N/A	5e-05	0.00106809	yes
ENSMUSG00000027296	Itpka	2:119742336-119751263	jaki_stage2	dmso_stage2	OK	0	3.27381	N/A	N/A	5e-05	0.00106809	yes
ENSMUSG00000027794	Sohlh2	3:55182027-55209957	jaki_stage2	dmso_stage2	OK	0	19.3704	N/A	N/A	5e-05	0.00106809	yes
ENSMUSG00000028626	Col9a2	4:121039384-121055322	jaki_stage2	dmso_stage2	OK	0	2.21448	N/A	N/A	5e-05	0.00106809	yes
ENSMUSG00000029553	Tfec	6:16833380-16898441	jaki_stage2	dmso_stage2	OK	0	2.10661	N/A	N/A	5e-05	0.00106809	yes
ENSMUSG00000029848	Stra8	6:34920162-34939344	jaki_stage2	dmso_stage2	OK	0	12.6216	N/A	N/A	5e-05	0.00106809	yes
ENSMUSG00000030049	Gkn2	6:87373364-87379494	jaki_stage2	dmso_stage2	OK	0	2.44934	N/A	N/A	0.00025	0.00417862	yes
ENSMUSG00000030382	Slc27a5	7:12988345-12998192	jaki_stage2	dmso_stage2	OK	0	2.60711	N/A	N/A	5e-05	0.00106809	yes
ENSMUSG00000030762	Aqp8	7:123462293-123468003	jaki_stage2	dmso_stage2	OK	0	10.64	N/A	N/A	5e-05	0.00106809	yes
ENSMUSG00000031073	Fgf15	7:144894559-144900953	jaki_stage2	dmso_stage2	OK	0	3.01222	N/A	N/A	5e-05	0.00106809	yes
ENSMUSG00000031139	Mcf2	X:60055955-60179089	jaki_stage2	dmso_stage2	OK	0	13.7427	N/A	N/A	5e-05	0.00106809	yes
ENSMUSG00000031651	Triml1	8:43129806-43141486	jaki_stage2	dmso_stage2	OK	0	8.35681	N/A	N/A	5e-05	0.00106809	yes
ENSMUSG00000034738	Nostrin	2:69135799-69189330	jaki_stage2	dmso_stage2	OK	0	5.08816	N/A	N/A	5e-05	0.00106809	yes
ENSMUSG00000035104	Eva1a	6:82041042-82093099	jaki_stage2	dmso_stage2	OK	0	2.16512	N/A	N/A	5e-05	0.00106809	yes
ENSMUSG00000036915	Kirrel2	7:30447533-30457690	jaki_stage2	dmso_stage2	OK	0	2.96675	N/A	N/A	5e-05	0.00106809	yes
ENSMUSG00000037025	Foxa2	2:148042876-148046969	jaki_stage2	dmso_stage2	OK	0	2.11661	N/A	N/A	5e-05	0.00106809	yes
ENSMUSG00000037101	Ttc29	8:78213296-78394326	jaki_stage2	dmso_stage2	OK	0	4.9688	N/A	N/A	5e-05	0.00106809	yes
ENSMUSG00000037910	1700018B24Rik	3:48605731-48609101	jaki_stage2	dmso_stage2	OK	0	10.5457	N/A	N/A	5e-05	0.00106809	yes
ENSMUSG00000038298	Pdzk1	3:96798762-96905346	jaki_stage2	dmso_stage2	OK	0	2.15411	N/A	N/A	0.00395	0.0351163	yes
ENSMUSG00000038415	Foxq1	13:31556133-31560970	jaki_stage2	dmso_stage2	OK	0	2.39188	N/A	N/A	5e-05	0.00106809	yes
ENSMUSG00000038600	Atp6v0a4	6:38048482-38254009	jaki_stage2	dmso_stage2	OK	0	3.23974	N/A	N/A	0.00515	0.0423076	yes
ENSMUSG00000039138	4930591A17Rik	2:179414935-179416882	jaki_stage2	dmso_stage2	OK	0	4.5945	N/A	N/A	5e-05	0.00106809	yes
ENSMUSG00000039224	D1Pas1	1:186967415-186970627	jaki_stage2	dmso_stage2	OK	0	3.35643	N/A	N/A	5e-05	0.00106809	yes
ENSMUSG00000039330	Tsga10ip	19:5390048-5394401	jaki_stage2	dmso_stage2	OK	0	1.92068	N/A	N/A	0.00465	0.039471	yes
ENSMUSG00000040016	Ptger3	3:157566891-157644758	jaki_stage2	dmso_stage2	OK	0	1.85407	N/A	N/A	5e-05	0.00106809	yes
ENSMUSG00000040592	Cd79b	11:106311340-106314762	jaki_stage2	dmso_stage2	OK	0	2.46797	N/A	N/A	5e-05	0.00106809	yes
ENSMUSG00000040629	Mael	1:166201384-166238744	jaki_stage2	dmso_stage2	OK	0	22.1739	N/A	N/A	5e-05	0.00106809	yes
ENSMUSG00000040666	Sh3bgr	16:96200469-96228933	jaki_stage2	dmso_stage2	OK	0	2.44026	N/A	N/A	0.0001	0.00192896	yes
ENSMUSG00000040907	Atp1a3	7:24978166-25005957	jaki_stage2	dmso_stage2	OK	0	1.85595	N/A	N/A	5e-05	0.00106809	yes
ENSMUSG00000041359	Tcl1	12:105216749-105222793	jaki_stage2	dmso_stage2	OK	0	16.7283	N/A	N/A	5e-05	0.00106809	yes
ENSMUSG00000042414	Prdm14	1:13113456-13127163	jaki_stage2	dmso_stage2	OK	0	11.1422	N/A	N/A	5e-05	0.00106809	yes
ENSMUSG00000043681	Fam25c	14:34351880-34355433	jaki_stage2	dmso_stage2	OK	0	17.2687	N/A	N/A	5e-05	0.00106809	yes
ENSMUSG00000046000	Naa11	5:97382223-97392330	jaki_stage2	dmso_stage2	OK	0	4.00603	N/A	N/A	5e-05	0.00106809	yes
ENSMUSG00000046323	Dppa3	6:122626409-122630272	jaki_stage2	dmso_stage2	OK	0	13.9196	N/A	N/A	5e-05	0.00106809	yes
ENSMUSG00000046942	Mageb16	X:79623230-79671435	jaki_stage2	dmso_stage2	OK	0	42.4062	N/A	N/A	5e-05	0.00106809	yes
ENSMUSG00000049387	Cox7b2	5:71442823-71548205	jaki_stage2	dmso_stage2	OK	0	6.25493	N/A	N/A	5e-05	0.00106809	yes
ENSMUSG00000050197	Rhox13	X:38121218-38129966	jaki_stage2	dmso_stage2	OK	0	4.73841	N/A	N/A	5e-05	0.00106809	yes
ENSMUSG00000053211	Zfy1	Y:725206-797409	jaki_stage2	dmso_stage2	OK	0	3.5832	N/A	N/A	5e-05	0.00106809	yes
ENSMUSG00000053469	Tg	15:66670752-66850721	jaki_stage2	dmso_stage2	OK	0	1.80045	N/A	N/A	0.0013	0.0154469	yes
ENSMUSG00000054727	1700013H16Rik	X:53742900-53757831	jaki_stage2	dmso_stage2	OK	0	33.5713	N/A	N/A	5e-05	0.00106809	yes
ENSMUSG00000054763	Defb42	14:63034086-63058149	jaki_stage2	dmso_stage2	OK	0	2.65761	N/A	N/A	5e-05	0.00106809	yes
ENSMUSG00000055555	4930502E18Rik	X:53724825-53738441	jaki_stage2	dmso_stage2	OK	0	3.44985	N/A	N/A	5e-05	0.00106809	yes
ENSMUSG00000055780	Usp26	X:51753958-51801233	jaki_stage2	dmso_stage2	OK	0	20.4481	N/A	N/A	5e-05	0.00106809	yes
ENSMUSG00000056436	Cyct	2:76353941-76360450	jaki_stage2	dmso_stage2	OK	0	64.8338	N/A	N/A	5e-05	0.00106809	yes
ENSMUSG00000057534	Gm15698	11:88964657-88966931	jaki_stage2	dmso_stage2	OK	0	8.05566	N/A	N/A	5e-05	0.00106809	yes
ENSMUSG00000059741	Myl3	9:110763645-110769804	jaki_stage2	dmso_stage2	OK	0	2.1493	N/A	N/A	5e-05	0.00106809	yes
ENSMUSG00000060275	Nrg2	18:36017706-36197380	jaki_stage2	dmso_stage2	OK	0	2.05799	N/A	N/A	5e-05	0.00106809	yes
ENSMUSG00000060499	Rpl10l	12:66283380-66284401	jaki_stage2	dmso_stage2	OK	0	21.2088	N/A	N/A	5e-05	0.00106809	yes
ENSMUSG00000060715	1700019A02Rik	1:53158576-53187617	jaki_stage2	dmso_stage2	OK	0	8.10048	N/A	N/A	5e-05	0.00106809	yes
ENSMUSG00000060985	Tdrd5	1:156255295-156303664	jaki_stage2	dmso_stage2	OK	0	2.15673	N/A	N/A	5e-05	0.00106809	yes
ENSMUSG00000061469	Gm12569	11:51233464-51235053	jaki_stage2	dmso_stage2	OK	0	4.83984	N/A	N/A	5e-05	0.00106809	yes
ENSMUSG00000062170	Fmr1nb	X:68761838-68804567	jaki_stage2	dmso_stage2	OK	0	57.5237	N/A	N/A	5e-05	0.00106809	yes
ENSMUSG00000063905	Gm10139	13:65512677-65512848	jaki_stage2	dmso_stage2	OK	0	679.273	N/A	N/A	5e-05	0.00106809	yes
ENSMUSG00000065613	Mir92-2	X:52741837-52741928	jaki_stage2	dmso_stage2	OK	0	376.054	N/A	N/A	0.00355	0.0326774	yes
ENSMUSG00000065749	AF357428	12:109679944-109680013	jaki_stage2	dmso_stage2	OK	0	843.221	N/A	N/A	0.0047	0.0397457	yes
ENSMUSG00000066009	Gm13051	4:146097297-146126621	jaki_stage2	dmso_stage2	OK	0	11.3243	N/A	N/A	5e-05	0.00106809	yes
ENSMUSG00000067261	Foxd3	4:99656298-99658671	jaki_stage2	dmso_stage2	OK	0	1.93938	N/A	N/A	5e-05	0.00106809	yes
ENSMUSG00000067702	Tuba3a	6:125278273-125286042	jaki_stage2	dmso_stage2	OK	0	8.67969	N/A	N/A	5e-05	0.00106809	yes
ENSMUSG00000067768	Xlr4b	X:73107634-73292976	jaki_stage2	dmso_stage2	OK	0	4.32289	N/A	N/A	0.00185	0.0201415	yes
ENSMUSG00000068048	Rhox9	X:37899096-37901867	jaki_stage2	dmso_stage2	OK	0	3.79697	N/A	N/A	5e-05	0.00106809	yes
ENSMUSG00000069792	Wfdc17	11:83703990-83706268	jaki_stage2	dmso_stage2	OK	0	11.7061	N/A	N/A	5e-05	0.00106809	yes
ENSMUSG00000070828	Zscan4f	7:11397914-11402741	jaki_stage2	dmso_stage2	OK	0	3.43896	N/A	N/A	5e-05	0.00106809	yes
ENSMUSG00000071217	Gm2022	12:87892833-87896722	jaki_stage2	dmso_stage2	OK	0	1.81185	N/A	N/A	5e-05	0.00106809	yes
ENSMUSG00000071235	Vrtn	12:84641018-84651455	jaki_stage2	dmso_stage2	OK	0	3.35705	N/A	N/A	5e-05	0.00106809	yes
ENSMUSG00000071553	Cpa2	6:30541581-30564476	jaki_stage2	dmso_stage2	OK	0	2.23003	N/A	N/A	5e-05	0.00106809	yes
ENSMUSG00000072919	Noxred1	12:87221254-87233556	jaki_stage2	dmso_stage2	OK	0	2.32943	N/A	N/A	5e-05	0.00106809	yes
ENSMUSG00000073243	Gm9	X:37209347-37211041	jaki_stage2	dmso_stage2	OK	0	4.07867	N/A	N/A	5e-05	0.00106809	yes
ENSMUSG00000073460	Pnldc1	17:12888901-12910000	jaki_stage2	dmso_stage2	OK	0	10.555	N/A	N/A	5e-05	0.00106809	yes
ENSMUSG00000073894	Rbmxl2	7:107209444-107210916	jaki_stage2	dmso_stage2	OK	0	11.5088	N/A	N/A	5e-05	0.00106809	yes
ENSMUSG00000074830	Zfp640	13:66670768-66673330	jaki_stage2	dmso_stage2	OK	0	17.9358	N/A	N/A	5e-05	0.00106809	yes
ENSMUSG00000074887	EU599041	7:43223574-43226333	jaki_stage2	dmso_stage2	OK	0	35.4835	N/A	N/A	5e-05	0.00106809	yes
ENSMUSG00000075023	Accsl	2:93855360-93869157	jaki_stage2	dmso_stage2	OK	0	9.76653	N/A	N/A	5e-05	0.00106809	yes
ENSMUSG00000078912	Gm11011	2:169582080-169587745	jaki_stage2	dmso_stage2	OK	0	12.9976	N/A	N/A	0.0004	0.00608414	yes
ENSMUSG00000078932	CN725425	15:91231577-91260885	jaki_stage2	dmso_stage2	OK	0	3.4253	N/A	N/A	5e-05	0.00106809	yes
ENSMUSG00000078938	Syce3	15:89390165-89410503	jaki_stage2	dmso_stage2	OK	0	2.60249	N/A	N/A	0.001	0.0125903	yes
ENSMUSG00000078958	Atp6ap1l	13:90883432-90905355	jaki_stage2	dmso_stage2	OK	0	2.41261	N/A	N/A	0.0006	0.00841618	yes
ENSMUSG00000079012	Serpina3m	12:104338485-104394257	jaki_stage2	dmso_stage2	OK	0	4.8842	N/A	N/A	5e-05	0.00106809	yes
ENSMUSG00000079471	Gm7325	17:45600966-45602102	jaki_stage2	dmso_stage2	OK	0	34.5574	N/A	N/A	5e-05	0.00106809	yes
ENSMUSG00000079584	Gm364	X:57409153-57488767	jaki_stage2	dmso_stage2	OK	0	10.3519	N/A	N/A	5e-05	0.00106809	yes
ENSMUSG00000079845	Xlr4a	X:73074344-73082478	jaki_stage2	dmso_stage2	OK	0	5.00715	N/A	N/A	5e-05	0.00106809	yes
ENSMUSG00000079871	Gm4984	X:12651882-12652821	jaki_stage2	dmso_stage2	OK	0	2.60429	N/A	N/A	0.00025	0.00417862	yes
ENSMUSG00000081161	Gm12783	7:34176757-34180004	jaki_stage2	dmso_stage2	OK	0	2.80588	N/A	N/A	0.00465	0.039471	yes
ENSMUSG00000082108	Gm13777	2:91030777-91031122	jaki_stage2	dmso_stage2	OK	0	4.86683	N/A	N/A	0.0019	0.0205864	yes
ENSMUSG00000082352	Gm13228	4:145574527-145575161	jaki_stage2	dmso_stage2	OK	0	3.66783	N/A	N/A	5e-05	0.00106809	yes
ENSMUSG00000082740	Gm14127	2:150469410-150470165	jaki_stage2	dmso_stage2	OK	0	4.26733	N/A	N/A	5e-05	0.00106809	yes
ENSMUSG00000083889	E530001F21Rik	X:105164631-105165361	jaki_stage2	dmso_stage2	OK	0	2.16627	N/A	N/A	0.00315	0.0299749	yes
ENSMUSG00000085662	Gm16220	10:75954513-76009591	jaki_stage2	dmso_stage2	OK	0	3.98179	N/A	N/A	0.0028	0.0275959	yes
ENSMUSG00000086007	1700057H21Rik	2:51420983-51438785	jaki_stage2	dmso_stage2	OK	0	3.36572	N/A	N/A	0.0015	0.0170732	yes
ENSMUSG00000086096	Gm12688	4:99653606-99654983	jaki_stage2	dmso_stage2	OK	0	1.87667	N/A	N/A	0.0003	0.00482354	yes
ENSMUSG00000086202	1700019E08Rik	2:45696604-45698447	jaki_stage2	dmso_stage2	OK	0	3.52217	N/A	N/A	5e-05	0.00106809	yes
ENSMUSG00000086494	2210417A02Rik	5:148741839-148743139	jaki_stage2	dmso_stage2	OK	0	2.0491	N/A	N/A	0.00165	0.0184543	yes
ENSMUSG00000090714	Zscan4d	7:11161373-11166182	jaki_stage2	dmso_stage2	OK	0	2.69498	N/A	N/A	5e-05	0.00106809	yes
ENSMUSG00000091347	Gm10772	13:66227318-66227573	jaki_stage2	dmso_stage2	OK	0	170.529	N/A	N/A	5e-05	0.00106809	yes
ENSMUSG00000091490	Triml2	8:43183118-43193881	jaki_stage2	dmso_stage2	OK	0	28.9619	N/A	N/A	5e-05	0.00106809	yes
ENSMUSG00000091614	Gm17657	17:29519280-29519790	jaki_stage2	dmso_stage2	OK	0	1.92369	N/A	N/A	0.00595	0.0468584	yes
ENSMUSG00000092174	Gm7029	17:33866878-33874116	jaki_stage2	dmso_stage2	OK	0	2.59202	N/A	N/A	0.00225	0.0233675	yes
ENSMUSG00000092554	Gm18128	7:42734408-42734919	jaki_stage2	dmso_stage2	OK	0	4.96498	N/A	N/A	5e-05	0.00106809	yes
ENSMUSG00000094462	Gm21028	7:42578465-42578588	jaki_stage2	dmso_stage2	OK	0	101.682	N/A	N/A	0.00465	0.039471	yes
ENSMUSG00000094499	Vmn2r-ps104	13:66349395-66365772	jaki_stage2	dmso_stage2	OK	0	11.2406	N/A	N/A	5e-05	0.00106809	yes
ENSMUSG00000095620	2010005H15Rik	16:36253045-36257372	jaki_stage2	dmso_stage2	OK	0	7.91408	N/A	N/A	0.0014	0.0163056	yes
ENSMUSG00000095905	Gm19961	13:61799900-61800173	jaki_stage2	dmso_stage2	OK	0	14.35	N/A	N/A	0.0001	0.00192896	yes
ENSMUSG00000096245	Gm24269	9:110925402-110925479	jaki_stage2	dmso_stage2	OK	0	673.347	N/A	N/A	0.00225	0.0233675	yes
ENSMUSG00000096323	Gm20767	13:120154626-120155136	jaki_stage2	dmso_stage2	OK	0	4.94025	N/A	N/A	5e-05	0.00106809	yes
ENSMUSG00000096966	Gm18336	X:73396858-73398892	jaki_stage2	dmso_stage2	OK	0	2.42462	N/A	N/A	5e-05	0.00106809	yes
ENSMUSG00000097071	4930544I03Rik	12:90753207-90969768	jaki_stage2	dmso_stage2	OK	0	4.50026	N/A	N/A	5e-05	0.00106809	yes
ENSMUSG00000097076	C330046G13Rik	10:84547416-84553338	jaki_stage2	dmso_stage2	OK	0	7.12011	N/A	N/A	5e-05	0.00106809	yes
ENSMUSG00000097104	Gm26579	10:116674590-116679303	jaki_stage2	dmso_stage2	OK	0	1.96401	N/A	N/A	5e-05	0.00106809	yes
ENSMUSG00000097562	Gm26639	13:65590292-65591561	jaki_stage2	dmso_stage2	OK	0	2.55051	N/A	N/A	0.0002	0.00353055	yes
ENSMUSG00000097659	Gm26715	13:66349395-66365772	jaki_stage2	dmso_stage2	OK	0	2.66566	N/A	N/A	5e-05	0.00106809	yes
ENSMUSG00000017344	Vtn	11:78499090-78502324	jaki_stage2	dmso_stage2	OK	1.8958	0	inf	N/A	5e-05	0.00106809	yes
ENSMUSG00000020010	Vnn3	10:23851461-23869843	jaki_stage2	dmso_stage2	OK	5.856	0	inf	N/A	5e-05	0.00106809	yes
ENSMUSG00000022596	Slurp1	15:74726643-74728026	jaki_stage2	dmso_stage2	OK	1.86106	0	inf	N/A	0.00525	0.0428946	yes
ENSMUSG00000023041	Krt6b	15:101676033-101680289	jaki_stage2	dmso_stage2	OK	3.75656	0	inf	N/A	5e-05	0.00106809	yes
ENSMUSG00000023132	Gzma	13:113093824-113100979	jaki_stage2	dmso_stage2	OK	2.62929	0	inf	N/A	5e-05	0.00106809	yes
ENSMUSG00000025165	Sectm1a	11:121067406-121081220	jaki_stage2	dmso_stage2	OK	2.35938	0	inf	N/A	5e-05	0.00106809	yes
ENSMUSG00000025588	Nat1	8:67490757-67492104	jaki_stage2	dmso_stage2	OK	2.01531	0	inf	N/A	5e-05	0.00106809	yes
ENSMUSG00000027443	Cst12	2:148789360-148793546	jaki_stage2	dmso_stage2	OK	8.96651	0	inf	N/A	5e-05	0.00106809	yes
ENSMUSG00000027446	9230104L09Rik	2:148846710-148865038	jaki_stage2	dmso_stage2	OK	1.88713	0	inf	N/A	0.0006	0.00841618	yes
ENSMUSG00000028544	Slc5a9	4:111875374-111902918	jaki_stage2	dmso_stage2	OK	12.2048	0	inf	N/A	5e-05	0.00106809	yes
ENSMUSG00000029811	Aoc1	6:48895253-48909188	jaki_stage2	dmso_stage2	OK	14.9148	0	inf	N/A	5e-05	0.00106809	yes
ENSMUSG00000030345	Dyrk4	6:126876019-126921839	jaki_stage2	dmso_stage2	OK	3.80747	0	inf	N/A	5e-05	0.00106809	yes
ENSMUSG00000034923	Ly6g6f	17:35080479-35085610	jaki_stage2	dmso_stage2	OK	9.16192	0	inf	N/A	5e-05	0.00106809	yes
ENSMUSG00000037185	Krt80	15:101349570-101370125	jaki_stage2	dmso_stage2	OK	3.41733	0	inf	N/A	5e-05	0.00106809	yes
ENSMUSG00000044041	Krt13	11:100117326-100121566	jaki_stage2	dmso_stage2	OK	10.3018	0	inf	N/A	5e-05	0.00106809	yes
ENSMUSG00000050359	Sprr1a	3:92483951-92485895	jaki_stage2	dmso_stage2	OK	4.33087	0	inf	N/A	5e-05	0.00106809	yes
ENSMUSG00000063177	Klk1b27	7:44052289-44056705	jaki_stage2	dmso_stage2	OK	2.51702	0	inf	N/A	5e-05	0.00106809	yes
ENSMUSG00000063713	Klk1b24	7:44188235-44192452	jaki_stage2	dmso_stage2	OK	2.99627	0	inf	N/A	5e-05	0.00106809	yes
ENSMUSG00000066515	Klk1b3	7:44198190-44202351	jaki_stage2	dmso_stage2	OK	5.05821	0	inf	N/A	5e-05	0.00106809	yes
ENSMUSG00000069917	Hba-a2	11:32296488-32297298	jaki_stage2	dmso_stage2	OK	1.91444	0	inf	N/A	0.00095	0.0121417	yes
ENSMUSG00000072849	Serpina1e	12:103946930-103958975	jaki_stage2	dmso_stage2	OK	5.26132	0	inf	N/A	5e-05	0.00106809	yes
ENSMUSG00000074183	Gsta1	9:78230655-78242684	jaki_stage2	dmso_stage2	OK	4.34758	0	inf	N/A	5e-05	0.00106809	yes
ENSMUSG00000081489	Gm14672	X:65194668-65195115	jaki_stage2	dmso_stage2	OK	2.61621	0	inf	N/A	0.0023	0.0237772	yes
ENSMUSG00000093387	Gm20732	15:68340982-68363176	jaki_stage2	dmso_stage2	OK	2.22632	0	inf	N/A	0.0001	0.00192896	yes

## Sheet: Stage 1_Jaki vs DMSO
gene_id	gene	locus	sample_1	sample_2	status	value_1	value_2	log2(Jaki/DMSO)	test_stat	p_value	q_value	significant
ENSMUSG00000055298	Ctsj	13:61000277-61005916	jaki_stage1	dmso_stage1	OK	1.69096	198.689	-6.87652	8.11394	5e-05	0.00606682	yes
ENSMUSG00000060461	Dppa5a	9:78367051-78368177	jaki_stage1	dmso_stage1	OK	4.80803	429.577	-6.48133	8.13352	5e-05	0.00606682	yes
ENSMUSG00000000730	Dnmt3l	10:78030021-78063622	jaki_stage1	dmso_stage1	OK	0.402928	28.789	-6.15885	1.10519	0.00065	0.0438159	yes
ENSMUSG00000022886	Prl2a1	13:27801653-27808729	jaki_stage1	dmso_stage1	OK	4.00701	202.455	-5.65893	7.86088	5e-05	0.00606682	yes
ENSMUSG00000029561	Oasl2	5:114896935-114912234	jaki_stage1	dmso_stage1	OK	0.566284	26.84	-5.56672	2.3925	0.0001	0.0108512	yes
ENSMUSG00000055360	Prl2c5	13:13182714-13191923	jaki_stage1	dmso_stage1	OK	1.8529	68.9004	-5.21666	4.5425	0.0001	0.0108512	yes
ENSMUSG00000000365	Rnf17	14:56402696-56525032	jaki_stage1	dmso_stage1	OK	0.347756	10.8078	-4.95785	5.87583	5e-05	0.00606682	yes
ENSMUSG00000081778	Gm6325	X:106360455-106384071	jaki_stage1	dmso_stage1	OK	0.536424	14.4854	-4.75509	5.39852	0.0001	0.0108512	yes
ENSMUSG00000025498	Irf7	7:141228783-141266481	jaki_stage1	dmso_stage1	OK	0.891033	22.77	-4.67551	1.42473	0.00055	0.0384338	yes
ENSMUSG00000056457	Prl2c3	13:12790821-12800078	jaki_stage1	dmso_stage1	OK	2.00267	50.1464	-4.64615	4.87118	0.00035	0.0273184	yes
ENSMUSG00000022432	Smc1b	15:85064690-85131957	jaki_stage1	dmso_stage1	OK	0.368728	8.61174	-4.54568	4.87744	0.00045	0.0335539	yes
ENSMUSG00000030107	Usp18	6:121245905-121270916	jaki_stage1	dmso_stage1	OK	0.720338	15.1915	-4.39844	4.51602	0.00075	0.0476679	yes
ENSMUSG00000032661	Oas3	5:120753097-120777661	jaki_stage1	dmso_stage1	OK	0.376708	7.69991	-4.35332	2.25363	0.00025	0.0211187	yes
ENSMUSG00000032494	Tdgf1	9:110939609-110946158	jaki_stage1	dmso_stage1	OK	7.61152	151.466	-4.31466	8.56953	5e-05	0.00606682	yes
ENSMUSG00000023159	Psg29	7:17203476-17215756	jaki_stage1	dmso_stage1	OK	0.247706	4.78832	-4.27282	4.44317	0.00035	0.0273184	yes
ENSMUSG00000078952	Gm2373	13:97434969-97497007	jaki_stage1	dmso_stage1	OK	0.937768	15.9812	-4.091	3.29422	5e-05	0.00606682	yes
ENSMUSG00000054404	Slfn5	11:82910549-82962941	jaki_stage1	dmso_stage1	OK	0.70346	11.6263	-4.04678	2.21042	5e-05	0.00606682	yes
ENSMUSG00000036928	Stag3	5:138280239-138312393	jaki_stage1	dmso_stage1	OK	0.978364	14.6772	-3.90706	2.00243	5e-05	0.00606682	yes
ENSMUSG00000015134	Aldh1a3	7:66390891-66427517	jaki_stage1	dmso_stage1	OK	3.42927	50.4814	-3.87978	4.59368	5e-05	0.00606682	yes
ENSMUSG00000029084	Cd38	5:43868808-43912375	jaki_stage1	dmso_stage1	OK	1.61034	23.2692	-3.85299	5.78719	5e-05	0.00606682	yes
ENSMUSG00000031871	Cdh5	8:104101624-104144502	jaki_stage1	dmso_stage1	OK	0.583362	8.16691	-3.80733	4.457	0.0002	0.0181592	yes
ENSMUSG00000092225	Gm2381	7:42816828-42867234	jaki_stage1	dmso_stage1	OK	0.479805	6.70384	-3.80447	4.55557	5e-05	0.00606682	yes
ENSMUSG00000028528	Dnajc6	4:101496647-101642799	jaki_stage1	dmso_stage1	OK	0.649518	8.52818	-3.7148	1.36494	0.00015	0.01483	yes
ENSMUSG00000019987	Arg1	10:24915207-24927470	jaki_stage1	dmso_stage1	OK	28.5158	363.3	-3.67132	7.44297	5e-05	0.00606682	yes
ENSMUSG00000081044	AU015836	X:93968658-93975470	jaki_stage1	dmso_stage1	OK	0.929903	11.8434	-3.67087	2.65206	5e-05	0.00606682	yes
ENSMUSG00000018927	Ccl6	11:83582055-83623693	jaki_stage1	dmso_stage1	OK	10.0863	123.5	-3.61403	5.0177	5e-05	0.00606682	yes
ENSMUSG00000062342	Serpinb9e	13:33249611-33260846	jaki_stage1	dmso_stage1	OK	1.1497	13.5362	-3.5575	4.23706	0.00015	0.01483	yes
ENSMUSG00000012396	Nanog	6:122707488-122714633	jaki_stage1	dmso_stage1	OK	2.87792	33.5463	-3.54306	5.6455	5e-05	0.00606682	yes
ENSMUSG00000033880	Lgals3bp	11:118392750-118402092	jaki_stage1	dmso_stage1	OK	4.11058	46.3479	-3.49509	3.68584	5e-05	0.00606682	yes
ENSMUSG00000041845	Rhod	19:4425458-4477447	jaki_stage1	dmso_stage1	OK	6.83844	76.7177	-3.48782	2.99874	0.0003	0.0247167	yes
ENSMUSG00000027514	Zbp1	2:173206611-173218923	jaki_stage1	dmso_stage1	OK	1.01251	10.9425	-3.43394	3.20648	0.0006	0.0410677	yes
ENSMUSG00000020717	Pecam1	11:106654216-106750628	jaki_stage1	dmso_stage1	OK	1.69114	16.9069	-3.32155	3.33745	5e-05	0.00606682	yes
ENSMUSG00000052854	Nrk	X:138914429-139010532	jaki_stage1	dmso_stage1	OK	3.20402	30.1779	-3.23554	5.23919	5e-05	0.00606682	yes
ENSMUSG00000040483	Xaf1	11:72301628-72313733	jaki_stage1	dmso_stage1	OK	3.19046	28.1851	-3.1431	2.6941	0.0005	0.036269	yes
ENSMUSG00000031383	Dusp9	X:73639418-73643514	jaki_stage1	dmso_stage1	OK	3.46034	30.5378	-3.14161	5.68804	5e-05	0.00606682	yes
ENSMUSG00000070780	Rbm47	5:66016548-66174944	jaki_stage1	dmso_stage1	OK	2.22594	19.5707	-3.1362	1.57409	0.00035	0.0273184	yes
ENSMUSG00000056492	Gpr116	17:43389465-43459557	jaki_stage1	dmso_stage1	OK	1.22732	9.265	-2.91628	5.49794	5e-05	0.00606682	yes
ENSMUSG00000061186	Sfmbt2	2:10339282-10595253	jaki_stage1	dmso_stage1	OK	2.20595	16.4621	-2.89967	2.13221	5e-05	0.00606682	yes
ENSMUSG00000001827	Folr1	7:101858330-101870788	jaki_stage1	dmso_stage1	OK	3.75919	28.0254	-2.89824	2.01323	5e-05	0.00606682	yes
ENSMUSG00000035692	Isg15	4:156199423-156200818	jaki_stage1	dmso_stage1	OK	3.86691	27.7953	-2.84558	3.45225	0.0006	0.0410677	yes
ENSMUSG00000073489	Ifi204	1:173747292-173766876	jaki_stage1	dmso_stage1	OK	1.64708	11.8087	-2.84187	3.90421	0.0001	0.0108512	yes
ENSMUSG00000039109	F13a1	13:36867177-37050244	jaki_stage1	dmso_stage1	OK	9.15518	64.4033	-2.81447	5.80259	5e-05	0.00606682	yes
ENSMUSG00000041351	Rap1gap	4:137664725-137729861	jaki_stage1	dmso_stage1	OK	0.58698	4.0989	-2.80385	0.724857	0.00055	0.0384338	yes
ENSMUSG00000058624	Gda	19:21391306-21473445	jaki_stage1	dmso_stage1	OK	2.76314	19.1617	-2.79384	4.57275	5e-05	0.00606682	yes
ENSMUSG00000026069	Il1rl1	1:40429569-40465415	jaki_stage1	dmso_stage1	OK	2.44135	16.7267	-2.7764	1.81647	0.0007	0.046252	yes
ENSMUSG00000002325	Irf9	14:55591707-55610030	jaki_stage1	dmso_stage1	OK	2.84495	19.4728	-2.77498	2.99451	0.0007	0.046252	yes
ENSMUSG00000031758	Cdyl2	8:116568723-116732991	jaki_stage1	dmso_stage1	OK	0.457609	3.10783	-2.76372	3.85909	5e-05	0.00606682	yes
ENSMUSG00000020407	Upp1	11:9118102-9136170	jaki_stage1	dmso_stage1	OK	28.5799	193.948	-2.7626	3.45506	5e-05	0.00606682	yes
ENSMUSG00000026535	Ifi202b	1:173962568-173982844	jaki_stage1	dmso_stage1	OK	2.34333	15.694	-2.74358	3.78812	5e-05	0.00606682	yes
ENSMUSG00000039395	Mreg	1:72159232-72212307	jaki_stage1	dmso_stage1	OK	2.44561	16.0603	-2.71523	4.30203	5e-05	0.00606682	yes
ENSMUSG00000072620	Slfn2	11:83065111-83070678	jaki_stage1	dmso_stage1	OK	2.24492	14.6134	-2.70256	3.64309	5e-05	0.00606682	yes
ENSMUSG00000034391	Fbxo15	18:84935157-84981376	jaki_stage1	dmso_stage1	OK	8.45913	53.1793	-2.65228	3.70835	0.00015	0.01483	yes
ENSMUSG00000087365	C430049B03Rik	X:53055045-53057190	jaki_stage1	dmso_stage1	OK	4.83058	30.0534	-2.63726	3.43367	0.0002	0.0181592	yes
ENSMUSG00000047592	Nxpe5	5:138225897-138253363	jaki_stage1	dmso_stage1	OK	1.37405	7.78959	-2.50311	3.17521	5e-05	0.00606682	yes
ENSMUSG00000073490	AI607873	1:173723429-173741809	jaki_stage1	dmso_stage1	OK	0.78656	4.42416	-2.49178	3.11154	0.00015	0.01483	yes
ENSMUSG00000072244	Trim6	7:104218792-104235152	jaki_stage1	dmso_stage1	OK	4.46666	24.612	-2.46209	2.6775	5e-05	0.00606682	yes
ENSMUSG00000033788	Dysf	6:84008589-84211060	jaki_stage1	dmso_stage1	OK	2.49414	13.2207	-2.40618	2.01045	0.0005	0.036269	yes
ENSMUSG00000046879	Irgm1	11:48861967-48871683	jaki_stage1	dmso_stage1	OK	4.461	23.4375	-2.39338	4.09111	5e-05	0.00606682	yes
ENSMUSG00000029304	Spp1	5:104435117-104441050	jaki_stage1	dmso_stage1	OK	70.0809	360.765	-2.36397	5.41138	5e-05	0.00606682	yes
ENSMUSG00000026104	Stat1	1:52119437-52161865	jaki_stage1	dmso_stage1	OK	3.77255	19.3907	-2.36175	4.98702	5e-05	0.00606682	yes
ENSMUSG00000015947	Fcgr1	3:96282908-96293969	jaki_stage1	dmso_stage1	OK	1.60509	8.22365	-2.35712	3.24655	0.00015	0.01483	yes
ENSMUSG00000053113	Socs3	11:117966078-117970047	jaki_stage1	dmso_stage1	OK	2.49669	12.7884	-2.35675	1.80539	0.0004	0.0306828	yes
ENSMUSG00000034422	Parp14	16:35832873-35871544	jaki_stage1	dmso_stage1	OK	1.97849	9.87324	-2.31913	2.95112	5e-05	0.00606682	yes
ENSMUSG00000027322	Siglec1	2:131069219-131086765	jaki_stage1	dmso_stage1	OK	2.43997	12.1248	-2.31302	4.18781	5e-05	0.00606682	yes
ENSMUSG00000033834	Tpbpa	13:60938691-60941935	jaki_stage1	dmso_stage1	OK	3.5094	16.745	-2.25444	3.2597	0.0002	0.0181592	yes
ENSMUSG00000040253	Gbp7	3:142530337-142550083	jaki_stage1	dmso_stage1	OK	1.51804	7.07086	-2.21967	3.88971	5e-05	0.00606682	yes
ENSMUSG00000037280	Galnt6	15:100691812-100729376	jaki_stage1	dmso_stage1	OK	1.24978	5.63876	-2.1737	3.12473	0.00025	0.0211187	yes
ENSMUSG00000090744	Gm6871	7:41545673-41573745	jaki_stage1	dmso_stage1	OK	4.13508	18.313	-2.14688	2.62799	0.0004	0.0306828	yes
ENSMUSG00000070327	Rnf213	11:119393099-119487418	jaki_stage1	dmso_stage1	OK	8.32036	36.0322	-2.11457	4.19265	5e-05	0.00606682	yes
ENSMUSG00000029322	Plac8	5:100553724-100572245	jaki_stage1	dmso_stage1	OK	9.19725	39.1849	-2.09102	3.01898	0.00035	0.0273184	yes
ENSMUSG00000000544	Gpa33	1:166130237-166166510	jaki_stage1	dmso_stage1	OK	5.69372	24.2226	-2.08891	2.75409	5e-05	0.00606682	yes
ENSMUSG00000021403	Serpinb9b	13:33027415-33041884	jaki_stage1	dmso_stage1	OK	3.60417	15.2955	-2.08537	3.88401	5e-05	0.00606682	yes
ENSMUSG00000046718	Bst2	8:71534263-71537437	jaki_stage1	dmso_stage1	OK	15.6078	65.7961	-2.07574	3.6447	0.0001	0.0108512	yes
ENSMUSG00000026380	Tfcp2l1	1:118627944-118685167	jaki_stage1	dmso_stage1	OK	1.85192	7.78126	-2.07098	4.21696	5e-05	0.00606682	yes
ENSMUSG00000042367	Gjb3	4:127325234-127330844	jaki_stage1	dmso_stage1	OK	2.50295	10.5049	-2.06936	2.81779	0.00045	0.0335539	yes
ENSMUSG00000071713	Csf2rb	15:78325989-78351000	jaki_stage1	dmso_stage1	OK	1.36286	5.67391	-2.05771	3.15653	0.00015	0.01483	yes
ENSMUSG00000092035	Peg10	6:4747305-4760517	jaki_stage1	dmso_stage1	OK	51.1586	211.478	-2.04746	3.89044	5e-05	0.00606682	yes
ENSMUSG00000027082	Tfpi	2:84432854-84476775	jaki_stage1	dmso_stage1	OK	59.2996	240.212	-2.01821	3.46226	5e-05	0.00606682	yes
ENSMUSG00000030713	Klk7	7:43811443-43816359	jaki_stage1	dmso_stage1	OK	3.04591	12.2299	-2.00547	2.70777	0.00075	0.0476679	yes
ENSMUSG00000064215	Ifi27	12:103434210-103440239	jaki_stage1	dmso_stage1	OK	31.0167	121.299	-1.96745	3.04717	5e-05	0.00606682	yes
ENSMUSG00000029922	Mkrn1	6:39397803-39421294	jaki_stage1	dmso_stage1	OK	44.1482	163.217	-1.88636	2.99476	5e-05	0.00606682	yes
ENSMUSG00000020689	Itgb3	11:104607999-104670476	jaki_stage1	dmso_stage1	OK	1.18954	4.39559	-1.88566	3.00735	0.00025	0.0211187	yes
ENSMUSG00000002985	Apoe	7:19696108-19699166	jaki_stage1	dmso_stage1	OK	71.8582	262.216	-1.86753	3.73365	5e-05	0.00606682	yes
ENSMUSG00000001123	Lgals9	11:78962973-78984946	jaki_stage1	dmso_stage1	OK	13.0076	46.6117	-1.84134	3.66372	5e-05	0.00606682	yes
ENSMUSG00000028766	Alpl	4:137741732-137796384	jaki_stage1	dmso_stage1	OK	5.85788	20.7241	-1.82286	1.78317	0.00075	0.0476679	yes
ENSMUSG00000030111	A2m	6:121636172-121679237	jaki_stage1	dmso_stage1	OK	2.00852	6.98951	-1.79906	3.1086	0.0001	0.0108512	yes
ENSMUSG00000040033	Stat2	10:128270575-128292849	jaki_stage1	dmso_stage1	OK	2.78596	9.17401	-1.71938	3.23022	5e-05	0.00606682	yes
ENSMUSG00000023043	Krt18	15:102028215-102032026	jaki_stage1	dmso_stage1	OK	73.4847	239.986	-1.70744	4.19999	5e-05	0.00606682	yes
ENSMUSG00000032796	Lama1	17:67697264-67822645	jaki_stage1	dmso_stage1	OK	3.57351	11.3602	-1.66857	3.79965	5e-05	0.00606682	yes
ENSMUSG00000079197	Psme2	14:55587440-55591113	jaki_stage1	dmso_stage1	OK	74.4616	235.329	-1.66011	2.55261	5e-05	0.00606682	yes
ENSMUSG00000024066	Xdh	17:73883907-73950182	jaki_stage1	dmso_stage1	OK	2.81071	8.8372	-1.65265	3.06564	0.0001	0.0108512	yes
ENSMUSG00000037315	Phf16	X:20425687-20519939	jaki_stage1	dmso_stage1	OK	9.1479	28.4474	-1.63679	3.13193	5e-05	0.00606682	yes
ENSMUSG00000040511	Pvr	7:19903577-19927607	jaki_stage1	dmso_stage1	OK	9.1191	28.0138	-1.61917	2.79678	0.00015	0.01483	yes
ENSMUSG00000000031	H19	7:142575528-142578143	jaki_stage1	dmso_stage1	OK	909.951	2755.28	-1.59834	2.61897	0.00065	0.0438159	yes
ENSMUSG00000066000	2610305D13Rik	4:147611936-147642513	jaki_stage1	dmso_stage1	OK	12.9122	39.0621	-1.59703	3.42632	5e-05	0.00606682	yes
ENSMUSG00000039126	Prune2	19:16956117-17223932	jaki_stage1	dmso_stage1	OK	1.24774	3.76739	-1.59425	3.07552	0.00025	0.0211187	yes
ENSMUSG00000037411	Serpine1	5:137061503-137072272	jaki_stage1	dmso_stage1	OK	72.6963	219.406	-1.59365	3.88471	5e-05	0.00606682	yes
ENSMUSG00000022037	Clu	14:65968482-65981548	jaki_stage1	dmso_stage1	OK	25.0502	75.5782	-1.59315	2.61732	0.00025	0.0211187	yes
ENSMUSG00000025743	Sdc3	4:130792536-130826319	jaki_stage1	dmso_stage1	OK	3.32048	9.97093	-1.58634	1.91458	0.0006	0.0410677	yes
ENSMUSG00000035673	Sbno2	10:80057415-80102698	jaki_stage1	dmso_stage1	OK	5.58511	16.5693	-1.56885	3.33712	0.0001	0.0108512	yes
ENSMUSG00000050917	Fgf4	7:144861385-144865243	jaki_stage1	dmso_stage1	OK	4.67141	13.8029	-1.56304	2.91724	0.00025	0.0211187	yes
ENSMUSG00000036782	Klhl13	X:23219270-23365082	jaki_stage1	dmso_stage1	OK	24.645	71.8165	-1.54302	2.59763	0.0001	0.0108512	yes
ENSMUSG00000030748	Il4ra	7:125552281-125579472	jaki_stage1	dmso_stage1	OK	5.6285	16.0642	-1.51302	3.18196	5e-05	0.00606682	yes
ENSMUSG00000036109	Mbnl3	X:51117268-51206532	jaki_stage1	dmso_stage1	OK	6.75085	19.1695	-1.50567	2.06681	0.00075	0.0476679	yes
ENSMUSG00000000275	Trim25	11:88999375-89020293	jaki_stage1	dmso_stage1	OK	10.3997	29.298	-1.49426	2.77579	0.00015	0.01483	yes
ENSMUSG00000042684	Npl	1:153503015-153549714	jaki_stage1	dmso_stage1	OK	9.9591	28.0526	-1.49405	2.6842	0.0004	0.0306828	yes
ENSMUSG00000031133	Arhgef6	X:57231484-57338729	jaki_stage1	dmso_stage1	OK	12.504	34.082	-1.44662	2.54288	0.0003	0.0247167	yes
ENSMUSG00000029373	Pf4	5:90772434-90773381	jaki_stage1	dmso_stage1	OK	49.1358	133.873	-1.44602	2.66324	0.00035	0.0273184	yes
ENSMUSG00000048583	Igf2	7:142650765-142670356	jaki_stage1	dmso_stage1	OK	79.8699	212.963	-1.41488	2.45924	0.00025	0.0211187	yes
ENSMUSG00000032068	1600029D21Rik	9:50494524-50505639	jaki_stage1	dmso_stage1	OK	9.24477	24.4924	-1.40562	2.748	0.00035	0.0273184	yes
ENSMUSG00000030560	Ctsc	7:88278084-88310888	jaki_stage1	dmso_stage1	OK	28.688	74.3641	-1.37416	2.15923	0.00075	0.0476679	yes
ENSMUSG00000019866	Aim1	10:43950306-44004846	jaki_stage1	dmso_stage1	OK	1.92833	4.99095	-1.37196	2.55712	0.00055	0.0384338	yes
ENSMUSG00000031762	Mt2	8:94172617-94173567	jaki_stage1	dmso_stage1	OK	37.6575	97.3057	-1.36959	2.60003	0.0007	0.046252	yes
ENSMUSG00000022464	Slc38a4	15:96994822-97055956	jaki_stage1	dmso_stage1	OK	17.0017	43.5361	-1.35653	2.91045	0.00015	0.01483	yes
ENSMUSG00000025492	Ifitm3	7:141009585-141010770	jaki_stage1	dmso_stage1	OK	60.4765	154.231	-1.35065	2.96764	5e-05	0.00606682	yes
ENSMUSG00000097815	Gm26809	6:18844219-18847360	jaki_stage1	dmso_stage1	OK	30.8932	78.4493	-1.34447	3.27552	5e-05	0.00606682	yes
ENSMUSG00000039910	Cited2	10:17723227-17725673	jaki_stage1	dmso_stage1	OK	7.67885	19.4646	-1.34189	2.54986	0.00055	0.0384338	yes
ENSMUSG00000060802	B2m	2:122120107-122186189	jaki_stage1	dmso_stage1	OK	62.0469	154.703	-1.31807	2.96325	0.0001	0.0108512	yes
ENSMUSG00000059498	Fcgr3	1:171051173-171064935	jaki_stage1	dmso_stage1	OK	21.6874	54.0645	-1.31782	2.66302	0.0002	0.0181592	yes
ENSMUSG00000064344	mt-Tm	MT:3844-3913	jaki_stage1	dmso_stage1	OK	57794.3	142110	-1.29801	2.95336	5e-05	0.00606682	yes
ENSMUSG00000051316	Taf7	18:37640901-37644204	jaki_stage1	dmso_stage1	OK	7.60797	18.0389	-1.24553	2.56309	0.00025	0.0211187	yes
ENSMUSG00000047501	Cldn4	5:134945125-134946934	jaki_stage1	dmso_stage1	OK	23.8075	56.0334	-1.23487	2.79072	0.0001	0.0108512	yes
ENSMUSG00000032487	Ptgs2	1:150100123-150108010	jaki_stage1	dmso_stage1	OK	9.53102	22.317	-1.22744	2.71364	5e-05	0.00606682	yes
ENSMUSG00000090852	Tnfrsf22	7:143634805-143649661	jaki_stage1	dmso_stage1	OK	70.0509	160.481	-1.19593	2.96789	5e-05	0.00606682	yes
ENSMUSG00000036896	C1qc	4:136889803-136893065	jaki_stage1	dmso_stage1	OK	31.1968	69.7328	-1.16044	2.41623	0.00035	0.0273184	yes
ENSMUSG00000031622	Sin3b	8:72723287-72758203	jaki_stage1	dmso_stage1	OK	51.8617	115.07	-1.14978	2.51859	0.00055	0.0384338	yes
ENSMUSG00000039191	Rbpj	5:53555778-53657445	jaki_stage1	dmso_stage1	OK	14.2296	31.3469	-1.13942	2.83374	0.00015	0.01483	yes
ENSMUSG00000025764	Phf17	3:41555733-41616862	jaki_stage1	dmso_stage1	OK	9.25844	20.3131	-1.13357	2.67387	0.00045	0.0335539	yes
ENSMUSG00000037664	Cdkn1c	7:143458349-143461050	jaki_stage1	dmso_stage1	OK	24.1913	51.8182	-1.09897	2.47428	0.00055	0.0384338	yes
ENSMUSG00000025647	Shisa5	9:109038564-109057724	jaki_stage1	dmso_stage1	OK	21.4067	45.8081	-1.09754	1.89078	0.0006	0.0410677	yes
ENSMUSG00000049382	Krt8	15:101996710-102004342	jaki_stage1	dmso_stage1	OK	206.964	438.063	-1.08176	2.63801	0.0002	0.0181592	yes
ENSMUSG00000029249	Rest	5:77265490-77286432	jaki_stage1	dmso_stage1	OK	13.5707	28.1706	-1.05369	2.62671	0.0003	0.0247167	yes
ENSMUSG00000000078	Klf6	13:5861488-5870393	jaki_stage1	dmso_stage1	OK	20.6286	42.0081	-1.02602	2.54519	0.00035	0.0273184	yes
ENSMUSG00000092203	1110038B12Rik	17:34950237-34952471	jaki_stage1	dmso_stage1	OK	526.837	1028.4	-0.964974	2.35088	0.0007	0.046252	yes
ENSMUSG00000028364	Tnc	4:63959784-64149924	jaki_stage1	dmso_stage1	OK	18.5034	35.524	-0.941002	2.31785	0.00075	0.0476679	yes
ENSMUSG00000032226	Gcnt3	9:70031495-70038088	jaki_stage1	dmso_stage1	OK	25.5345	12.1875	1.06704	-2.49721	0.00035	0.0273184	yes
ENSMUSG00000026185	Igfbp5	1:72857931-72874884	jaki_stage1	dmso_stage1	OK	37.5215	17.384	1.10996	-2.64506	0.00025	0.0211187	yes
ENSMUSG00000058773	Hist1h1b	13:21779882-21780625	jaki_stage1	dmso_stage1	OK	242.413	108.632	1.15802	-2.76995	0.0001	0.0108512	yes
ENSMUSG00000031451	Gas6	8:13465373-13494535	jaki_stage1	dmso_stage1	OK	51.4209	22.7375	1.17729	-2.80978	0.0002	0.0181592	yes
ENSMUSG00000016918	Sulf1	1:12692429-12860371	jaki_stage1	dmso_stage1	OK	102.827	44.766	1.19974	-2.87387	0.0002	0.0181592	yes
ENSMUSG00000020241	Col6a2	10:76595761-76623630	jaki_stage1	dmso_stage1	OK	16.3169	7.09677	1.20114	-2.50752	0.00045	0.0335539	yes
ENSMUSG00000037370	Enpp1	10:24637913-24712159	jaki_stage1	dmso_stage1	OK	33.0464	14.2109	1.21749	-2.61172	0.00015	0.01483	yes
ENSMUSG00000039270	Megf9	4:70427064-70534995	jaki_stage1	dmso_stage1	OK	6.78577	2.77105	1.29208	-2.57179	0.0003	0.0247167	yes
ENSMUSG00000045414	1190002N15Rik	9:94517863-94538081	jaki_stage1	dmso_stage1	OK	22.5972	9.16164	1.30247	-2.92687	5e-05	0.00606682	yes
ENSMUSG00000019899	Lama2	10:26981287-27616942	jaki_stage1	dmso_stage1	OK	4.65432	1.86271	1.32117	-2.62827	0.0002	0.0181592	yes
ENSMUSG00000063903	Klk1	7:44221448-44229617	jaki_stage1	dmso_stage1	OK	184.315	72.6157	1.34382	-3.15861	5e-05	0.00606682	yes
ENSMUSG00000024304	Cdh2	18:16588876-16809246	jaki_stage1	dmso_stage1	OK	19.7171	7.56336	1.38235	-2.94034	0.00025	0.0211187	yes
ENSMUSG00000034687	Fras1	5:96373954-96784728	jaki_stage1	dmso_stage1	OK	4.65967	1.7741	1.39314	-2.93722	5e-05	0.00606682	yes
ENSMUSG00000038156	Spon1	7:113765997-114043370	jaki_stage1	dmso_stage1	OK	12.5542	4.72261	1.41052	-2.87555	5e-05	0.00606682	yes
ENSMUSG00000037625	Cldn11	3:31149945-31164324	jaki_stage1	dmso_stage1	OK	34.2394	12.7675	1.42318	-2.96508	5e-05	0.00606682	yes
ENSMUSG00000027500	Stmn2	3:8509526-8561604	jaki_stage1	dmso_stage1	OK	37.6594	13.9527	1.43246	-3.06708	5e-05	0.00606682	yes
ENSMUSG00000003038	Hmgn2	4:133964737-133968650	jaki_stage1	dmso_stage1	OK	153.427	55.9388	1.45563	-2.64267	0.0005	0.036269	yes
ENSMUSG00000021365	Nedd9	13:41309915-41487320	jaki_stage1	dmso_stage1	OK	10.7852	3.84646	1.48745	-2.82539	0.00015	0.01483	yes
ENSMUSG00000091618	H60c	10:3256207-3267771	jaki_stage1	dmso_stage1	OK	14.469	5.10111	1.50408	-2.73821	0.00065	0.0438159	yes
ENSMUSG00000022229	Atp12a	14:56365067-56388551	jaki_stage1	dmso_stage1	OK	20.736	7.17347	1.53139	-3.36023	5e-05	0.00606682	yes
ENSMUSG00000024420	Zfp521	18:13687012-13972733	jaki_stage1	dmso_stage1	OK	5.55241	1.91346	1.53693	-2.78517	0.0002	0.0181592	yes
ENSMUSG00000020598	Nrcam	12:44328884-44601846	jaki_stage1	dmso_stage1	OK	9.05884	3.10316	1.54559	-3.24078	5e-05	0.00606682	yes
ENSMUSG00000040254	Sema3d	5:12383165-12588943	jaki_stage1	dmso_stage1	OK	7.07582	2.39098	1.56529	-2.91172	5e-05	0.00606682	yes
ENSMUSG00000040650	Cyp2b23	7:26665226-26686437	jaki_stage1	dmso_stage1	OK	17.9794	6.05807	1.56941	-2.88981	0.0002	0.0181592	yes
ENSMUSG00000074505	Fat3	9:15910204-16378231	jaki_stage1	dmso_stage1	OK	4.99865	1.56415	1.67616	-3.57533	5e-05	0.00606682	yes
ENSMUSG00000020902	Ntn1	11:68209363-68400823	jaki_stage1	dmso_stage1	OK	17.9636	5.58473	1.68552	-3.67156	5e-05	0.00606682	yes
ENSMUSG00000019894	Slc6a15	10:103367807-103419378	jaki_stage1	dmso_stage1	OK	7.66081	2.34712	1.7066	-2.8188	0.0005	0.036269	yes
ENSMUSG00000002944	Cd36	5:17781689-17888959	jaki_stage1	dmso_stage1	OK	23.7035	6.90313	1.77978	-3.72382	5e-05	0.00606682	yes
ENSMUSG00000055301	Adh7	3:138210715-138240405	jaki_stage1	dmso_stage1	OK	11.6555	3.27546	1.83124	-3.17277	0.0001	0.0108512	yes
ENSMUSG00000026639	Lamb3	1:193301956-193343878	jaki_stage1	dmso_stage1	OK	10.2746	2.64615	1.95712	-1.82447	0.00045	0.0335539	yes
ENSMUSG00000021613	Hapln1	13:89540635-89611832	jaki_stage1	dmso_stage1	OK	3.59717	0.856517	2.07031	-2.83596	0.00075	0.0476679	yes
ENSMUSG00000025658	Cnksr2	X:157821435-158043294	jaki_stage1	dmso_stage1	OK	3.47196	0.776959	2.15984	-2.83086	0.00055	0.0384338	yes
ENSMUSG00000022510	Trp63	16:25683762-25892102	jaki_stage1	dmso_stage1	OK	5.08734	1.0887	2.22431	-2.45348	0.0005	0.036269	yes
ENSMUSG00000020788	Atp2a3	11:72961168-72993044	jaki_stage1	dmso_stage1	OK	23.5523	5.01235	2.23231	-3.10288	5e-05	0.00606682	yes
ENSMUSG00000017344	Vtn	11:78499090-78502324	jaki_stage1	dmso_stage1	OK	37.6768	7.91272	2.25143	-3.18717	5e-05	0.00606682	yes
ENSMUSG00000032503	Arpp21	9:112065090-112348925	jaki_stage1	dmso_stage1	OK	8.00189	1.33954	2.57861	-0.99559	5e-05	0.00606682	yes
ENSMUSG00000002633	Shh	5:28456814-28933995	jaki_stage1	dmso_stage1	OK	9.55199	1.48062	2.6896	-3.4426	5e-05	0.00606682	yes
ENSMUSG00000027559	Car3	3:14863537-14872351	jaki_stage1	dmso_stage1	OK	28.0591	4.12667	2.76542	-4.23119	5e-05	0.00606682	yes
ENSMUSG00000028909	Ptpru	4:131768456-131838288	jaki_stage1	dmso_stage1	OK	9.76186	1.17694	3.05212	-1.75963	5e-05	0.00606682	yes
ENSMUSG00000028358	Zfp618	4:62965572-63139708	jaki_stage1	dmso_stage1	OK	42.2464	2.40077	4.13726	-3.1334	5e-05	0.00606682	yes
ENSMUSG00000000204	Slfn4	11:83175185-83190221	jaki_stage1	dmso_stage1	OK	0	4.2327	N/A	N/A	5e-05	0.00606682	yes
ENSMUSG00000006488	Prl7a1	13:27633379-27642474	jaki_stage1	dmso_stage1	OK	0	14.4705	N/A	N/A	5e-05	0.00606682	yes
ENSMUSG00000006490	Prl8a9	13:27558008-27564604	jaki_stage1	dmso_stage1	OK	0	7.88909	N/A	N/A	5e-05	0.00606682	yes
ENSMUSG00000009185	Ccl8	11:82115184-82116799	jaki_stage1	dmso_stage1	OK	0	3.86043	N/A	N/A	0.00025	0.0211187	yes
ENSMUSG00000010592	Dazl	17:50279393-50293599	jaki_stage1	dmso_stage1	OK	0	24.3515	N/A	N/A	5e-05	0.00606682	yes
ENSMUSG00000017311	Pyy	11:102106675-102107832	jaki_stage1	dmso_stage1	OK	0	3.99337	N/A	N/A	5e-05	0.00606682	yes
ENSMUSG00000021439	Ctsq	13:61035026-61040631	jaki_stage1	dmso_stage1	OK	0	9.45979	N/A	N/A	5e-05	0.00606682	yes
ENSMUSG00000022429	Dmc1	15:79561499-79605084	jaki_stage1	dmso_stage1	OK	0	2.7606	N/A	N/A	5e-05	0.00606682	yes
ENSMUSG00000024313	Mep1b	18:21072343-21100199	jaki_stage1	dmso_stage1	OK	0	4.19714	N/A	N/A	5e-05	0.00606682	yes
ENSMUSG00000027794	Sohlh2	3:55182027-55209957	jaki_stage1	dmso_stage1	OK	0	3.62793	N/A	N/A	5e-05	0.00606682	yes
ENSMUSG00000028109	Hormad1	3:95559676-95587671	jaki_stage1	dmso_stage1	OK	0	11.4693	N/A	N/A	5e-05	0.00606682	yes
ENSMUSG00000029848	Stra8	6:34920162-34939344	jaki_stage1	dmso_stage1	OK	0	10.5696	N/A	N/A	5e-05	0.00606682	yes
ENSMUSG00000031651	Triml1	8:43129806-43141486	jaki_stage1	dmso_stage1	OK	0	2.7853	N/A	N/A	5e-05	0.00606682	yes
ENSMUSG00000035352	Ccl12	11:82101844-82103400	jaki_stage1	dmso_stage1	OK	0	10.5808	N/A	N/A	5e-05	0.00606682	yes
ENSMUSG00000035491	1600014K23Rik	X:85249678-85270288	jaki_stage1	dmso_stage1	OK	0	4.96807	N/A	N/A	5e-05	0.00606682	yes
ENSMUSG00000040629	Mael	1:166201384-166238744	jaki_stage1	dmso_stage1	OK	0	3.36159	N/A	N/A	5e-05	0.00606682	yes
ENSMUSG00000041359	Tcl1	12:105216749-105222793	jaki_stage1	dmso_stage1	OK	0	7.07465	N/A	N/A	5e-05	0.00606682	yes
ENSMUSG00000046323	Dppa3	6:122626409-122630272	jaki_stage1	dmso_stage1	OK	0	7.53627	N/A	N/A	5e-05	0.00606682	yes
ENSMUSG00000046774	8030474K03Rik	X:101794655-101798642	jaki_stage1	dmso_stage1	OK	0	4.28124	N/A	N/A	5e-05	0.00606682	yes
ENSMUSG00000055679	Ctsr	13:61159213-61164256	jaki_stage1	dmso_stage1	OK	0	9.41173	N/A	N/A	5e-05	0.00606682	yes
ENSMUSG00000057170	Prl3d1	13:27094211-27100255	jaki_stage1	dmso_stage1	OK	0	16.7897	N/A	N/A	5e-05	0.00606682	yes
ENSMUSG00000057615	Ldoc1	X:61709613-61710949	jaki_stage1	dmso_stage1	OK	0	4.30286	N/A	N/A	5e-05	0.00606682	yes
ENSMUSG00000063905	Gm10139	13:65512677-65512848	jaki_stage1	dmso_stage1	OK	0	106.38	N/A	N/A	5e-05	0.00606682	yes
ENSMUSG00000067702	Tuba3a	6:125278273-125286042	jaki_stage1	dmso_stage1	OK	0	3.40152	N/A	N/A	5e-05	0.00606682	yes
ENSMUSG00000070828	Zscan4f	7:11397914-11402741	jaki_stage1	dmso_stage1	OK	0	3.5201	N/A	N/A	5e-05	0.00606682	yes
ENSMUSG00000073243	Gm9	X:37209347-37211041	jaki_stage1	dmso_stage1	OK	0	3.1146	N/A	N/A	5e-05	0.00606682	yes
ENSMUSG00000074830	Zfp640	13:66670768-66673330	jaki_stage1	dmso_stage1	OK	0	3.32884	N/A	N/A	5e-05	0.00606682	yes
ENSMUSG00000074832	2410141K09Rik	13:66418113-66441131	jaki_stage1	dmso_stage1	OK	0	44.4405	N/A	N/A	5e-05	0.00606682	yes
ENSMUSG00000079471	Gm7325	17:45600966-45602102	jaki_stage1	dmso_stage1	OK	0	4.07692	N/A	N/A	5e-05	0.00606682	yes
ENSMUSG00000086646	5133400J02Rik	11:51189832-51220418	jaki_stage1	dmso_stage1	OK	0	5.07242	N/A	N/A	5e-05	0.00606682	yes
ENSMUSG00000090103	Gm16094	1:85599285-85599839	jaki_stage1	dmso_stage1	OK	0	6.10517	N/A	N/A	0.0002	0.0181592	yes
ENSMUSG00000091490	Triml2	8:43183118-43193881	jaki_stage1	dmso_stage1	OK	0	4.48557	N/A	N/A	5e-05	0.00606682	yes
ENSMUSG00000094499	Vmn2r-ps104	13:66349395-66365772	jaki_stage1	dmso_stage1	OK	0	3.84508	N/A	N/A	0.0002	0.0181592	yes
ENSMUSG00000096175	Gm21761	13:119912236-119912752	jaki_stage1	dmso_stage1	OK	0	3.3386	N/A	N/A	0.00075	0.0476679	yes
ENSMUSG00000097639	C430002E04Rik	3:41488803-41493192	jaki_stage1	dmso_stage1	OK	0	6.59233	N/A	N/A	5e-05	0.00606682	yes

## Sheet: DMSO_Stage 2 vs Stage 1
gene_id	gene	locus	sample_1	sample_2	status	value_1	value_2	log2(fold_change)	test_stat	p_value	q_value	significant
ENSMUSG00000007682	Dio2	12:90724553-90750693	dmso_stage1	dmso_stage2	OK	38.2414	0.0369669	-10.0147	-0.000869559	0.009	0.0423997	yes
ENSMUSG00000098178	Gm26924	17:39846957-39848827	dmso_stage1	dmso_stage2	OK	37876.7	178.449	-7.72965	-9.07505	5e-05	0.000816221	yes
ENSMUSG00000022886	Prl2a1	13:27801653-27808729	dmso_stage1	dmso_stage2	OK	205.178	1.02775	-7.64124	-6.95861	0.0043	0.0246802	yes
ENSMUSG00000098343	mmu-mir-6240	5:114851947-114852064	dmso_stage1	dmso_stage2	OK	452067	2306.51	-7.61468	-13.2919	5e-05	0.000816221	yes
ENSMUSG00000098973	mmu-mir-6236	9:110281286-110281409	dmso_stage1	dmso_stage2	OK	320938	1705.14	-7.55626	-12.9318	5e-05	0.000816221	yes
ENSMUSG00000073867	AA474408	7:110057986-110061325	dmso_stage1	dmso_stage2	OK	324.664	1.84809	-7.45677	-11.9164	5e-05	0.000816221	yes
ENSMUSG00000086324	Gm15564	16:35926510-36037131	dmso_stage1	dmso_stage2	OK	22240.1	143.261	-7.27838	-5.76769	5e-05	0.000816221	yes
ENSMUSG00000064337	mt-Rnr1	MT:69-1024	dmso_stage1	dmso_stage2	OK	3312.13	38.0331	-6.44436	-12.5045	5e-05	0.000816221	yes
ENSMUSG00000089855	Gm15662	10:105187662-105583874	dmso_stage1	dmso_stage2	OK	118070	1372.45	-6.42675	-11.9189	5e-05	0.000816221	yes
ENSMUSG00000063011	Msln	17:25748613-25754327	dmso_stage1	dmso_stage2	OK	158.798	2.12898	-6.22089	-9.20962	5e-05	0.000816221	yes
ENSMUSG00000056492	Gpr116	17:43389465-43459557	dmso_stage1	dmso_stage2	OK	9.38389	0.126915	-6.20825	-6.49209	0.0008	0.00716733	yes
ENSMUSG00000079277	Hoxd3	2:74703247-74748274	dmso_stage1	dmso_stage2	OK	2.81639	0.0391264	-6.16956	-0.249525	0.0017	0.012411	yes
ENSMUSG00000073418	C4b	17:34728379-34743882	dmso_stage1	dmso_stage2	OK	20.9357	0.307304	-6.09015	-1.8289	0.00135	0.0104653	yes
ENSMUSG00000020774	Aspa	11:73304991-73329596	dmso_stage1	dmso_stage2	OK	31.9805	0.472691	-6.08015	-2.53969	0.0001	0.00145031	yes
ENSMUSG00000027375	Mal	2:127633225-127656695	dmso_stage1	dmso_stage2	OK	133.436	1.98862	-6.06823	-5.70624	5e-05	0.000816221	yes
ENSMUSG00000063903	Klk1	7:44221448-44229617	dmso_stage1	dmso_stage2	OK	73.8184	1.19522	-5.94863	-5.34335	0.0042	0.0242749	yes
ENSMUSG00000055675	Kbtbd11	8:15011024-15033333	dmso_stage1	dmso_stage2	OK	9.00595	0.168277	-5.74197	-0.664055	0.00045	0.00471811	yes
ENSMUSG00000018924	Alox15	11:70344151-70352031	dmso_stage1	dmso_stage2	OK	44.5554	0.855437	-5.70279	-4.15817	5e-05	0.000816221	yes
ENSMUSG00000047798	Cd300lf	11:115091430-115162236	dmso_stage1	dmso_stage2	OK	4.1268	0.0805673	-5.67868	-0.47666	0.0059	0.0309068	yes
ENSMUSG00000030921	Trim30a	7:104409024-104465193	dmso_stage1	dmso_stage2	OK	19.4731	0.380823	-5.67622	-1.67156	5e-05	0.000816221	yes
ENSMUSG00000056457	Prl2c3	13:12790821-12800078	dmso_stage1	dmso_stage2	OK	50.8592	1.12844	-5.49411	-4.77371	0.0056	0.0297346	yes
ENSMUSG00000028965	Tnfrsf9	4:150914561-151861876	dmso_stage1	dmso_stage2	OK	17.1258	0.389022	-5.46017	-1.16774	0.00085	0.00745822	yes
ENSMUSG00000010080	Epn3	11:94489598-94499974	dmso_stage1	dmso_stage2	OK	6.11575	0.140252	-5.44643	-0.799183	0.0025	0.0165242	yes
ENSMUSG00000025498	Irf7	7:141228783-141266481	dmso_stage1	dmso_stage2	OK	23.2097	0.551991	-5.39394	-1.33255	5e-05	0.000816221	yes
ENSMUSG00000064339	mt-Rnr2	MT:1093-2675	dmso_stage1	dmso_stage2	OK	10681.6	275.742	-5.27567	-9.17677	5e-05	0.000816221	yes
ENSMUSG00000042607	Asb4	6:5383385-5433022	dmso_stage1	dmso_stage2	OK	11.8098	0.308992	-5.25628	-3.84346	0.00105	0.00873279	yes
ENSMUSG00000051397	Tacstd2	6:67534058-67535822	dmso_stage1	dmso_stage2	OK	16.6365	0.448736	-5.21234	-4.61583	0.0043	0.0246802	yes
ENSMUSG00000031075	Ano1	7:144588548-144751974	dmso_stage1	dmso_stage2	OK	40.6448	1.11646	-5.18607	-3.39777	5e-05	0.000816221	yes
ENSMUSG00000043822	Adamtsl5	10:80339109-80348412	dmso_stage1	dmso_stage2	OK	7.684	0.21842	-5.13668	-0.941758	0.00165	0.0121343	yes
ENSMUSG00000081778	Gm6325	X:106360455-106384071	dmso_stage1	dmso_stage2	OK	14.6848	0.418038	-5.13455	-5.55841	0.0001	0.00145031	yes
ENSMUSG00000039457	Ppl	16:5086290-5132481	dmso_stage1	dmso_stage2	OK	17.2296	0.494838	-5.12178	-7.15028	5e-05	0.000816221	yes
ENSMUSG00000015950	Ncf1	5:134184018-134229625	dmso_stage1	dmso_stage2	OK	18.2593	0.54443	-5.06774	-2.2418	0.0047	0.0263196	yes
ENSMUSG00000071713	Csf2rb	15:78325989-78351000	dmso_stage1	dmso_stage2	OK	5.81033	0.179301	-5.01816	-4.44473	0.00315	0.0196197	yes
ENSMUSG00000055415	Atp10b	11:43149876-43311088	dmso_stage1	dmso_stage2	OK	4.00725	0.124338	-5.01027	-2.19382	0.00105	0.00873279	yes
ENSMUSG00000022440	C1qtnf6	15:78523345-78529625	dmso_stage1	dmso_stage2	OK	15.5693	0.496144	-4.97181	-1.29567	0.00045	0.00471811	yes
ENSMUSG00000055053	Nfic	10:81396185-81431005	dmso_stage1	dmso_stage2	OK	8.60169	0.277572	-4.95368	-1.22365	0.0081	0.0391719	yes
ENSMUSG00000027322	Siglec1	2:131069219-131086765	dmso_stage1	dmso_stage2	OK	12.3958	0.408306	-4.92406	-5.36524	5e-05	0.000816221	yes
ENSMUSG00000036887	C1qa	4:136895916-136898803	dmso_stage1	dmso_stage2	OK	42.3999	1.40171	-4.9188	-4.90521	0.00075	0.00682831	yes
ENSMUSG00000023039	Krt7	15:101411042-101430313	dmso_stage1	dmso_stage2	OK	87.7219	2.94959	-4.89435	-5.94031	5e-05	0.000816221	yes
ENSMUSG00000031841	Cdh13	8:118283732-119324921	dmso_stage1	dmso_stage2	OK	11.0389	0.373959	-4.88358	-2.07168	5e-05	0.000816221	yes
ENSMUSG00000006154	Eps8l1	7:4445696-4479404	dmso_stage1	dmso_stage2	OK	7.80382	0.267688	-4.86555	-0.559808	5e-05	0.000816221	yes
ENSMUSG00000073489	Ifi204	1:173747292-173766876	dmso_stage1	dmso_stage2	OK	12.0407	0.413592	-4.86357	-4.69193	0.0017	0.012411	yes
ENSMUSG00000027514	Zbp1	2:173206611-173218923	dmso_stage1	dmso_stage2	OK	11.1651	0.384262	-4.86076	-3.10757	0.0097	0.0449137	yes
ENSMUSG00000015134	Aldh1a3	7:66390891-66427517	dmso_stage1	dmso_stage2	OK	51.7119	1.79548	-4.84806	-5.17421	5e-05	0.000816221	yes
ENSMUSG00000022439	Parvg	15:84324025-84342978	dmso_stage1	dmso_stage2	OK	7.27358	0.253583	-4.84214	-0.608653	0.00145	0.0110633	yes
ENSMUSG00000022123	Scel	14:103513340-103613346	dmso_stage1	dmso_stage2	OK	6.83	0.241506	-4.82175	-4.19393	0.0057	0.0300836	yes
ENSMUSG00000034177	Rnf43	11:87662721-87735539	dmso_stage1	dmso_stage2	OK	2.97209	0.108024	-4.78205	-0.398257	0.00035	0.00391838	yes
ENSMUSG00000020758	Itgb4	11:115974708-116008412	dmso_stage1	dmso_stage2	OK	28.1931	1.03005	-4.77455	-1.82672	5e-05	0.000816221	yes
ENSMUSG00000029561	Oasl2	5:114896935-114912234	dmso_stage1	dmso_stage2	OK	27.3035	1.01628	-4.74771	-3.60108	5e-05	0.000816221	yes
ENSMUSG00000097348	Rmst	10:92071036-92165170	dmso_stage1	dmso_stage2	OK	18.8748	0.71288	-4.72666	-1.24036	5e-05	0.000816221	yes
ENSMUSG00000079018	Ly6c1	15:75045016-75048837	dmso_stage1	dmso_stage2	OK	37.6848	1.47741	-4.67284	-4.33267	0.00105	0.00873279	yes
ENSMUSG00000001911	Nfix	8:84699875-84800344	dmso_stage1	dmso_stage2	OK	32.0553	1.26259	-4.66611	-1.82536	0.00675	0.0342724	yes
ENSMUSG00000041797	Abca9	11:110100748-110168196	dmso_stage1	dmso_stage2	OK	5.25449	0.209839	-4.6462	-4.14666	5e-05	0.000816221	yes
ENSMUSG00000032690	Oas2	5:120730332-120749853	dmso_stage1	dmso_stage2	OK	16.4512	0.662416	-4.63431	-3.3725	0.0005	0.00505728	yes
ENSMUSG00000004707	Ly9	1:171588623-171607410	dmso_stage1	dmso_stage2	OK	5.14488	0.208039	-4.62821	-2.39709	0.0036	0.021654	yes
ENSMUSG00000022346	Myc	15:61985390-61990374	dmso_stage1	dmso_stage2	OK	73.7927	3.03502	-4.6037	-6.03942	5e-05	0.000816221	yes
ENSMUSG00000015947	Fcgr1	3:96282908-96293969	dmso_stage1	dmso_stage2	OK	8.41279	0.34787	-4.59597	-4.04338	0.00425	0.0245135	yes
ENSMUSG00000029925	Tbxas1	6:38694389-39084585	dmso_stage1	dmso_stage2	OK	18.2072	0.756243	-4.58951	-2.045	0.0027	0.0173957	yes
ENSMUSG00000038580	Sct	7:141278330-141279133	dmso_stage1	dmso_stage2	OK	50.0163	2.0832	-4.58553	-3.63297	0.0044	0.0251206	yes
ENSMUSG00000023206	Il15ra	2:11705286-11733986	dmso_stage1	dmso_stage2	OK	7.67849	0.320698	-4.58153	-0.730028	5e-05	0.000816221	yes
ENSMUSG00000026896	Ifih1	2:62595797-62646255	dmso_stage1	dmso_stage2	OK	12.6802	0.537097	-4.56126	-2.54698	5e-05	0.000816221	yes
ENSMUSG00000027913	Crct1	3:93014204-93015687	dmso_stage1	dmso_stage2	OK	29.8972	1.28638	-4.53863	-3.00272	0.0038	0.0226148	yes
ENSMUSG00000020609	Apob	12:7977647-8016835	dmso_stage1	dmso_stage2	OK	8.50692	0.375573	-4.50147	-2.06087	0.00365	0.0218611	yes
ENSMUSG00000087365	C430049B03Rik	X:53055045-53057190	dmso_stage1	dmso_stage2	OK	30.475	1.34759	-4.49917	-3.16902	0.00055	0.00540718	yes
ENSMUSG00000019987	Arg1	10:24915207-24927470	dmso_stage1	dmso_stage2	OK	371.948	16.5744	-4.48807	-7.48554	5e-05	0.000816221	yes
ENSMUSG00000016087	Fli1	9:32422203-32542861	dmso_stage1	dmso_stage2	OK	5.64456	0.255359	-4.46626	-2.22737	0.0089	0.0420697	yes
ENSMUSG00000044583	Tlr7	X:167304928-167330558	dmso_stage1	dmso_stage2	OK	5.54464	0.252674	-4.45574	-0.682329	0.0018	0.0129458	yes
ENSMUSG00000054889	Dsp	13:38151327-38198577	dmso_stage1	dmso_stage2	OK	46.5802	2.12394	-4.4549	-5.06928	5e-05	0.000816221	yes
ENSMUSG00000018927	Ccl6	11:83582055-83623693	dmso_stage1	dmso_stage2	OK	126.373	5.82222	-4.43998	-5.32539	5e-05	0.000816221	yes
ENSMUSG00000000385	Tmprss2	16:97564683-97611195	dmso_stage1	dmso_stage2	OK	6.9791	0.322263	-4.43673	-4.29744	0.0015	0.011334	yes
ENSMUSG00000048126	Col6a3	1:90765922-90843971	dmso_stage1	dmso_stage2	OK	18.0098	0.83686	-4.42765	-3.24708	5e-05	0.000816221	yes
ENSMUSG00000020865	Abcc3	11:94343294-94392997	dmso_stage1	dmso_stage2	OK	2.60602	0.121642	-4.42114	-0.665497	0.00435	0.0248453	yes
ENSMUSG00000035692	Isg15	4:156199423-156200818	dmso_stage1	dmso_stage2	OK	28.2536	1.34228	-4.39568	-3.80062	0.0052	0.0283396	yes
ENSMUSG00000074272	Ceacam1	7:25461701-25477625	dmso_stage1	dmso_stage2	OK	7.93605	0.379908	-4.3847	-4.24511	0.00025	0.00301784	yes
ENSMUSG00000028108	Ecm1	3:95734146-95739569	dmso_stage1	dmso_stage2	OK	28.8179	1.40624	-4.35705	-2.00354	0.0008	0.00716733	yes
ENSMUSG00000049090	Zadh2	18:84088157-84097514	dmso_stage1	dmso_stage2	OK	9.09438	0.447253	-4.34581	-4.75087	0.0001	0.00145031	yes
ENSMUSG00000085114	1600025M17Rik	X:56317607-56320664	dmso_stage1	dmso_stage2	OK	27.5203	1.37711	-4.32078	-3.20714	0.00775	0.0378838	yes
ENSMUSG00000046805	Mpeg1	19:12460778-12465284	dmso_stage1	dmso_stage2	OK	13.5476	0.696033	-4.28274	-5.71656	5e-05	0.000816221	yes
ENSMUSG00000047793	Sned1	1:93235840-93305915	dmso_stage1	dmso_stage2	OK	19.0578	0.984909	-4.27425	-1.20817	0.00165	0.0121343	yes
ENSMUSG00000013921	Clip3	7:30291671-30308367	dmso_stage1	dmso_stage2	OK	7.26726	0.375794	-4.2734	-1.00231	0.0068	0.0343895	yes
ENSMUSG00000073530	Pappa2	1:158711726-158980490	dmso_stage1	dmso_stage2	OK	9.76681	0.507779	-4.26562	-1.31552	0.0089	0.0420697	yes
ENSMUSG00000012350	Ehf	2:103263432-103303278	dmso_stage1	dmso_stage2	OK	50.5429	2.65293	-4.25185	-3.10738	5e-05	0.000816221	yes
ENSMUSG00000026365	Cfh	1:140085854-140183411	dmso_stage1	dmso_stage2	OK	44.4162	2.34432	-4.24384	-7.27191	5e-05	0.000816221	yes
ENSMUSG00000002266	Zim1	7:6675442-6696450	dmso_stage1	dmso_stage2	OK	12.3449	0.652484	-4.24183	-5.14402	0.0002	0.0025387	yes
ENSMUSG00000032281	Acsbg1	9:54604876-54661870	dmso_stage1	dmso_stage2	OK	19.6435	1.04488	-4.23265	-2.08922	5e-05	0.000816221	yes
ENSMUSG00000048583	Igf2	7:142650765-142670356	dmso_stage1	dmso_stage2	OK	215.843	11.5581	-4.22301	-5.4349	5e-05	0.000816221	yes
ENSMUSG00000062257	Opcml	9:27790774-28925410	dmso_stage1	dmso_stage2	OK	4.51613	0.244957	-4.20449	-0.791372	0.00305	0.0191156	yes
ENSMUSG00000026185	Igfbp5	1:72857931-72874884	dmso_stage1	dmso_stage2	OK	17.5508	0.966865	-4.18208	-6.48151	5e-05	0.000816221	yes
ENSMUSG00000064968	Snord47	1:161008793-161038539	dmso_stage1	dmso_stage2	OK	1170000	64931.4	-4.17543	-2.63941	0.00395	0.0231928	yes
ENSMUSG00000042129	Rassf4	6:116633007-116673836	dmso_stage1	dmso_stage2	OK	11.2187	0.621719	-4.17349	-5.6673	5e-05	0.000816221	yes
ENSMUSG00000042306	S100a14	3:90526848-90528837	dmso_stage1	dmso_stage2	OK	39.6663	2.20404	-4.16969	-4.56515	0.00015	0.00202291	yes
ENSMUSG00000023992	Trem2	17:48346400-48354147	dmso_stage1	dmso_stage2	OK	13.5267	0.758616	-4.15629	-2.17004	5e-05	0.000816221	yes
ENSMUSG00000073982	Rhog	7:102239122-102250123	dmso_stage1	dmso_stage2	OK	11.4617	0.645259	-4.1508	-3.31987	0.0034	0.0207173	yes
ENSMUSG00000055435	Maf	8:115682941-115707794	dmso_stage1	dmso_stage2	OK	4.52403	0.264028	-4.09885	-4.11478	0.0002	0.0025387	yes
ENSMUSG00000031871	Cdh5	8:104101624-104144502	dmso_stage1	dmso_stage2	OK	8.26844	0.484015	-4.09449	-4.88795	5e-05	0.000816221	yes
ENSMUSG00000054728	Phactr1	13:42680622-43138526	dmso_stage1	dmso_stage2	OK	8.94337	0.527768	-4.08284	-0.769967	0.0004	0.00432635	yes
ENSMUSG00000059588	Calcrl	2:84330625-84425411	dmso_stage1	dmso_stage2	OK	11.7736	0.695065	-4.08226	-2.96276	5e-05	0.000816221	yes
ENSMUSG00000052854	Nrk	X:138914429-139010532	dmso_stage1	dmso_stage2	OK	30.5527	1.82552	-4.06492	-5.33505	5e-05	0.000816221	yes
ENSMUSG00000026971	Itgb6	2:60598291-60722643	dmso_stage1	dmso_stage2	OK	5.93452	0.360347	-4.04167	-0.773769	0.0009	0.00778023	yes
ENSMUSG00000025017	Pik3ap1	19:41274217-41385070	dmso_stage1	dmso_stage2	OK	6.07467	0.372086	-4.0291	-3.63914	0.003	0.0188781	yes
ENSMUSG00000022512	Cldn1	16:26356641-26371841	dmso_stage1	dmso_stage2	OK	4.27583	0.262302	-4.02691	-3.3595	0.0057	0.0300836	yes
ENSMUSG00000058624	Gda	19:21391306-21473445	dmso_stage1	dmso_stage2	OK	19.5588	1.2078	-4.01737	-5.29093	5e-05	0.000816221	yes
ENSMUSG00000073490	AI607873	1:173723429-173741809	dmso_stage1	dmso_stage2	OK	4.52369	0.279375	-4.01722	-3.50693	0.0021	0.0145017	yes
ENSMUSG00000037625	Cldn11	3:31149945-31164324	dmso_stage1	dmso_stage2	OK	12.9401	0.805105	-4.00652	-4.24837	0.0005	0.00505728	yes
ENSMUSG00000020901	Pik3r5	11:68432120-68497849	dmso_stage1	dmso_stage2	OK	5.32496	0.332067	-4.00323	-1.79848	0.0011	0.00906806	yes
ENSMUSG00000033880	Lgals3bp	11:118392750-118402092	dmso_stage1	dmso_stage2	OK	47.2353	2.95521	-3.99853	-3.75601	5e-05	0.000816221	yes
ENSMUSG00000074874	Ctla2b	13:60895350-60897447	dmso_stage1	dmso_stage2	OK	73.1597	4.5825	-3.99684	-5.07929	5e-05	0.000816221	yes
ENSMUSG00000036896	C1qc	4:136889803-136893065	dmso_stage1	dmso_stage2	OK	71.3236	4.53425	-3.97544	-5.48726	5e-05	0.000816221	yes
ENSMUSG00000019990	Pde7b	10:20398003-20725078	dmso_stage1	dmso_stage2	OK	3.79656	0.241726	-3.97325	-1.30225	0.00305	0.0191156	yes
ENSMUSG00000037940	Inpp4b	8:81342555-82125036	dmso_stage1	dmso_stage2	OK	2.90274	0.187047	-3.95594	-0.543617	0.00065	0.0061244	yes
ENSMUSG00000064768	Gm23519	17:24488782-24534210	dmso_stage1	dmso_stage2	OK	213869	13812.2	-3.95271	-2.99932	0.005	0.0274843	yes
ENSMUSG00000074923	Pak6	2:118663302-118698020	dmso_stage1	dmso_stage2	OK	4.40635	0.28651	-3.94293	-0.978488	0.0025	0.0165242	yes
ENSMUSG00000040253	Gbp7	3:142530337-142550083	dmso_stage1	dmso_stage2	OK	7.19549	0.471415	-3.93202	-5.25523	5e-05	0.000816221	yes
ENSMUSG00000075602	Ly6a	15:74994877-74997634	dmso_stage1	dmso_stage2	OK	236.709	15.6031	-3.92322	-7.08004	5e-05	0.000816221	yes
ENSMUSG00000008540	Mgst1	6:138140315-138156755	dmso_stage1	dmso_stage2	OK	94.8292	6.2707	-3.91863	-3.98813	5e-05	0.000816221	yes
ENSMUSG00000028799	Zfp362	4:128773087-128806045	dmso_stage1	dmso_stage2	OK	2.5823	0.171562	-3.91186	-0.879435	0.0082	0.0396009	yes
ENSMUSG00000020037	Rfx4	10:84756061-84906538	dmso_stage1	dmso_stage2	OK	4.84331	0.328111	-3.88374	-0.776962	0.00255	0.0167053	yes
ENSMUSG00000054404	Slfn5	11:82910549-82962941	dmso_stage1	dmso_stage2	OK	11.8539	0.805861	-3.87869	-2.79339	0.0001	0.00145031	yes
ENSMUSG00000029605	Oas1b	5:120812634-120824163	dmso_stage1	dmso_stage2	OK	9.04748	0.616857	-3.87451	-2.61353	0.0097	0.0449137	yes
ENSMUSG00000012428	Steap4	5:7960471-7982213	dmso_stage1	dmso_stage2	OK	4.92573	0.338879	-3.8615	-3.83963	0.00155	0.0116056	yes
ENSMUSG00000058589	Anks1b	10:89873508-90973300	dmso_stage1	dmso_stage2	OK	7.4141	0.510562	-3.86011	-0.695062	5e-05	0.000816221	yes
ENSMUSG00000078670	Fam174b	7:73738892-73776919	dmso_stage1	dmso_stage2	OK	7.09664	0.488875	-3.8596	-3.78312	0.0014	0.0107637	yes
ENSMUSG00000029816	Gpnmb	6:49036517-49058182	dmso_stage1	dmso_stage2	OK	72.1714	4.97788	-3.85783	-7.24886	5e-05	0.000816221	yes
ENSMUSG00000037664	Cdkn1c	7:143458349-143461050	dmso_stage1	dmso_stage2	OK	52.6107	3.63423	-3.85563	-6.48882	5e-05	0.000816221	yes
ENSMUSG00000034584	Exph5	9:53301669-53377514	dmso_stage1	dmso_stage2	OK	3.33263	0.23115	-3.84976	-2.8472	0.0021	0.0145017	yes
ENSMUSG00000038540	Tmc3	7:83584926-83631842	dmso_stage1	dmso_stage2	OK	7.19733	0.501152	-3.84414	-2.32724	0.0015	0.011334	yes
ENSMUSG00000029373	Pf4	5:90772434-90773381	dmso_stage1	dmso_stage2	OK	137.126	9.57842	-3.83957	-4.74196	5e-05	0.000816221	yes
ENSMUSG00000092274	Neat1	19:5824707-5845478	dmso_stage1	dmso_stage2	OK	107.408	7.50569	-3.83897	-2.96862	5e-05	0.000816221	yes
ENSMUSG00000023349	Clec4n	6:123229842-123247021	dmso_stage1	dmso_stage2	OK	10.9208	0.768954	-3.82804	-2.07946	0.00155	0.0116056	yes
ENSMUSG00000046733	Gprc5a	6:135065650-135084709	dmso_stage1	dmso_stage2	OK	6.30698	0.444383	-3.82707	-3.60613	0.0022	0.0149786	yes
ENSMUSG00000056220	Pla2g4a	1:149829617-149961290	dmso_stage1	dmso_stage2	OK	48.1746	3.40635	-3.82197	-2.57164	0.0001	0.00145031	yes
ENSMUSG00000006143	Upk3bl	5:136054491-136064326	dmso_stage1	dmso_stage2	OK	17.7068	1.26391	-3.80833	-2.59147	0.00125	0.00995391	yes
ENSMUSG00000019817	Plagl1	10:13090690-13131694	dmso_stage1	dmso_stage2	OK	20.4717	1.50025	-3.77036	-1.40125	5e-05	0.000816221	yes
ENSMUSG00000079017	Ifi27l2a	12:103442166-103443680	dmso_stage1	dmso_stage2	OK	79.5926	5.867	-3.76194	-4.02843	0.00025	0.00301784	yes
ENSMUSG00000032661	Oas3	5:120753097-120777661	dmso_stage1	dmso_stage2	OK	7.81923	0.576979	-3.76044	-3.41038	5e-05	0.000816221	yes
ENSMUSG00000047735	Samd9l	6:3372256-3399571	dmso_stage1	dmso_stage2	OK	24.4845	1.81594	-3.75308	-2.86867	0.0009	0.00778023	yes
ENSMUSG00000034981	Parm1	5:91517614-91626894	dmso_stage1	dmso_stage2	OK	10.5425	0.781926	-3.75304	-5.49442	5e-05	0.000816221	yes
ENSMUSG00000045573	Penk	4:4133530-4188703	dmso_stage1	dmso_stage2	OK	12.281	0.91273	-3.75009	-3.2034	0.0009	0.00778023	yes
ENSMUSG00000072620	Slfn2	11:83065111-83070678	dmso_stage1	dmso_stage2	OK	14.9396	1.1105	-3.74986	-4.02148	5e-05	0.000816221	yes
ENSMUSG00000040712	Camta2	11:70669462-70688105	dmso_stage1	dmso_stage2	OK	3.94673	0.294027	-3.74664	-1.259	0.0004	0.00432635	yes
ENSMUSG00000044033	Ccdc141	2:77009901-77170636	dmso_stage1	dmso_stage2	OK	96.4027	7.22368	-3.73827	-3.88493	5e-05	0.000816221	yes
ENSMUSG00000046169	Adamts6	13:104287872-104494763	dmso_stage1	dmso_stage2	OK	6.85495	0.516253	-3.731	-4.80823	5e-05	0.000816221	yes
ENSMUSG00000037469	Papl	7:28607633-28631332	dmso_stage1	dmso_stage2	OK	5.49587	0.415619	-3.72501	-0.967585	0.0028	0.0178841	yes
ENSMUSG00000026656	Fcgr2b	1:170960557-170976547	dmso_stage1	dmso_stage2	OK	27.5343	2.09711	-3.71475	-3.53112	5e-05	0.000816221	yes
ENSMUSG00000070327	Rnf213	11:119393099-119487418	dmso_stage1	dmso_stage2	OK	36.6343	2.79282	-3.7134	-6.24974	5e-05	0.000816221	yes
ENSMUSG00000019866	Aim1	10:43950306-44004846	dmso_stage1	dmso_stage2	OK	5.09382	0.388648	-3.71221	-4.88512	5e-05	0.000816221	yes
ENSMUSG00000037552	Plekhg2	7:28359603-28372599	dmso_stage1	dmso_stage2	OK	10.8389	0.833718	-3.70052	-1.93685	5e-05	0.000816221	yes
ENSMUSG00000031785	Gpr56	8:94977108-95014208	dmso_stage1	dmso_stage2	OK	2.24966	0.174094	-3.69177	-2.71556	0.0107	0.0482084	yes
ENSMUSG00000021403	Serpinb9b	13:33027415-33041884	dmso_stage1	dmso_stage2	OK	15.5654	1.21459	-3.6798	-5.1436	5e-05	0.000816221	yes
ENSMUSG00000017830	Dhx58	11:100574903-100704271	dmso_stage1	dmso_stage2	OK	11.8128	0.925966	-3.67325	-0.550724	0.0102	0.0465079	yes
ENSMUSG00000044456	Rin3	12:102283047-102390855	dmso_stage1	dmso_stage2	OK	3.21923	0.253477	-3.66679	-0.762241	0.00435	0.0248453	yes
ENSMUSG00000027994	Ccdc109b	3:129914959-129970206	dmso_stage1	dmso_stage2	OK	25.6019	2.01605	-3.66665	-2.34644	0.0028	0.0178841	yes
ENSMUSG00000030510	Cers3	7:66743503-66823693	dmso_stage1	dmso_stage2	OK	3.13742	0.247873	-3.6619	-3.1492	0.0041	0.0238048	yes
ENSMUSG00000036905	C1qb	4:136880128-136886187	dmso_stage1	dmso_stage2	OK	49.8809	3.9431	-3.66108	-4.5101	5e-05	0.000816221	yes
ENSMUSG00000046186	Cd109	9:78615545-78716253	dmso_stage1	dmso_stage2	OK	104.31	8.28606	-3.65405	-7.77933	5e-05	0.000816221	yes
ENSMUSG00000024598	Fbn2	18:58008622-58209926	dmso_stage1	dmso_stage2	OK	5.48821	0.436516	-3.65223	-5.41924	5e-05	0.000816221	yes
ENSMUSG00000002249	Tead3	17:28331670-28350805	dmso_stage1	dmso_stage2	OK	9.88706	0.789729	-3.64611	-1.67834	0.00075	0.00682831	yes
ENSMUSG00000047592	Nxpe5	5:138225897-138253363	dmso_stage1	dmso_stage2	OK	7.94763	0.634945	-3.64582	-3.4753	0.00015	0.00202291	yes
ENSMUSG00000025083	Afap1l2	19:56912360-57008228	dmso_stage1	dmso_stage2	OK	6.65721	0.5361	-3.63435	-2.31349	0.0001	0.00145031	yes
ENSMUSG00000000402	Egfl6	X:166523006-166585720	dmso_stage1	dmso_stage2	OK	6.87484	0.55534	-3.62988	-3.98414	0.0003	0.003475	yes
ENSMUSG00000063558	Aox1	1:58029930-58106413	dmso_stage1	dmso_stage2	OK	6.14274	0.498462	-3.62333	-4.61366	0.00015	0.00202291	yes
ENSMUSG00000005087	Cd44	2:102811140-102901665	dmso_stage1	dmso_stage2	OK	122.854	9.99335	-3.61983	-7.07124	5e-05	0.000816221	yes
ENSMUSG00000042682	Selk	14:29968307-29975074	dmso_stage1	dmso_stage2	OK	1176.9	95.8699	-3.61777	-0.57162	0.0077	0.0377445	yes
ENSMUSG00000028268	Gbp3	3:142560051-142573209	dmso_stage1	dmso_stage2	OK	9.62927	0.785352	-3.61601	-2.33656	0.0005	0.00505728	yes
ENSMUSG00000001156	Mxd1	6:86647043-86669159	dmso_stage1	dmso_stage2	OK	4.12111	0.336241	-3.61546	-3.99225	0.0003	0.003475	yes
ENSMUSG00000039116	Gpr126	10:14402584-14545036	dmso_stage1	dmso_stage2	OK	12.8574	1.05918	-3.60157	-6.04965	5e-05	0.000816221	yes
ENSMUSG00000027580	Helz2	2:181227614-181242027	dmso_stage1	dmso_stage2	OK	5.80942	0.478987	-3.60033	-4.67679	5e-05	0.000816221	yes
ENSMUSG00000020120	Plek	11:16971205-17079371	dmso_stage1	dmso_stage2	OK	24.1834	1.99692	-3.59817	-3.42912	0.00025	0.00301784	yes
ENSMUSG00000007817	Zmiz1	14:25455736-25666743	dmso_stage1	dmso_stage2	OK	11.7708	0.979733	-3.58668	-1.35041	5e-05	0.000816221	yes
ENSMUSG00000024511	Rab27b	18:69979130-70141605	dmso_stage1	dmso_stage2	OK	3.39181	0.282493	-3.58577	-3.06648	0.00215	0.0147526	yes
ENSMUSG00000032068	1600029D21Rik	9:50494524-50505639	dmso_stage1	dmso_stage2	OK	24.8122	2.09744	-3.56435	-5.04915	5e-05	0.000816221	yes
ENSMUSG00000089728	Clec2f	6:129018581-129020519	dmso_stage1	dmso_stage2	OK	59.9312	5.06725	-3.56403	-3.26846	0.0041	0.0238048	yes
ENSMUSG00000015243	Abca1	4:53030786-53159895	dmso_stage1	dmso_stage2	OK	50.8458	4.29956	-3.56387	-4.36072	5e-05	0.000816221	yes
ENSMUSG00000036545	Adamts2	11:50599297-50807573	dmso_stage1	dmso_stage2	OK	4.20109	0.356722	-3.55789	-0.754461	0.00875	0.0416835	yes
ENSMUSG00000045838	A430105I19Rik	2:118754157-118762661	dmso_stage1	dmso_stage2	OK	8.55441	0.726652	-3.55733	-4.49251	5e-05	0.000816221	yes
ENSMUSG00000098557	KCTD12	14:102976580-102982637	dmso_stage1	dmso_stage2	OK	16.992	1.45458	-3.54618	-2.16163	0.00065	0.0061244	yes
ENSMUSG00000091618	H60c	10:3256207-3267771	dmso_stage1	dmso_stage2	OK	5.21342	0.446562	-3.5453	-3.59701	0.00115	0.00938109	yes
ENSMUSG00000041439	Mfsd6	1:52656285-52727462	dmso_stage1	dmso_stage2	OK	11.4803	0.98759	-3.53911	-3.2048	5e-05	0.000816221	yes
ENSMUSG00000052085	Dock8	19:24999528-25202432	dmso_stage1	dmso_stage2	OK	3.01903	0.261006	-3.53193	-4.23917	0.0001	0.00145031	yes
ENSMUSG00000031089	Slc6a14	X:21714895-21742355	dmso_stage1	dmso_stage2	OK	2.88102	0.249252	-3.5309	-3.0008	0.00635	0.0328231	yes
ENSMUSG00000039529	Atp8b1	18:64528978-64661000	dmso_stage1	dmso_stage2	OK	2.23561	0.194046	-3.5262	-3.40041	0.00115	0.00938109	yes
ENSMUSG00000031659	Adcy7	8:88272402-88329962	dmso_stage1	dmso_stage2	OK	10.9824	0.959438	-3.51686	-5.40044	5e-05	0.000816221	yes
ENSMUSG00000000031	H19	7:142575528-142578143	dmso_stage1	dmso_stage2	OK	2797.59	245.091	-3.51279	-6.21166	5e-05	0.000816221	yes
ENSMUSG00000049988	Lrrc25	8:70616843-70620850	dmso_stage1	dmso_stage2	OK	8.64283	0.763747	-3.50034	-2.89677	0.0101	0.0461719	yes
ENSMUSG00000039997	Ifi203	1:173857220-173942672	dmso_stage1	dmso_stage2	OK	8.59797	0.762776	-3.49466	-2.41354	0.00045	0.00471811	yes
ENSMUSG00000042961	Egflam	15:7206119-7411381	dmso_stage1	dmso_stage2	OK	4.0973	0.364001	-3.49266	-0.918221	0.00805	0.0389838	yes
ENSMUSG00000048142	Nat8l	5:33995983-34005916	dmso_stage1	dmso_stage2	OK	2.21624	0.197192	-3.49045	-3.51614	0.0015	0.011334	yes
ENSMUSG00000024990	Rbp4	19:38116619-38125321	dmso_stage1	dmso_stage2	OK	16.8675	1.51137	-3.48031	-3.49786	0.00125	0.00995391	yes
ENSMUSG00000027199	Gatm	2:122594466-122611303	dmso_stage1	dmso_stage2	OK	26.8669	2.4097	-3.4789	-4.62152	5e-05	0.000816221	yes
ENSMUSG00000071656	Lrrn4cl	19:8850784-8853909	dmso_stage1	dmso_stage2	OK	6.00641	0.539608	-3.47652	-3.60832	0.00055	0.00540718	yes
ENSMUSG00000026765	Lypd6b	2:49787687-49948849	dmso_stage1	dmso_stage2	OK	5.14928	0.465855	-3.46642	-1.37568	0.00425	0.0245135	yes
ENSMUSG00000061143	Maml3	3:51687610-52104891	dmso_stage1	dmso_stage2	OK	4.03374	0.365535	-3.46404	-3.29367	0.00025	0.00301784	yes
ENSMUSG00000029869	Ephb6	6:41605481-41620509	dmso_stage1	dmso_stage2	OK	4.36303	0.39881	-3.45156	-1.26645	0.0014	0.0107637	yes
ENSMUSG00000035799	Twist1	12:33957670-33959817	dmso_stage1	dmso_stage2	OK	5.87078	0.543427	-3.4334	-2.98052	0.00535	0.0288436	yes
ENSMUSG00000054555	Adam12	7:133883198-134232146	dmso_stage1	dmso_stage2	OK	6.16573	0.571305	-3.43194	-1.76913	5e-05	0.000816221	yes
ENSMUSG00000034382	AI661453	17:47412733-47470638	dmso_stage1	dmso_stage2	OK	4.75752	0.442397	-3.4268	-2.38656	0.00665	0.0338995	yes
ENSMUSG00000017897	Eya2	2:165595031-165771727	dmso_stage1	dmso_stage2	OK	17.5401	1.63306	-3.42501	-2.24633	0.0024	0.0160217	yes
ENSMUSG00000022799	Arhgap31	16:38598339-38713274	dmso_stage1	dmso_stage2	OK	4.17478	0.389771	-3.421	-3.27438	5e-05	0.000816221	yes
ENSMUSG00000089571	Gm23008	9:20888174-20892178	dmso_stage1	dmso_stage2	OK	180854	16942.5	-3.41611	-4.28049	5e-05	0.000816221	yes
ENSMUSG00000023913	Pla2g7	17:43568097-43612201	dmso_stage1	dmso_stage2	OK	24.5866	2.31622	-3.40803	-3.98311	5e-05	0.000816221	yes
ENSMUSG00000046947	Adck2	6:39573872-39725463	dmso_stage1	dmso_stage2	OK	19.1767	1.80999	-3.4053	-0.751795	0.01085	0.0486655	yes
ENSMUSG00000030579	Tyrobp	7:30413787-30417577	dmso_stage1	dmso_stage2	OK	104.023	9.87143	-3.3975	-4.14821	0.00015	0.00202291	yes
ENSMUSG00000085786	Gm15987	6:128934380-128984707	dmso_stage1	dmso_stage2	OK	5.3431	0.50902	-3.39188	-3.06978	0.00335	0.0205374	yes
ENSMUSG00000029478	Ncor2	5:125017152-125179219	dmso_stage1	dmso_stage2	OK	10.6769	1.01849	-3.38999	-1.88328	0.00065	0.0061244	yes
ENSMUSG00000037679	Inf2	12:112588783-112615556	dmso_stage1	dmso_stage2	OK	7.21686	0.690415	-3.38583	-4.58532	5e-05	0.000816221	yes
ENSMUSG00000038295	Atg9b	5:24364809-24392143	dmso_stage1	dmso_stage2	OK	19.8494	1.90255	-3.38309	-3.71527	5e-05	0.000816221	yes
ENSMUSG00000032718	Mansc1	6:134609209-134632488	dmso_stage1	dmso_stage2	OK	5.72227	0.549306	-3.3809	-3.56413	0.00145	0.0110633	yes
ENSMUSG00000031750	Il34	8:110741828-110807477	dmso_stage1	dmso_stage2	OK	11.7893	1.13301	-3.37924	-1.91073	0.00265	0.0171444	yes
ENSMUSG00000025044	Msr1	8:39581699-39642678	dmso_stage1	dmso_stage2	OK	40.3083	3.87864	-3.37745	-4.15995	5e-05	0.000816221	yes
ENSMUSG00000052914	Cyp2j6	4:96516137-96553661	dmso_stage1	dmso_stage2	OK	7.07764	0.68469	-3.36974	-4.29915	0.0001	0.00145031	yes
ENSMUSG00000032596	Uba7	9:107975504-108048780	dmso_stage1	dmso_stage2	OK	25.5789	2.48991	-3.36079	-1.39645	0.0039	0.0230148	yes
ENSMUSG00000087259	2610035D17Rik	11:113043894-113201838	dmso_stage1	dmso_stage2	OK	2.64311	0.257306	-3.36068	-1.47758	0.0093	0.0434629	yes
ENSMUSG00000030551	Nr2f2	7:70351945-70366735	dmso_stage1	dmso_stage2	OK	4.22224	0.413209	-3.35306	-2.66807	0.00875	0.0416835	yes
ENSMUSG00000092283	Gm20412	2:158028496-158146436	dmso_stage1	dmso_stage2	OK	89.736	8.80239	-3.34972	-2.21158	0.01115	0.0496778	yes
ENSMUSG00000025185	Loxl4	19:42593981-42612813	dmso_stage1	dmso_stage2	OK	8.78677	0.862228	-3.34919	-2.91918	5e-05	0.000816221	yes
ENSMUSG00000022229	Atp12a	14:56365067-56388551	dmso_stage1	dmso_stage2	OK	7.29232	0.716634	-3.34707	-4.40611	5e-05	0.000816221	yes
ENSMUSG00000035861	Tmprss11bnl	5:86657630-86676362	dmso_stage1	dmso_stage2	OK	3.55863	0.350078	-3.34557	-3.59458	0.0005	0.00505728	yes
ENSMUSG00000032554	Trf	9:103188032-103230444	dmso_stage1	dmso_stage2	OK	88.5501	8.7325	-3.34203	-2.40797	0.00325	0.0200557	yes
ENSMUSG00000059049	Frem1	4:82897919-83052339	dmso_stage1	dmso_stage2	OK	5.03382	0.497066	-3.34015	-1.78112	0.00045	0.00471811	yes
ENSMUSG00000018378	Cuedc1	11:88098057-88194140	dmso_stage1	dmso_stage2	OK	9.27681	0.921422	-3.3317	-1.55398	0.0006	0.0057853	yes
ENSMUSG00000041845	Rhod	19:4425458-4477447	dmso_stage1	dmso_stage2	OK	78.7061	7.84376	-3.32686	-3.80018	0.00055	0.00540718	yes
ENSMUSG00000030530	Furin	7:80388584-80405436	dmso_stage1	dmso_stage2	OK	9.43557	0.941374	-3.32527	-1.81149	0.00025	0.00301784	yes
ENSMUSG00000027684	Mecom	3:29951298-30548008	dmso_stage1	dmso_stage2	OK	5.53292	0.552231	-3.3247	-1.29225	5e-05	0.000816221	yes
ENSMUSG00000026068	Il18rap	1:40515361-40551705	dmso_stage1	dmso_stage2	OK	3.85685	0.390127	-3.30541	-1.5241	0.0076	0.0373587	yes
ENSMUSG00000027068	Dhrs9	2:69380444-69404533	dmso_stage1	dmso_stage2	OK	3.34558	0.340638	-3.29595	-3.56644	0.0006	0.0057853	yes
ENSMUSG00000024066	Xdh	17:73883907-73950182	dmso_stage1	dmso_stage2	OK	9.00555	0.917306	-3.29534	-4.38379	5e-05	0.000816221	yes
ENSMUSG00000042804	Gpr153	4:152274231-152285337	dmso_stage1	dmso_stage2	OK	7.15765	0.72968	-3.29415	-1.90058	0.00055	0.00540718	yes
ENSMUSG00000036136	Fam110c	12:31073967-31079937	dmso_stage1	dmso_stage2	OK	3.0552	0.311726	-3.29292	-2.84759	0.00665	0.0338995	yes
ENSMUSG00000021950	Anxa8	14:34051131-34102754	dmso_stage1	dmso_stage2	OK	98.0366	10.0072	-3.29228	-6.21253	5e-05	0.000816221	yes
ENSMUSG00000055322	Tns1	1:73910230-74124447	dmso_stage1	dmso_stage2	OK	5.77985	0.591082	-3.2896	-5.25547	5e-05	0.000816221	yes
ENSMUSG00000077527	Gm25506	8:85036914-85067124	dmso_stage1	dmso_stage2	OK	105271	10811.7	-3.28345	-2.29593	0.0091	0.0427417	yes
ENSMUSG00000041827	Oasl1	5:114917317-114937915	dmso_stage1	dmso_stage2	OK	10.8022	1.11115	-3.28121	-1.94019	0.0033	0.0202929	yes
ENSMUSG00000041757	Plekha6	1:133246096-133303435	dmso_stage1	dmso_stage2	OK	4.79439	0.493949	-3.27891	-4.65059	5e-05	0.000816221	yes
ENSMUSG00000033220	Rac2	15:78559168-78572783	dmso_stage1	dmso_stage2	OK	5.4511	0.564139	-3.27242	-3.52738	0.001	0.00844197	yes
ENSMUSG00000034832	Tet3	6:83362372-83441678	dmso_stage1	dmso_stage2	OK	2.90988	0.302001	-3.26833	-3.69749	5e-05	0.000816221	yes
ENSMUSG00000068617	Efcab1	16:14906636-14925879	dmso_stage1	dmso_stage2	OK	3.33033	0.346069	-3.26654	-2.89151	0.00595	0.0310759	yes
ENSMUSG00000037946	Fgd3	13:49261553-49320311	dmso_stage1	dmso_stage2	OK	3.57851	0.374124	-3.25777	-2.83227	0.0021	0.0145017	yes
ENSMUSG00000047250	Ptgs1	2:36230425-36252272	dmso_stage1	dmso_stage2	OK	13.5023	1.41623	-3.25308	-2.35114	0.00075	0.00682831	yes
ENSMUSG00000051439	Cd14	18:36725073-36726736	dmso_stage1	dmso_stage2	OK	6.1464	0.646315	-3.24943	-2.9526	0.0045	0.0255048	yes
ENSMUSG00000024479	Mal2	15:54571365-54602846	dmso_stage1	dmso_stage2	OK	17.3291	1.83253	-3.24129	-4.87493	5e-05	0.000816221	yes
ENSMUSG00000019122	Ccl9	11:83572918-83578636	dmso_stage1	dmso_stage2	OK	44.4565	4.71447	-3.23723	-3.12473	5e-05	0.000816221	yes
ENSMUSG00000037235	Mxd4	5:34173886-34187720	dmso_stage1	dmso_stage2	OK	39.9368	4.29109	-3.2183	-5.13267	5e-05	0.000816221	yes
ENSMUSG00000032226	Gcnt3	9:70031495-70038088	dmso_stage1	dmso_stage2	OK	12.4116	1.33776	-3.2138	-5.00261	5e-05	0.000816221	yes
ENSMUSG00000035064	Eef2k	7:120842830-120907219	dmso_stage1	dmso_stage2	OK	35.8008	3.86211	-3.21253	-2.6615	5e-05	0.000816221	yes
ENSMUSG00000090394	4930523C07Rik	1:160044383-160078428	dmso_stage1	dmso_stage2	OK	2.31045	0.249525	-3.21092	-0.620116	0.00965	0.0447264	yes
ENSMUSG00000027947	Il6ra	3:89869323-89913162	dmso_stage1	dmso_stage2	OK	4.54286	0.491462	-3.20845	-3.29666	0.00235	0.0157553	yes
ENSMUSG00000032719	Sbspon	1:15853861-15892722	dmso_stage1	dmso_stage2	OK	14.3358	1.55285	-3.20663	-4.6222	5e-05	0.000816221	yes
ENSMUSG00000025997	Ikzf2	1:69531213-69685960	dmso_stage1	dmso_stage2	OK	4.84695	0.525722	-3.2047	-4.94343	5e-05	0.000816221	yes
ENSMUSG00000026981	Il1rn	2:24336852-24351494	dmso_stage1	dmso_stage2	OK	11.0748	1.20251	-3.20317	-1.7786	0.0034	0.0207173	yes
ENSMUSG00000034957	Cebpa	7:35119292-35121926	dmso_stage1	dmso_stage2	OK	2.86215	0.310861	-3.20276	-2.66719	0.0068	0.0343895	yes
ENSMUSG00000028469	Npr2	4:43631424-43651244	dmso_stage1	dmso_stage2	OK	9.96425	1.09129	-3.19073	-1.56225	0.00065	0.0061244	yes
ENSMUSG00000030123	Plxnd1	6:115954810-115995005	dmso_stage1	dmso_stage2	OK	3.08847	0.338698	-3.18882	-0.937061	0.00485	0.026934	yes
ENSMUSG00000051177	Plcb1	2:134786158-135583584	dmso_stage1	dmso_stage2	OK	10.2037	1.12381	-3.18263	-2.30076	0.00365	0.0218611	yes
ENSMUSG00000027848	Olfml3	3:103722221-103738001	dmso_stage1	dmso_stage2	OK	4.54339	0.50098	-3.18094	-1.97997	0.0012	0.00963776	yes
ENSMUSG00000027186	Elf5	2:103411687-103450989	dmso_stage1	dmso_stage2	OK	2.49799	0.275559	-3.18033	-0.897192	0.00715	0.0356839	yes
ENSMUSG00000019832	Rab32	10:10545010-10558233	dmso_stage1	dmso_stage2	OK	21.2372	2.3481	-3.17703	-4.71156	5e-05	0.000816221	yes
ENSMUSG00000016494	Cd34	1:194938820-195037908	dmso_stage1	dmso_stage2	OK	6.09139	0.673614	-3.17678	-3.01055	0.00235	0.0157553	yes
ENSMUSG00000006411	Pvrl4	1:171370098-171388598	dmso_stage1	dmso_stage2	OK	6.67923	0.740163	-3.17377	-3.75398	0.0002	0.0025387	yes
ENSMUSG00000068874	Selenbp1	3:94933055-94944758	dmso_stage1	dmso_stage2	OK	10.6089	1.18106	-3.16712	-2.0001	0.00045	0.00471811	yes
ENSMUSG00000025068	Gsto1	19:47737560-47919299	dmso_stage1	dmso_stage2	OK	305.062	34.0462	-3.16354	-6.32974	5e-05	0.000816221	yes
ENSMUSG00000040552	C3ar1	6:122847137-122856161	dmso_stage1	dmso_stage2	OK	17.611	1.96809	-3.16161	-4.96441	5e-05	0.000816221	yes
ENSMUSG00000041688	Amot	X:145446424-145505181	dmso_stage1	dmso_stage2	OK	39.0336	4.3634	-3.16119	-5.83678	5e-05	0.000816221	yes
ENSMUSG00000090958	Lrrc32	7:98494221-98501831	dmso_stage1	dmso_stage2	OK	6.1229	0.685298	-3.15941	-4.01172	5e-05	0.000816221	yes
ENSMUSG00000050295	Foxc1	13:31806645-31810635	dmso_stage1	dmso_stage2	OK	2.20316	0.248294	-3.14945	-3.00694	0.0059	0.0309068	yes
ENSMUSG00000028525	Pde4b	4:102087542-102607259	dmso_stage1	dmso_stage2	OK	5.14026	0.581649	-3.14362	-1.64197	0.0001	0.00145031	yes
ENSMUSG00000031613	Hpgd	8:56294551-56321046	dmso_stage1	dmso_stage2	OK	8.53322	0.968577	-3.13915	-3.452	0.00075	0.00682831	yes
ENSMUSG00000030365	Clec2i	6:128848043-128898167	dmso_stage1	dmso_stage2	OK	4.42978	0.504076	-3.13552	-1.75739	0.00435	0.0248453	yes
ENSMUSG00000032289	Thsd4	9:59966930-60522046	dmso_stage1	dmso_stage2	OK	3.82807	0.435655	-3.13536	-1.84862	0.00245	0.0162781	yes
ENSMUSG00000038872	Zfhx3	8:108714643-108961636	dmso_stage1	dmso_stage2	OK	2.48455	0.285389	-3.12198	-4.56634	5e-05	0.000816221	yes
ENSMUSG00000037820	Tgm2	2:158028496-158146436	dmso_stage1	dmso_stage2	OK	75.8617	8.7218	-3.12067	-1.90013	0.00615	0.0319777	yes
ENSMUSG00000015468	Notch4	17:34564267-34588503	dmso_stage1	dmso_stage2	OK	4.92314	0.566981	-3.1182	-0.756366	0.00225	0.0152377	yes
ENSMUSG00000031133	Arhgef6	X:57231484-57338729	dmso_stage1	dmso_stage2	OK	34.6066	3.98843	-3.11715	-2.64481	0.0012	0.00963776	yes
ENSMUSG00000030157	Clec2d	6:129180614-129186534	dmso_stage1	dmso_stage2	OK	14.642	1.69035	-3.11472	-3.50011	0.0008	0.00716733	yes
ENSMUSG00000045827	Serpinb9	13:33003249-33017957	dmso_stage1	dmso_stage2	OK	6.44658	0.746477	-3.11037	-3.8978	0.0001	0.00145031	yes
ENSMUSG00000020143	Dock2	11:34226814-34783892	dmso_stage1	dmso_stage2	OK	6.22759	0.721985	-3.10863	-1.65141	0.0003	0.003475	yes
ENSMUSG00000025650	Col7a1	9:108953585-108984875	dmso_stage1	dmso_stage2	OK	7.27615	0.844445	-3.1071	-1.36637	0.004	0.0234178	yes
ENSMUSG00000073411	H2-D1	17:35262729-35267499	dmso_stage1	dmso_stage2	OK	69.6489	8.11153	-3.10205	-3.30403	5e-05	0.000816221	yes
ENSMUSG00000020023	Tmcc3	10:94311948-94612084	dmso_stage1	dmso_stage2	OK	17.4691	2.04115	-3.09735	-1.88474	5e-05	0.000816221	yes
ENSMUSG00000070034	Sp110	1:85575675-85598817	dmso_stage1	dmso_stage2	OK	4.0782	0.476613	-3.09704	-1.101	0.0015	0.011334	yes
ENSMUSG00000036908	Unc93b1	19:3935185-3949340	dmso_stage1	dmso_stage2	OK	20.5603	2.41918	-3.08727	-3.64089	5e-05	0.000816221	yes
ENSMUSG00000026786	Apbb1ip	2:22774093-22875653	dmso_stage1	dmso_stage2	OK	4.25172	0.500399	-3.08689	-2.61827	0.0065	0.0333407	yes
ENSMUSG00000026535	Ifi202b	1:173962568-173982844	dmso_stage1	dmso_stage2	OK	16.05	1.89022	-3.08594	-3.9837	5e-05	0.000816221	yes
ENSMUSG00000004730	Emr1	17:57358685-57483529	dmso_stage1	dmso_stage2	OK	37.4597	4.42852	-3.08044	-5.18557	5e-05	0.000816221	yes
ENSMUSG00000052160	Pld4	12:112760654-112768986	dmso_stage1	dmso_stage2	OK	10.5606	1.2499	-3.07881	-3.64513	0.0002	0.0025387	yes
ENSMUSG00000001768	Rin2	2:145784733-145887616	dmso_stage1	dmso_stage2	OK	26.2924	3.11405	-3.07778	-2.26477	5e-05	0.000816221	yes
ENSMUSG00000021108	Prkch	12:73584796-73778185	dmso_stage1	dmso_stage2	OK	6.50336	0.770714	-3.07692	-3.73992	5e-05	0.000816221	yes
ENSMUSG00000063415	Cyp26b1	6:84571413-84593908	dmso_stage1	dmso_stage2	OK	2.43493	0.289579	-3.07185	-3.02141	0.0036	0.021654	yes
ENSMUSG00000047963	Stbd1	5:92603050-92606579	dmso_stage1	dmso_stage2	OK	8.09773	0.972366	-3.05795	-3.51527	0.00045	0.00471811	yes
ENSMUSG00000036246	Gmip	8:69808678-69821870	dmso_stage1	dmso_stage2	OK	26.1955	3.1482	-3.05672	-1.92513	0.004	0.0234178	yes
ENSMUSG00000066800	Rnasel	1:153749425-153764221	dmso_stage1	dmso_stage2	OK	9.62938	1.16964	-3.04137	-1.76014	0.00015	0.00202291	yes
ENSMUSG00000024397	Aif1	17:35170990-35176068	dmso_stage1	dmso_stage2	OK	6.63916	0.810391	-3.03431	-1.36811	0.00985	0.0453539	yes
ENSMUSG00000097636	5830416P10Rik	19:53441211-53464796	dmso_stage1	dmso_stage2	OK	6.72963	0.821699	-3.03384	-2.38615	0.00795	0.0385527	yes
ENSMUSG00000006731	B4galnt1	10:127165155-127172340	dmso_stage1	dmso_stage2	OK	5.00543	0.611559	-3.03293	-3.214	0.00115	0.00938109	yes
ENSMUSG00000037221	Mospd3	5:137596644-137601058	dmso_stage1	dmso_stage2	OK	5.86843	0.725074	-3.01677	-1.22921	0.0048	0.0267303	yes
ENSMUSG00000034652	Cd300a	11:114890040-114904654	dmso_stage1	dmso_stage2	OK	3.7866	0.468126	-3.01593	-1.8332	0.00075	0.00682831	yes
ENSMUSG00000025212	Sfxn3	19:45047575-45056383	dmso_stage1	dmso_stage2	OK	13.3288	1.65618	-3.00861	-4.54103	5e-05	0.000816221	yes
ENSMUSG00000034282	Evpl	11:116220558-116238077	dmso_stage1	dmso_stage2	OK	3.53183	0.440608	-3.00285	-3.87099	5e-05	0.000816221	yes
ENSMUSG00000026104	Stat1	1:52119437-52161865	dmso_stage1	dmso_stage2	OK	19.693	2.45992	-3.001	-5.68138	5e-05	0.000816221	yes
ENSMUSG00000025969	Nrp2	1:62703284-62818695	dmso_stage1	dmso_stage2	OK	22.0291	2.75472	-2.99943	-5.80026	5e-05	0.000816221	yes
ENSMUSG00000038068	Rnf144b	13:47122719-47247991	dmso_stage1	dmso_stage2	OK	3.28465	0.411027	-2.99844	-3.34341	0.00105	0.00873279	yes
ENSMUSG00000048779	P2ry6	7:100937637-100964391	dmso_stage1	dmso_stage2	OK	5.652	0.708364	-2.9962	-2.96413	0.00375	0.0223361	yes
ENSMUSG00000000489	Pdgfb	15:79995899-80014808	dmso_stage1	dmso_stage2	OK	5.27946	0.663184	-2.99291	-3.46671	0.00025	0.00301784	yes
ENSMUSG00000053046	Brsk2	7:141949750-142004247	dmso_stage1	dmso_stage2	OK	2.26135	0.284764	-2.98935	-0.702381	0.0002	0.0025387	yes
ENSMUSG00000026222	Sp100	1:85600377-85709998	dmso_stage1	dmso_stage2	OK	8.75977	1.10577	-2.98584	-1.71826	0.0002	0.0025387	yes
ENSMUSG00000001986	Gria3	X:41400853-41678601	dmso_stage1	dmso_stage2	OK	16.5429	2.09777	-2.97928	-1.71703	0.0001	0.00145031	yes
ENSMUSG00000000290	Itgb2	10:77530251-77565708	dmso_stage1	dmso_stage2	OK	11.8683	1.51266	-2.97196	-2.60148	0.0003	0.003475	yes
ENSMUSG00000085936	2610307P16Rik	13:28460033-28885620	dmso_stage1	dmso_stage2	OK	12.423	1.58554	-2.96997	-1.62638	0.00635	0.0328231	yes
ENSMUSG00000041653	Pnpla3	15:84167815-84189512	dmso_stage1	dmso_stage2	OK	5.07847	0.652539	-2.96026	-3.88563	5e-05	0.000816221	yes
ENSMUSG00000024338	Psmb8	17:34197720-34216321	dmso_stage1	dmso_stage2	OK	13.5506	1.74558	-2.95658	-2.76657	0.0022	0.0149786	yes
ENSMUSG00000032548	Slco2a1	9:103008488-103087849	dmso_stage1	dmso_stage2	OK	7.131	0.920572	-2.9535	-3.60895	0.00045	0.00471811	yes
ENSMUSG00000023868	Pde10a	17:8525371-8986648	dmso_stage1	dmso_stage2	OK	3.47789	0.450855	-2.94748	-1.27535	0.00105	0.00873279	yes
ENSMUSG00000078853	Igtp	11:58199555-58222779	dmso_stage1	dmso_stage2	OK	9.22162	1.19799	-2.94441	-2.7435	0.002	0.014025	yes
ENSMUSG00000004609	Cd33	7:43527455-43533171	dmso_stage1	dmso_stage2	OK	2.74584	0.357793	-2.94005	-2.38368	0.0112	0.0498215	yes
ENSMUSG00000029333	Rasgef1b	5:99217425-99252927	dmso_stage1	dmso_stage2	OK	6.50943	0.850659	-2.93588	-2.60722	0.0006	0.0057853	yes
ENSMUSG00000035852	Misp	10:79821020-79830452	dmso_stage1	dmso_stage2	OK	8.23877	1.07808	-2.93397	-3.69142	0.00035	0.00391838	yes
ENSMUSG00000015501	Hivep2	10:13966378-14151376	dmso_stage1	dmso_stage2	OK	4.64021	0.607329	-2.93364	-4.53172	5e-05	0.000816221	yes
ENSMUSG00000056069	Fam105a	15:27655070-27681542	dmso_stage1	dmso_stage2	OK	3.53502	0.463214	-2.93196	-2.96088	0.00225	0.0152377	yes
ENSMUSG00000006611	Hfe	13:23702033-23710854	dmso_stage1	dmso_stage2	OK	5.34111	0.700609	-2.93046	-1.92811	0.00335	0.0205374	yes
ENSMUSG00000024697	Gna14	19:16435666-16610818	dmso_stage1	dmso_stage2	OK	24.5293	3.226	-2.92669	-5.26316	5e-05	0.000816221	yes
ENSMUSG00000030055	Rab43	6:87788852-87812164	dmso_stage1	dmso_stage2	OK	10.9038	1.43618	-2.92452	-1.7033	0.00205	0.0142616	yes
ENSMUSG00000024331	Dsc2	18:20030632-20059554	dmso_stage1	dmso_stage2	OK	15.5621	2.04986	-2.92444	-4.92144	5e-05	0.000816221	yes
ENSMUSG00000020911	Krt19	11:100140809-100148665	dmso_stage1	dmso_stage2	OK	145.778	19.2059	-2.92416	-5.50495	5e-05	0.000816221	yes
ENSMUSG00000020788	Atp2a3	11:72961168-72993044	dmso_stage1	dmso_stage2	OK	5.07004	0.668115	-2.92383	-1.5931	0.0025	0.0165242	yes
ENSMUSG00000040938	Slc16a11	11:70212751-70216417	dmso_stage1	dmso_stage2	OK	2.39902	0.316663	-2.92143	-0.612585	0.00265	0.0171444	yes
ENSMUSG00000078485	Plekhn1	4:156221455-156228542	dmso_stage1	dmso_stage2	OK	3.93965	0.520515	-2.92006	-2.80753	0.00505	0.0276941	yes
ENSMUSG00000034949	Zfr2	10:81233154-81252123	dmso_stage1	dmso_stage2	OK	3.11493	0.414356	-2.91026	-0.994514	0.00885	0.0419605	yes
ENSMUSG00000030208	Emp1	6:135362930-135383173	dmso_stage1	dmso_stage2	OK	214.359	28.5188	-2.91004	-6.71659	5e-05	0.000816221	yes
ENSMUSG00000052534	Pbx1	1:168153526-168432270	dmso_stage1	dmso_stage2	OK	15.94	2.12331	-2.90827	-3.15134	5e-05	0.000816221	yes
ENSMUSG00000040350	Trim7	11:48825345-48853493	dmso_stage1	dmso_stage2	OK	20.0061	2.66929	-2.90591	-1.32427	0.00555	0.0295586	yes
ENSMUSG00000052776	Oas1a	5:120896255-120907521	dmso_stage1	dmso_stage2	OK	9.47173	1.26415	-2.90546	-3.41983	0.0005	0.00505728	yes
ENSMUSG00000042292	Mkl1	15:80977764-81190757	dmso_stage1	dmso_stage2	OK	5.15549	0.689368	-2.90276	-1.24455	0.00215	0.0147526	yes
ENSMUSG00000090145	Ugt1a6b	1:88055387-88220002	dmso_stage1	dmso_stage2	OK	7.99135	1.07132	-2.89905	-2.33505	0.01015	0.0463401	yes
ENSMUSG00000037921	Ddx60	8:61928086-62037701	dmso_stage1	dmso_stage2	OK	10.8582	1.47338	-2.88159	-1.84457	0.0068	0.0343895	yes
ENSMUSG00000074415	2610203C20Rik	9:41580740-41617772	dmso_stage1	dmso_stage2	OK	24.1627	3.28285	-2.87976	-2.07042	0.00035	0.00391838	yes
ENSMUSG00000031309	Rps6ka3	X:159210306-159368244	dmso_stage1	dmso_stage2	OK	31.438	4.27207	-2.8795	-2.5032	5e-05	0.000816221	yes
ENSMUSG00000017491	Rarb	14:16430841-16575472	dmso_stage1	dmso_stage2	OK	5.49197	0.746405	-2.87929	-3.2845	0.00055	0.00540718	yes
ENSMUSG00000022754	Tmem45a	16:56805160-56886166	dmso_stage1	dmso_stage2	OK	38.6199	5.2775	-2.87142	-2.89573	5e-05	0.000816221	yes
ENSMUSG00000036985	Zdhhc9	X:48171968-48208878	dmso_stage1	dmso_stage2	OK	10.9838	1.5073	-2.86533	-3.57352	5e-05	0.000816221	yes
ENSMUSG00000027435	Cd93	2:148436639-148443563	dmso_stage1	dmso_stage2	OK	11.3419	1.55783	-2.86405	-4.55658	5e-05	0.000816221	yes
ENSMUSG00000031179	3830417A13Rik	X:64173547-64178778	dmso_stage1	dmso_stage2	OK	20.0087	2.75269	-2.86171	-2.00353	0.00135	0.0104653	yes
ENSMUSG00000061082	Plac1	X:53069994-53240111	dmso_stage1	dmso_stage2	OK	6.82265	0.941475	-2.85734	-2.14157	0.0068	0.0343895	yes
ENSMUSG00000072812	Ahnak2	12:112772193-112802657	dmso_stage1	dmso_stage2	OK	19.4638	2.68674	-2.85686	-4.8907	5e-05	0.000816221	yes
ENSMUSG00000039934	Gsap	5:21186266-21291701	dmso_stage1	dmso_stage2	OK	5.84214	0.811941	-2.84705	-3.71634	5e-05	0.000816221	yes
ENSMUSG00000026180	Cxcr2	1:74153988-74161238	dmso_stage1	dmso_stage2	OK	5.44365	0.757316	-2.84561	-3.37609	0.0003	0.003475	yes
ENSMUSG00000020227	Irak3	10:120141647-120224917	dmso_stage1	dmso_stage2	OK	15.3512	2.13675	-2.84486	-2.34227	0.0047	0.0263196	yes
ENSMUSG00000017607	Tns4	11:99065677-99089306	dmso_stage1	dmso_stage2	OK	8.03483	1.12185	-2.84038	-1.74121	0.00375	0.0223361	yes
ENSMUSG00000028399	Ptprd	4:75941237-78214177	dmso_stage1	dmso_stage2	OK	11.5814	1.62359	-2.83456	-1.92858	0.0001	0.00145031	yes
ENSMUSG00000064215	Ifi27	12:103434210-103440239	dmso_stage1	dmso_stage2	OK	122.784	17.2824	-2.82875	-3.74955	5e-05	0.000816221	yes
ENSMUSG00000039477	Tnrc18	5:142750379-142817662	dmso_stage1	dmso_stage2	OK	2.75433	0.388316	-2.8264	-1.75419	0.0025	0.0165242	yes
ENSMUSG00000018476	Kdm6b	11:69398507-69413675	dmso_stage1	dmso_stage2	OK	4.5603	0.643083	-2.82605	-1.98919	0.0012	0.00963776	yes
ENSMUSG00000027333	Smox	2:131491495-131525922	dmso_stage1	dmso_stage2	OK	16.3597	2.308	-2.82543	-1.84393	0.0003	0.003475	yes
ENSMUSG00000055782	Abcd2	15:91145883-91191807	dmso_stage1	dmso_stage2	OK	4.44289	0.627112	-2.8247	-3.61503	0.0003	0.003475	yes
ENSMUSG00000059555	Tor4a	2:25192965-25196886	dmso_stage1	dmso_stage2	OK	9.47199	1.33888	-2.82264	-2.35519	5e-05	0.000816221	yes
ENSMUSG00000017493	Igfbp4	11:99041243-99054392	dmso_stage1	dmso_stage2	OK	48.8012	6.90074	-2.82209	-3.51273	5e-05	0.000816221	yes
ENSMUSG00000015133	Lrrk1	7:66226911-66388350	dmso_stage1	dmso_stage2	OK	12.9151	1.83467	-2.81547	-1.94145	0.00155	0.0116056	yes
ENSMUSG00000024308	Tapbp	17:33915898-33929288	dmso_stage1	dmso_stage2	OK	32.6927	4.65835	-2.81108	-2.91738	5e-05	0.000816221	yes
ENSMUSG00000024501	Dpysl3	18:43320978-43438286	dmso_stage1	dmso_stage2	OK	79.6626	11.3965	-2.80532	-3.68233	5e-05	0.000816221	yes
ENSMUSG00000004885	Crabp2	3:87948665-87953376	dmso_stage1	dmso_stage2	OK	222.172	31.8502	-2.8023	-5.88653	5e-05	0.000816221	yes
ENSMUSG00000031217	Efnb1	X:99136129-99148991	dmso_stage1	dmso_stage2	OK	5.8838	0.84681	-2.79664	-2.64634	0.00015	0.00202291	yes
ENSMUSG00000033420	Antxr1	6:87133853-87335775	dmso_stage1	dmso_stage2	OK	5.34673	0.770029	-2.79567	-3.93355	5e-05	0.000816221	yes
ENSMUSG00000065022	AF357341	12:109681518-109681593	dmso_stage1	dmso_stage2	OK	7367.86	1062.48	-2.79381	-2.60885	0.0086	0.0411504	yes
ENSMUSG00000024855	Pacs1	19:5133687-5273119	dmso_stage1	dmso_stage2	OK	10.7023	1.54651	-2.79084	-4.34775	5e-05	0.000816221	yes
ENSMUSG00000035775	Krt20	11:99428402-99438150	dmso_stage1	dmso_stage2	OK	4.75318	0.69133	-2.78145	-2.85623	0.0037	0.0221416	yes
ENSMUSG00000031558	Slit2	5:47983154-48306282	dmso_stage1	dmso_stage2	OK	35.2986	5.15298	-2.77613	-2.26085	5e-05	0.000816221	yes
ENSMUSG00000022871	Fetub	16:22918381-22939766	dmso_stage1	dmso_stage2	OK	19.1354	2.79404	-2.77582	-3.79137	5e-05	0.000816221	yes
ENSMUSG00000021998	Lcp1	14:75131100-75230842	dmso_stage1	dmso_stage2	OK	48.8339	7.14837	-2.7722	-2.24338	0.0003	0.003475	yes
ENSMUSG00000024300	Myo1f	17:33555718-33607764	dmso_stage1	dmso_stage2	OK	7.91505	1.16136	-2.76878	-1.83965	0.001	0.00844197	yes
ENSMUSG00000022952	Runx1	16:92601466-92826066	dmso_stage1	dmso_stage2	OK	2.39152	0.351115	-2.76791	-3.36574	0.0004	0.00432635	yes
ENSMUSG00000025854	Fam20c	5:138754513-138810077	dmso_stage1	dmso_stage2	OK	5.50273	0.809151	-2.76567	-1.55002	0.00545	0.0292033	yes
ENSMUSG00000030103	Bhlhe40	6:108577038-108666925	dmso_stage1	dmso_stage2	OK	71.7828	10.5648	-2.76437	-2.59762	0.0001	0.00145031	yes
ENSMUSG00000066621	Tecpr1	5:144194441-144223615	dmso_stage1	dmso_stage2	OK	12.4435	1.83766	-2.75945	-1.91579	0.00045	0.00471811	yes
ENSMUSG00000020241	Col6a2	10:76595761-76623630	dmso_stage1	dmso_stage2	OK	7.18825	1.06615	-2.75323	-3.88416	5e-05	0.000816221	yes
ENSMUSG00000020176	Grb10	11:11930507-12038683	dmso_stage1	dmso_stage2	OK	261.02	38.7794	-2.7508	-3.38091	5e-05	0.000816221	yes
ENSMUSG00000080316	4930546H06Rik	17:17830718-17843009	dmso_stage1	dmso_stage2	OK	79.4957	11.8132	-2.75048	-1.89486	0.00165	0.0121343	yes
ENSMUSG00000034463	Scara3	14:65919394-65953744	dmso_stage1	dmso_stage2	OK	3.53423	0.525807	-2.74879	-3.10846	0.0012	0.00963776	yes
ENSMUSG00000039232	Stx11	10:12939982-12964259	dmso_stage1	dmso_stage2	OK	2.53914	0.379197	-2.74332	-2.25665	0.00895	0.0422492	yes
ENSMUSG00000025085	Ablim1	19:57032732-57314919	dmso_stage1	dmso_stage2	OK	22.8953	3.43113	-2.7383	-2.96377	5e-05	0.000816221	yes
ENSMUSG00000037736	Limch1	5:66745834-67057159	dmso_stage1	dmso_stage2	OK	38.5581	5.78444	-2.73678	-2.31741	5e-05	0.000816221	yes
ENSMUSG00000030786	Itgam	7:128062639-128128160	dmso_stage1	dmso_stage2	OK	24.1227	3.62297	-2.73515	-1.87387	5e-05	0.000816221	yes
ENSMUSG00000033715	Akr1c14	13:4049010-4090422	dmso_stage1	dmso_stage2	OK	3.22429	0.484494	-2.73443	-1.37879	0.0101	0.0461719	yes
ENSMUSG00000029166	Mapre3	5:30814640-30866106	dmso_stage1	dmso_stage2	OK	5.16163	0.775753	-2.73416	-2.14029	0.00205	0.0142616	yes
ENSMUSG00000026471	Mr1	1:155127877-155146780	dmso_stage1	dmso_stage2	OK	3.93499	0.591538	-2.73382	-2.82382	0.0034	0.0207173	yes
ENSMUSG00000059498	Fcgr3	1:171051173-171064935	dmso_stage1	dmso_stage2	OK	55.2586	8.31746	-2.73198	-4.30863	5e-05	0.000816221	yes
ENSMUSG00000003534	Ddr1	17:35681566-35708244	dmso_stage1	dmso_stage2	OK	11.9412	1.80059	-2.7294	-2.49225	5e-05	0.000816221	yes
ENSMUSG00000004508	Gab2	7:97081750-97308940	dmso_stage1	dmso_stage2	OK	4.41575	0.666081	-2.72889	-3.85641	5e-05	0.000816221	yes
ENSMUSG00000036745	Ttll7	3:146852366-146984009	dmso_stage1	dmso_stage2	OK	2.79613	0.422698	-2.72573	-1.8453	0.0024	0.0160217	yes
ENSMUSG00000033578	Tmem35	X:134295224-134305969	dmso_stage1	dmso_stage2	OK	8.12228	1.22861	-2.72485	-3.26734	0.0004	0.00432635	yes
ENSMUSG00000069516	Lyz2	10:117277333-117282274	dmso_stage1	dmso_stage2	OK	765.791	115.839	-2.72483	-5.42602	5e-05	0.000816221	yes
ENSMUSG00000032741	Tpcn1	5:120534159-120588613	dmso_stage1	dmso_stage2	OK	5.56198	0.848003	-2.71346	-3.81617	0.0001	0.00145031	yes
ENSMUSG00000029563	Foxp2	6:14901348-15441977	dmso_stage1	dmso_stage2	OK	6.4442	0.982517	-2.71345	-1.03551	0.0013	0.0101959	yes
ENSMUSG00000035189	Ano4	10:88948993-89344762	dmso_stage1	dmso_stage2	OK	5.85706	0.897279	-2.70655	-1.48833	0.0013	0.0101959	yes
ENSMUSG00000046180	4930550L24Rik	X:58909359-58920304	dmso_stage1	dmso_stage2	OK	8.04825	1.23431	-2.70497	-2.79126	0.0025	0.0165242	yes
ENSMUSG00000052676	Zmat1	X:134971371-135009209	dmso_stage1	dmso_stage2	OK	3.1623	0.485097	-2.70463	-2.66054	0.0019	0.0135127	yes
ENSMUSG00000020101	4632428N05Rik	10:60302747-60696490	dmso_stage1	dmso_stage2	OK	21.4245	3.28834	-2.70383	-1.76788	0.0003	0.003475	yes
ENSMUSG00000027102	Hoxd8	2:74703247-74748274	dmso_stage1	dmso_stage2	OK	4.6342	0.712883	-2.70058	-1.95041	0.00135	0.0104653	yes
ENSMUSG00000048154	Kmt2d	15:98831668-98871204	dmso_stage1	dmso_stage2	OK	4.76823	0.734793	-2.69805	-1.92188	0.00105	0.00873279	yes
ENSMUSG00000020473	Aebp1	11:5861946-5872088	dmso_stage1	dmso_stage2	OK	13.9224	2.14903	-2.69565	-1.36827	0.0074	0.0366192	yes
ENSMUSG00000047205	Dusp18	11:3895239-3901296	dmso_stage1	dmso_stage2	OK	5.39619	0.835116	-2.69189	-3.1481	0.0005	0.00505728	yes
ENSMUSG00000038264	Sema7a	9:57940112-57962864	dmso_stage1	dmso_stage2	OK	2.53861	0.393448	-2.68979	-2.71215	0.00385	0.022806	yes
ENSMUSG00000019806	Aig1	10:13647053-13868980	dmso_stage1	dmso_stage2	OK	41.1475	6.38134	-2.68887	-3.60923	5e-05	0.000816221	yes
ENSMUSG00000030283	St8sia1	6:142814230-142964452	dmso_stage1	dmso_stage2	OK	3.00762	0.46787	-2.68444	-1.88858	0.0052	0.0283396	yes
ENSMUSG00000009687	Fxyd5	7:31032721-31042481	dmso_stage1	dmso_stage2	OK	72.7716	11.3216	-2.68429	-3.36016	5e-05	0.000816221	yes
ENSMUSG00000041324	Inhba	13:16011850-16027211	dmso_stage1	dmso_stage2	OK	8.29702	1.30132	-2.67262	-2.85049	0.0023	0.0154867	yes
ENSMUSG00000057914	Cacnb2	2:14603989-14987908	dmso_stage1	dmso_stage2	OK	3.88454	0.610451	-2.66979	-1.7532	0.0016	0.0118975	yes
ENSMUSG00000054509	Parp4	14:56575618-56659794	dmso_stage1	dmso_stage2	OK	5.77312	0.908618	-2.66761	-3.15547	5e-05	0.000816221	yes
ENSMUSG00000037104	Socs5	17:87107678-87137583	dmso_stage1	dmso_stage2	OK	8.39136	1.32613	-2.66168	-4.13974	5e-05	0.000816221	yes
ENSMUSG00000018774	Cd68	11:69664212-69666153	dmso_stage1	dmso_stage2	OK	67.2552	10.636	-2.66069	-3.43152	5e-05	0.000816221	yes
ENSMUSG00000020689	Itgb3	11:104607999-104670476	dmso_stage1	dmso_stage2	OK	4.45513	0.704819	-2.66014	-3.75153	5e-05	0.000816221	yes
ENSMUSG00000030409	Dmpk	7:19083848-19093821	dmso_stage1	dmso_stage2	OK	17.9753	2.84418	-2.65993	-2.25259	5e-05	0.000816221	yes
ENSMUSG00000043391	2510009E07Rik	16:21649044-21694665	dmso_stage1	dmso_stage2	OK	5.83493	0.925539	-2.65635	-3.94458	5e-05	0.000816221	yes
ENSMUSG00000024087	Cyp1b1	17:79706952-79715041	dmso_stage1	dmso_stage2	OK	17.1074	2.71362	-2.65633	-4.95691	5e-05	0.000816221	yes
ENSMUSG00000040524	Zfp609	9:65692390-65827564	dmso_stage1	dmso_stage2	OK	9.04493	1.43586	-2.65519	-1.86443	0.0002	0.0025387	yes
ENSMUSG00000022218	Tgm1	14:55700008-55713492	dmso_stage1	dmso_stage2	OK	16.2304	2.57812	-2.6543	-4.16284	5e-05	0.000816221	yes
ENSMUSG00000028926	Cdk14	5:4803390-5420312	dmso_stage1	dmso_stage2	OK	14.7151	2.33996	-2.65274	-2.07111	5e-05	0.000816221	yes
ENSMUSG00000026390	Marco	1:120474537-120505084	dmso_stage1	dmso_stage2	OK	4.82958	0.769237	-2.6504	-2.56718	0.0062	0.03219	yes
ENSMUSG00000040612	Ildr2	1:166254138-166316823	dmso_stage1	dmso_stage2	OK	2.16955	0.345937	-2.64882	-3.29143	0.0004	0.00432635	yes
ENSMUSG00000066861	Oas1g	5:120876141-120887613	dmso_stage1	dmso_stage2	OK	6.45816	1.02983	-2.64871	-2.28363	0.00625	0.0324137	yes
ENSMUSG00000021411	Pxdc1	13:34627839-34652681	dmso_stage1	dmso_stage2	OK	17.3142	2.76748	-2.64531	-2.92839	5e-05	0.000816221	yes
ENSMUSG00000064373	Sepp1	15:3268546-3280508	dmso_stage1	dmso_stage2	OK	5084.75	815.453	-2.6405	-1.76729	0.00505	0.0276941	yes
ENSMUSG00000026872	Zeb2	2:44983633-45117395	dmso_stage1	dmso_stage2	OK	30.9597	4.96725	-2.63987	-3.83497	5e-05	0.000816221	yes
ENSMUSG00000026360	Rgs2	1:143999337-144004161	dmso_stage1	dmso_stage2	OK	15.5695	2.51362	-2.63088	-1.7705	0.00405	0.0236317	yes
ENSMUSG00000033066	Gas7	11:67455436-67771153	dmso_stage1	dmso_stage2	OK	7.87242	1.27126	-2.63055	-1.92233	0.0002	0.0025387	yes
ENSMUSG00000030465	Psd3	8:67689081-68062286	dmso_stage1	dmso_stage2	OK	20.6917	3.3436	-2.62958	-1.9252	0.00275	0.017645	yes
ENSMUSG00000034614	Pik3ip1	11:3288873-3342971	dmso_stage1	dmso_stage2	OK	17.2776	2.7952	-2.62788	-1.89045	0.0005	0.00505728	yes
ENSMUSG00000022564	Grina	15:76246806-76249904	dmso_stage1	dmso_stage2	OK	39.6201	6.44479	-2.62003	-4.6779	5e-05	0.000816221	yes
ENSMUSG00000034361	Cpne2	8:94532989-94570529	dmso_stage1	dmso_stage2	OK	3.91615	0.638557	-2.61655	-1.44174	0.00285	0.018121	yes
ENSMUSG00000022747	St3gal6	16:58408442-58524243	dmso_stage1	dmso_stage2	OK	34.4504	5.6178	-2.61645	-1.81621	5e-05	0.000816221	yes
ENSMUSG00000003420	Fcgrt	7:45092992-45103822	dmso_stage1	dmso_stage2	OK	20.262	3.30639	-2.61544	-3.87588	5e-05	0.000816221	yes
ENSMUSG00000031833	Mast3	8:70778116-70792433	dmso_stage1	dmso_stage2	OK	2.34044	0.382102	-2.61475	-3.08381	0.0005	0.00505728	yes
ENSMUSG00000040254	Sema3d	5:12383165-12588943	dmso_stage1	dmso_stage2	OK	2.42271	0.39597	-2.61316	-3.29261	0.00035	0.00391838	yes
ENSMUSG00000026712	Mrc1	2:14229413-14332057	dmso_stage1	dmso_stage2	OK	35.6089	5.82403	-2.61215	-4.74844	5e-05	0.000816221	yes
ENSMUSG00000044337	Ackr3	1:90203979-90216751	dmso_stage1	dmso_stage2	OK	12.851	2.10192	-2.6121	-3.0458	5e-05	0.000816221	yes
ENSMUSG00000020388	Pdlim4	11:54054927-54069014	dmso_stage1	dmso_stage2	OK	12.0655	1.97376	-2.61187	-2.12465	0.0025	0.0165242	yes
ENSMUSG00000073274	Gm14636	X:19156980-19167241	dmso_stage1	dmso_stage2	OK	6.91124	1.13141	-2.61083	-3.15562	0.00035	0.00391838	yes
ENSMUSG00000043079	Synpo	18:60593972-60660142	dmso_stage1	dmso_stage2	OK	4.51604	0.739354	-2.61072	-0.955704	0.00555	0.0295586	yes
ENSMUSG00000022146	Osmr	15:6813576-6874969	dmso_stage1	dmso_stage2	OK	27.6905	4.53457	-2.61035	-3.6676	5e-05	0.000816221	yes
ENSMUSG00000026479	Lamc2	1:153122755-153186447	dmso_stage1	dmso_stage2	OK	34.1313	5.60014	-2.60756	-5.6003	5e-05	0.000816221	yes
ENSMUSG00000026437	Cdk18	1:132113549-132139685	dmso_stage1	dmso_stage2	OK	4.71483	0.776024	-2.60303	-2.67042	0.0034	0.0207173	yes
ENSMUSG00000028246	Faxc	4:21931328-21996839	dmso_stage1	dmso_stage2	OK	6.20267	1.02138	-2.60236	-2.9863	0.00025	0.00301784	yes
ENSMUSG00000021322	Aoah	13:20794118-21024252	dmso_stage1	dmso_stage2	OK	7.09876	1.16897	-2.60233	-3.34887	5e-05	0.000816221	yes
ENSMUSG00000021596	Mctp1	13:76384317-77031810	dmso_stage1	dmso_stage2	OK	6.40762	1.05546	-2.60192	-2.20475	0.0004	0.00432635	yes
ENSMUSG00000018507	Trpv2	11:62574485-62600515	dmso_stage1	dmso_stage2	OK	9.02372	1.48799	-2.60036	-2.02519	0.00155	0.0116056	yes
ENSMUSG00000019872	Smpdl3a	10:57794334-57811830	dmso_stage1	dmso_stage2	OK	41.1879	6.82305	-2.59373	-1.94826	0.00395	0.0231928	yes
ENSMUSG00000037731	Themis2	4:132781842-132796387	dmso_stage1	dmso_stage2	OK	3.49581	0.579162	-2.59359	-2.8234	0.0014	0.0107637	yes
ENSMUSG00000021069	Pygl	12:70190810-70234165	dmso_stage1	dmso_stage2	OK	32.1071	5.32131	-2.59304	-1.58772	0.00355	0.0214267	yes
ENSMUSG00000039114	Nrn1	13:36725624-36734477	dmso_stage1	dmso_stage2	OK	8.10855	1.35128	-2.58511	-2.67234	0.00445	0.0253032	yes
ENSMUSG00000000308	Ckmt1	2:121357713-121387168	dmso_stage1	dmso_stage2	OK	49.5069	8.28303	-2.5794	-2.5445	0.0004	0.00432635	yes
ENSMUSG00000027230	Creb3l1	2:91982327-92024502	dmso_stage1	dmso_stage2	OK	2.57056	0.430155	-2.57915	-2.44249	0.01085	0.0486655	yes
ENSMUSG00000040249	Lrp1	10:127538160-127621148	dmso_stage1	dmso_stage2	OK	31.7718	5.31687	-2.5791	-1.15529	0.0068	0.0343895	yes
ENSMUSG00000023367	Tmem176a	6:48841482-48845364	dmso_stage1	dmso_stage2	OK	20.2386	3.39164	-2.57705	-3.40511	0.0004	0.00432635	yes
ENSMUSG00000024235	Map3k8	18:4331326-4353015	dmso_stage1	dmso_stage2	OK	11.3921	1.90965	-2.57665	-2.27566	0.00085	0.00745822	yes
ENSMUSG00000072214	2015-09-05	16:18620318-18629938	dmso_stage1	dmso_stage2	OK	10.8348	1.82632	-2.56866	-3.48697	0.00015	0.00202291	yes
ENSMUSG00000014498	Ankrd52	10:128377114-128411492	dmso_stage1	dmso_stage2	OK	9.49938	1.60181	-2.56813	-2.15522	0.00325	0.0200557	yes
ENSMUSG00000050271	D8Ertd82e	8:36094827-36147787	dmso_stage1	dmso_stage2	OK	2.56089	0.432058	-2.56735	-2.70179	0.003	0.0188781	yes
ENSMUSG00000004698	Hdac9	12:34371502-34528889	dmso_stage1	dmso_stage2	OK	4.08685	0.690493	-2.56529	-3.31531	0.0005	0.00505728	yes
ENSMUSG00000046879	Irgm1	11:48861967-48871683	dmso_stage1	dmso_stage2	OK	23.8248	4.03399	-2.56218	-3.98133	5e-05	0.000816221	yes
ENSMUSG00000028655	Mfsd2a	4:122946849-122961188	dmso_stage1	dmso_stage2	OK	3.45887	0.586512	-2.56007	-1.1229	0.0096	0.0445535	yes
ENSMUSG00000038732	Mboat1	13:30136497-30246717	dmso_stage1	dmso_stage2	OK	8.14591	1.38295	-2.55833	-2.58832	0.0006	0.0057853	yes
ENSMUSG00000058715	Fcer1g	1:171229571-171234365	dmso_stage1	dmso_stage2	OK	14.702	2.51488	-2.54745	-2.11886	0.0099	0.0455394	yes
ENSMUSG00000014813	Stc1	14:69029288-69041401	dmso_stage1	dmso_stage2	OK	3.58295	0.612894	-2.54744	-3.02168	0.00065	0.0061244	yes
ENSMUSG00000026773	Pfkfb3	2:11471429-11502101	dmso_stage1	dmso_stage2	OK	21.7657	3.72437	-2.54699	-2.02876	0.00055	0.00540718	yes
ENSMUSG00000064344	mt-Tm	MT:3844-3913	dmso_stage1	dmso_stage2	OK	144047	24976.2	-2.52791	-4.94404	5e-05	0.000816221	yes
ENSMUSG00000008601	Rab25	3:88542028-88548300	dmso_stage1	dmso_stage2	OK	12.7555	2.21354	-2.52669	-2.13562	0.00205	0.0142616	yes
ENSMUSG00000032089	Il10ra	9:45253836-45269149	dmso_stage1	dmso_stage2	OK	3.62932	0.629934	-2.52643	-2.43592	0.0041	0.0238048	yes
ENSMUSG00000030144	Clec4d	6:123262106-123275268	dmso_stage1	dmso_stage2	OK	10.2935	1.78993	-2.52376	-2.81036	0.00385	0.022806	yes
ENSMUSG00000027978	Prss12	3:123446912-123506602	dmso_stage1	dmso_stage2	OK	6.40738	1.11426	-2.52365	-3.20602	0.0006	0.0057853	yes
ENSMUSG00000048078	Tenm4	7:96171243-96947034	dmso_stage1	dmso_stage2	OK	7.08213	1.23521	-2.51943	-1.53298	0.0002	0.0025387	yes
ENSMUSG00000058099	Nfam1	15:82997720-83033306	dmso_stage1	dmso_stage2	OK	6.18102	1.08176	-2.51447	-3.15756	0.0005	0.00505728	yes
ENSMUSG00000074457	S100a16	3:90537253-90543151	dmso_stage1	dmso_stage2	OK	21.0846	3.6954	-2.51239	-2.36421	0.00095	0.00810763	yes
ENSMUSG00000001123	Lgals9	11:78962973-78984946	dmso_stage1	dmso_stage2	OK	47.3978	8.31651	-2.51077	-4.2556	5e-05	0.000816221	yes
ENSMUSG00000003847	Nfat5	8:107293469-107379517	dmso_stage1	dmso_stage2	OK	35.4013	6.22835	-2.50688	-2.49542	5e-05	0.000816221	yes
ENSMUSG00000035847	Ids	X:70343068-70365084	dmso_stage1	dmso_stage2	OK	11.5574	2.05059	-2.49471	-2.23511	0.00025	0.00301784	yes
ENSMUSG00000031214	Ophn1	X:98554276-98891025	dmso_stage1	dmso_stage2	OK	26.45	4.70266	-2.49172	-1.99144	0.0106	0.0478192	yes
ENSMUSG00000040483	Xaf1	11:72301628-72313733	dmso_stage1	dmso_stage2	OK	28.7392	5.12024	-2.48874	-2.20538	0.0053	0.0286952	yes
ENSMUSG00000009376	Met	6:17463799-17573980	dmso_stage1	dmso_stage2	OK	25.1793	4.50113	-2.48388	-2.28591	0.0006	0.0057853	yes
ENSMUSG00000026177	Slc11a1	1:74375202-74386062	dmso_stage1	dmso_stage2	OK	9.39189	1.67939	-2.48348	-1.512	0.0039	0.0230148	yes
ENSMUSG00000063531	Sema3e	5:14025275-14256689	dmso_stage1	dmso_stage2	OK	12.4285	2.22447	-2.48212	-4.64465	5e-05	0.000816221	yes
ENSMUSG00000038156	Spon1	7:113765997-114043370	dmso_stage1	dmso_stage2	OK	4.7664	0.854164	-2.48031	-3.40038	5e-05	0.000816221	yes
ENSMUSG00000032561	Acpp	9:104288250-104337728	dmso_stage1	dmso_stage2	OK	10.9523	1.96484	-2.47875	-2.43463	0.00095	0.00810763	yes
ENSMUSG00000034684	Sema3f	9:107681501-107710475	dmso_stage1	dmso_stage2	OK	3.25738	0.585612	-2.4757	-2.81914	0.00215	0.0147526	yes
ENSMUSG00000040322	Slc25a24	3:109123148-109168457	dmso_stage1	dmso_stage2	OK	22.8774	4.12696	-2.47077	-4.46362	5e-05	0.000816221	yes
ENSMUSG00000019846	Lama4	10:38965514-39110188	dmso_stage1	dmso_stage2	OK	29.783	5.37986	-2.46884	-3.89832	5e-05	0.000816221	yes
ENSMUSG00000051413	Plagl2	2:153227758-153241426	dmso_stage1	dmso_stage2	OK	2.70241	0.489759	-2.4641	-3.04528	0.0008	0.00716733	yes
ENSMUSG00000035722	Abca7	10:79996493-80015572	dmso_stage1	dmso_stage2	OK	3.51098	0.637057	-2.46238	-3.49224	0.00015	0.00202291	yes
ENSMUSG00000053158	Fes	7:80377757-80387946	dmso_stage1	dmso_stage2	OK	5.56969	1.01128	-2.46141	-2.98559	0.0013	0.0101959	yes
ENSMUSG00000024921	Smarca2	19:26605114-26823907	dmso_stage1	dmso_stage2	OK	31.7091	5.76546	-2.45939	-2.81464	5e-05	0.000816221	yes
ENSMUSG00000002020	Ltbp2	12:84783211-84878132	dmso_stage1	dmso_stage2	OK	14.253	2.5985	-2.45552	-1.95776	0.00175	0.0126706	yes
ENSMUSG00000027800	Tm4sf1	3:57285610-57301919	dmso_stage1	dmso_stage2	OK	37.8133	6.89739	-2.45477	-4.53703	5e-05	0.000816221	yes
ENSMUSG00000073538	E330020D12Rik	1:153404826-153408429	dmso_stage1	dmso_stage2	OK	4.82841	0.88324	-2.45067	-2.63686	0.00305	0.0191156	yes
ENSMUSG00000018648	Dusp14	11:84048040-84069261	dmso_stage1	dmso_stage2	OK	26.0294	4.76518	-2.44954	-3.6902	5e-05	0.000816221	yes
ENSMUSG00000074934	Grem1	2:113746163-113758646	dmso_stage1	dmso_stage2	OK	41.0112	7.51877	-2.44745	-5.3326	5e-05	0.000816221	yes
ENSMUSG00000081471	Gm14735	X:72432680-72656848	dmso_stage1	dmso_stage2	OK	3.67606	0.675179	-2.44482	-2.47094	0.0047	0.0263196	yes
ENSMUSG00000024885	Aldh3b1	19:3913492-3929761	dmso_stage1	dmso_stage2	OK	3.87517	0.712818	-2.44266	-2.44309	0.0072	0.0358952	yes
ENSMUSG00000069833	Ahnak	19:8989283-9076919	dmso_stage1	dmso_stage2	OK	192.432	35.4212	-2.44166	-4.48803	5e-05	0.000816221	yes
ENSMUSG00000038463	Olfml2b	1:170644531-170682789	dmso_stage1	dmso_stage2	OK	2.41074	0.444109	-2.44049	-2.45782	0.00535	0.0288436	yes
ENSMUSG00000000058	Cav2	6:17197750-17385604	dmso_stage1	dmso_stage2	OK	10.557	1.9451	-2.44028	-1.87589	0.00535	0.0288436	yes
ENSMUSG00000027009	Itga4	2:79255425-79461107	dmso_stage1	dmso_stage2	OK	6.17693	1.14124	-2.43628	-2.84601	5e-05	0.000816221	yes
ENSMUSG00000054150	Syne3	12:104929948-105009809	dmso_stage1	dmso_stage2	OK	4.13255	0.76481	-2.43386	-3.34309	0.00015	0.00202291	yes
ENSMUSG00000029798	Herc6	6:57580991-57665136	dmso_stage1	dmso_stage2	OK	3.25162	0.601873	-2.43362	-3.14804	0.0007	0.00649524	yes
ENSMUSG00000038807	Rap1gap2	11:74383355-74590186	dmso_stage1	dmso_stage2	OK	8.88881	1.64532	-2.43362	-2.33923	0.00145	0.0110633	yes
ENSMUSG00000034422	Parp14	16:35832873-35871544	dmso_stage1	dmso_stage2	OK	10.0595	1.86311	-2.43278	-1.9789	0.0017	0.012411	yes
ENSMUSG00000001119	Col6a1	10:76708791-76726168	dmso_stage1	dmso_stage2	OK	25.3441	4.70177	-2.43037	-4.77345	5e-05	0.000816221	yes
ENSMUSG00000019461	Plscr3	11:69846375-69858730	dmso_stage1	dmso_stage2	OK	9.03285	1.67592	-2.43023	-2.08064	0.0049	0.0270938	yes
ENSMUSG00000038604	Fam65a	8:105605228-105622194	dmso_stage1	dmso_stage2	OK	3.39913	0.630908	-2.42966	-3.0417	0.00105	0.00873279	yes
ENSMUSG00000075284	Wipf1	2:73429609-73529734	dmso_stage1	dmso_stage2	OK	4.51099	0.83759	-2.42913	-1.23436	0.0016	0.0118975	yes
ENSMUSG00000030257	Srgap3	6:112717970-112947266	dmso_stage1	dmso_stage2	OK	7.42917	1.38449	-2.42384	-2.24479	0.0015	0.011334	yes
ENSMUSG00000012519	Mlkl	8:111311796-111338177	dmso_stage1	dmso_stage2	OK	7.16948	1.33654	-2.42337	-1.8642	0.00515	0.0281108	yes
ENSMUSG00000030214	Plbd1	6:136612069-136661928	dmso_stage1	dmso_stage2	OK	9.7012	1.812	-2.42058	-2.64527	0.00035	0.00391838	yes
ENSMUSG00000075254	Heg1	16:33684465-33819934	dmso_stage1	dmso_stage2	OK	10.4804	1.96078	-2.4182	-1.55575	0.00525	0.0284684	yes
ENSMUSG00000009614	Sardh	2:27188392-27248337	dmso_stage1	dmso_stage2	OK	3.89948	0.729622	-2.41806	-0.812217	0.0106	0.0478192	yes
ENSMUSG00000029810	Tmem176b	6:48833810-48841374	dmso_stage1	dmso_stage2	OK	28.3709	5.31644	-2.41588	-3.75923	0.0001	0.00145031	yes
ENSMUSG00000045374	Wdr81	11:75440943-75454717	dmso_stage1	dmso_stage2	OK	3.03521	0.569514	-2.414	-1.7137	0.00085	0.00745822	yes
ENSMUSG00000035342	Lzts2	19:45015175-45046614	dmso_stage1	dmso_stage2	OK	6.6925	1.25735	-2.41216	-3.07537	0.0006	0.0057853	yes
ENSMUSG00000026946	Nmi	2:51948486-51973494	dmso_stage1	dmso_stage2	OK	10.146	1.90621	-2.41214	-1.75648	0.00315	0.0196197	yes
ENSMUSG00000035105	Egln3	12:54178980-54203860	dmso_stage1	dmso_stage2	OK	55.1744	10.3756	-2.4108	-5.20011	5e-05	0.000816221	yes
ENSMUSG00000024887	Asah2	19:31984653-32061469	dmso_stage1	dmso_stage2	OK	3.422	0.647654	-2.40154	-3.07592	0.0007	0.00649524	yes
ENSMUSG00000004637	Wwox	8:114439654-115352708	dmso_stage1	dmso_stage2	OK	9.16778	1.73645	-2.40043	-2.06013	0.0002	0.0025387	yes
ENSMUSG00000059430	Actg2	6:83512904-83536265	dmso_stage1	dmso_stage2	OK	20.1285	3.81401	-2.39986	-2.27514	0.00175	0.0126706	yes
ENSMUSG00000031639	Tlr3	8:45395664-45410608	dmso_stage1	dmso_stage2	OK	2.2794	0.43293	-2.39645	-2.51142	0.00445	0.0253032	yes
ENSMUSG00000020159	Gabrp	11:33550780-33578959	dmso_stage1	dmso_stage2	OK	5.62011	1.06881	-2.39459	-2.15899	0.00085	0.00745822	yes
ENSMUSG00000007888	Crlf1	8:70493157-70504081	dmso_stage1	dmso_stage2	OK	19.3756	3.68568	-2.39423	-1.99434	0.0057	0.0300836	yes
ENSMUSG00000021281	Tnfaip2	12:111442468-111455018	dmso_stage1	dmso_stage2	OK	16.6346	3.16559	-2.39364	-2.1797	5e-05	0.000816221	yes
ENSMUSG00000049382	Krt8	15:101996710-102004342	dmso_stage1	dmso_stage2	OK	444.835	84.7704	-2.39164	-5.73499	5e-05	0.000816221	yes
ENSMUSG00000040998	Npnt	3:132881744-132950291	dmso_stage1	dmso_stage2	OK	7.6528	1.47013	-2.38005	-2.12635	0.00265	0.0171444	yes
ENSMUSG00000026335	Pam	1:97795113-98095646	dmso_stage1	dmso_stage2	OK	104.99	20.1802	-2.37924	-3.24339	5e-05	0.000816221	yes
ENSMUSG00000005043	Sgsh	11:119307767-119355536	dmso_stage1	dmso_stage2	OK	5.25935	1.01131	-2.37867	-1.46804	0.00945	0.0439882	yes
ENSMUSG00000020111	Micu1	10:59702476-59864132	dmso_stage1	dmso_stage2	OK	90.8332	17.4696	-2.37838	-3.77594	5e-05	0.000816221	yes
ENSMUSG00000066026	Dhrs3	4:144892826-144928209	dmso_stage1	dmso_stage2	OK	27.1166	5.21917	-2.37729	-2.9482	0.0002	0.0025387	yes
ENSMUSG00000022367	Has2	15:56665626-56778399	dmso_stage1	dmso_stage2	OK	15.8895	3.06302	-2.37505	-4.25933	5e-05	0.000816221	yes
ENSMUSG00000026674	Ddr2	1:169969408-170110501	dmso_stage1	dmso_stage2	OK	18.2924	3.52644	-2.37496	-4.16387	5e-05	0.000816221	yes
ENSMUSG00000046743	Fat4	3:38874569-39011985	dmso_stage1	dmso_stage2	OK	3.41875	0.661273	-2.37015	-3.33294	5e-05	0.000816221	yes
ENSMUSG00000024965	Fermt3	19:6996130-7019469	dmso_stage1	dmso_stage2	OK	8.12562	1.5728	-2.36915	-2.79892	0.00155	0.0116056	yes
ENSMUSG00000031207	Msn	X:96096041-96168552	dmso_stage1	dmso_stage2	OK	55.6128	10.772	-2.36814	-4.97221	5e-05	0.000816221	yes
ENSMUSG00000041607	Mbp	18:82475145-82585637	dmso_stage1	dmso_stage2	OK	9.33508	1.81355	-2.36385	-2.51929	5e-05	0.000816221	yes
ENSMUSG00000047139	Cd24a	10:43579168-43584262	dmso_stage1	dmso_stage2	OK	123.809	24.0718	-2.3627	-5.31121	5e-05	0.000816221	yes
ENSMUSG00000030757	Zkscan2	7:123479515-123500449	dmso_stage1	dmso_stage2	OK	4.59639	0.89471	-2.36101	-1.90726	0.00395	0.0231928	yes
ENSMUSG00000026331	Slco6c1	1:97059037-97128253	dmso_stage1	dmso_stage2	OK	2.70364	0.526496	-2.36041	-2.41462	0.0064	0.0330208	yes
ENSMUSG00000023991	Foxp4	17:47867132-47924645	dmso_stage1	dmso_stage2	OK	5.54379	1.0821	-2.35704	-1.5327	0.00095	0.00810763	yes
ENSMUSG00000022475	Hdac7	15:97784354-97844502	dmso_stage1	dmso_stage2	OK	5.93393	1.16208	-2.35227	-1.45217	0.0079	0.03835	yes
ENSMUSG00000039782	Cpeb2	5:43233462-43289724	dmso_stage1	dmso_stage2	OK	4.65151	0.911817	-2.35088	-2.05674	0.00065	0.0061244	yes
ENSMUSG00000037239	Spred3	7:29158828-29169841	dmso_stage1	dmso_stage2	OK	6.94526	1.36345	-2.34877	-3.11674	0.0003	0.003475	yes
ENSMUSG00000030905	Crym	7:120186379-120202111	dmso_stage1	dmso_stage2	OK	8.40226	1.64992	-2.34838	-2.70593	0.00145	0.0110633	yes
ENSMUSG00000024985	Tcf7l2	19:55741809-55933654	dmso_stage1	dmso_stage2	OK	6.40993	1.26169	-2.34495	-1.46846	5e-05	0.000816221	yes
ENSMUSG00000066456	Hmgn3	9:83109947-83146607	dmso_stage1	dmso_stage2	OK	31.3139	6.18537	-2.33987	-3.41424	0.0001	0.00145031	yes
ENSMUSG00000046447	Camk2n1	4:138454313-138460123	dmso_stage1	dmso_stage2	OK	2.46329	0.486941	-2.33877	-2.73768	0.00125	0.00995391	yes
ENSMUSG00000027868	Tbx15	3:99240380-99354259	dmso_stage1	dmso_stage2	OK	6.57666	1.30124	-2.33747	-1.909	0.00065	0.0061244	yes
ENSMUSG00000067586	S1pr3	13:51408617-51422797	dmso_stage1	dmso_stage2	OK	3.5959	0.713302	-2.33377	-2.97126	0.0003	0.003475	yes
ENSMUSG00000027463	Slc52a3	2:151996510-152009258	dmso_stage1	dmso_stage2	OK	5.3305	1.05745	-2.33369	-2.769	0.00095	0.00810763	yes
ENSMUSG00000030782	Tgfb1i1	7:128246811-128253712	dmso_stage1	dmso_stage2	OK	3.16129	0.628217	-2.33118	-1.61282	0.0013	0.0101959	yes
ENSMUSG00000020886	Dlg4	11:70017084-70045532	dmso_stage1	dmso_stage2	OK	7.5792	1.5066	-2.33075	-1.00409	0.0065	0.0333407	yes
ENSMUSG00000032000	Birc3	9:7848698-7873186	dmso_stage1	dmso_stage2	OK	27.1887	5.41782	-2.32722	-2.16901	0.00145	0.0110633	yes
ENSMUSG00000053819	Camk2d	3:126596301-126844913	dmso_stage1	dmso_stage2	OK	63.8284	12.7277	-2.32623	-2.03968	0.0012	0.00963776	yes
ENSMUSG00000026880	Stom	2:35313985-35336976	dmso_stage1	dmso_stage2	OK	45.1778	9.01032	-2.32596	-4.73716	5e-05	0.000816221	yes
ENSMUSG00000038608	Dock10	1:80501072-80758553	dmso_stage1	dmso_stage2	OK	2.15361	0.429544	-2.32588	-2.86325	0.00125	0.00995391	yes
ENSMUSG00000038903	Ccdc68	18:69925425-69969609	dmso_stage1	dmso_stage2	OK	6.61315	1.31952	-2.32532	-2.03171	0.00485	0.026934	yes
ENSMUSG00000069874	Irgm2	11:58199555-58222779	dmso_stage1	dmso_stage2	OK	5.79159	1.15709	-2.32345	-2.66585	0.0016	0.0118975	yes
ENSMUSG00000035498	Cdcp1	9:123170823-123216038	dmso_stage1	dmso_stage2	OK	16.9436	3.38889	-2.32185	-3.52094	5e-05	0.000816221	yes
ENSMUSG00000029822	Osbpl3	6:50293329-50456201	dmso_stage1	dmso_stage2	OK	28.0779	5.63206	-2.3177	-2.7706	5e-05	0.000816221	yes
ENSMUSG00000028015	Ctso	3:81932600-81956725	dmso_stage1	dmso_stage2	OK	3.66978	0.73772	-2.31455	-1.89377	0.0034	0.0207173	yes
ENSMUSG00000025473	Adam8	7:139950395-139992562	dmso_stage1	dmso_stage2	OK	21.5762	4.33777	-2.31442	-1.97123	0.0007	0.00649524	yes
ENSMUSG00000038776	Ephx1	1:180976154-181020904	dmso_stage1	dmso_stage2	OK	92.9414	18.7133	-2.31225	-4.2016	5e-05	0.000816221	yes
ENSMUSG00000039007	Cpq	15:33083128-33594552	dmso_stage1	dmso_stage2	OK	12.7194	2.56451	-2.31028	-3.33807	0.0003	0.003475	yes
ENSMUSG00000035493	Tgfbi	13:56609602-56639339	dmso_stage1	dmso_stage2	OK	20.3985	4.11897	-2.3081	-4.13471	5e-05	0.000816221	yes
ENSMUSG00000029385	Ccng2	5:93267256-93276231	dmso_stage1	dmso_stage2	OK	36.7273	7.41761	-2.30783	-3.08466	5e-05	0.000816221	yes
ENSMUSG00000071847	Apcdd1	18:62922326-62953195	dmso_stage1	dmso_stage2	OK	12.0778	2.4459	-2.30392	-3.46116	5e-05	0.000816221	yes
ENSMUSG00000056313	1810011O10Rik	8:24422403-24440008	dmso_stage1	dmso_stage2	OK	21.0955	4.27512	-2.3029	-3.36161	5e-05	0.000816221	yes
ENSMUSG00000071637	Cebpd	16:15887285-15888466	dmso_stage1	dmso_stage2	OK	9.5921	1.94674	-2.30078	-2.5916	0.00385	0.022806	yes
ENSMUSG00000030770	Parva	7:112427504-112591692	dmso_stage1	dmso_stage2	OK	26.2991	5.34316	-2.29925	-2.86626	5e-05	0.000816221	yes
ENSMUSG00000002871	Tpra1	6:88902250-88912238	dmso_stage1	dmso_stage2	OK	18.4588	3.75168	-2.2987	-1.68849	0.0002	0.0025387	yes
ENSMUSG00000039205	Ciz1	2:32308470-32381938	dmso_stage1	dmso_stage2	OK	32.6042	6.62718	-2.29859	-2.24427	0.00205	0.0142616	yes
ENSMUSG00000028270	Gbp2	3:142620601-142638008	dmso_stage1	dmso_stage2	OK	15.0279	3.05663	-2.29763	-2.77074	0.0004	0.00432635	yes
ENSMUSG00000031506	Ptpn7	1:135132724-135145320	dmso_stage1	dmso_stage2	OK	3.08509	0.627819	-2.29689	-2.61364	0.0013	0.0101959	yes
ENSMUSG00000039208	Metrnl	11:121701543-121716306	dmso_stage1	dmso_stage2	OK	11.4983	2.34152	-2.29591	-2.2863	0.00335	0.0205374	yes
ENSMUSG00000004044	Ptrf	11:100956732-100970887	dmso_stage1	dmso_stage2	OK	26.3142	5.35881	-2.29586	-4.39354	5e-05	0.000816221	yes
ENSMUSG00000038781	Stap2	17:55997080-56005570	dmso_stage1	dmso_stage2	OK	7.736	1.57898	-2.2926	-2.61919	0.00265	0.0171444	yes
ENSMUSG00000031983	2310022B05Rik	8:124635765-124663369	dmso_stage1	dmso_stage2	OK	8.55624	1.75393	-2.28639	-3.47007	0.0001	0.00145031	yes
ENSMUSG00000046794	Ppp1r3b	8:35375740-35388124	dmso_stage1	dmso_stage2	OK	5.45368	1.11947	-2.28442	-3.25615	0.0004	0.00432635	yes
ENSMUSG00000029135	Fosl2	5:32136471-32157831	dmso_stage1	dmso_stage2	OK	9.72288	1.99948	-2.28176	-4.09123	5e-05	0.000816221	yes
ENSMUSG00000020034	Tcp11l2	10:84576625-84614359	dmso_stage1	dmso_stage2	OK	17.1083	3.51942	-2.28129	-2.26901	0.0063	0.0326248	yes
ENSMUSG00000026395	Ptprc	1:138062860-138175706	dmso_stage1	dmso_stage2	OK	8.0104	1.65326	-2.27656	-2.28255	0.0001	0.00145031	yes
ENSMUSG00000070337	Gpr179	11:97332108-97352077	dmso_stage1	dmso_stage2	OK	3.62448	0.748545	-2.27561	-2.14665	0.0008	0.00716733	yes
ENSMUSG00000002107	Celf2	2:6539693-7509563	dmso_stage1	dmso_stage2	OK	16.0024	3.30847	-2.27405	-1.72937	0.00215	0.0147526	yes
ENSMUSG00000028064	Sema4a	3:88435958-88461182	dmso_stage1	dmso_stage2	OK	5.20776	1.07726	-2.27329	-0.84479	0.00715	0.0356839	yes
ENSMUSG00000028494	Plin2	4:86648385-86670060	dmso_stage1	dmso_stage2	OK	428.076	88.7163	-2.2706	-3.6772	5e-05	0.000816221	yes
ENSMUSG00000073016	Uprt	X:104482817-104507490	dmso_stage1	dmso_stage2	OK	6.68882	1.38624	-2.27057	-2.89377	0.0014	0.0107637	yes
ENSMUSG00000037355	Uvssa	5:33378550-33419754	dmso_stage1	dmso_stage2	OK	5.31402	1.10189	-2.26983	-3.18391	0.0003	0.003475	yes
ENSMUSG00000021423	Ly86	13:37345344-37419036	dmso_stage1	dmso_stage2	OK	18.394	3.81418	-2.26979	-2.57807	0.00275	0.017645	yes
ENSMUSG00000022382	Wnt7b	15:85535438-85593708	dmso_stage1	dmso_stage2	OK	2.43956	0.506188	-2.26887	-2.25175	0.00525	0.0284684	yes
ENSMUSG00000032420	Nt5e	9:88327608-88372089	dmso_stage1	dmso_stage2	OK	37.5486	7.79686	-2.26779	-4.81121	5e-05	0.000816221	yes
ENSMUSG00000037902	Sirpa	2:129592834-129632228	dmso_stage1	dmso_stage2	OK	28.4235	5.90374	-2.26738	-1.99493	0.00095	0.00810763	yes
ENSMUSG00000035557	Krt17	11:100256216-100261029	dmso_stage1	dmso_stage2	OK	15.657	3.25432	-2.26638	-3.22126	0.00025	0.00301784	yes
ENSMUSG00000052688	5430435G22Rik	1:131688694-131713542	dmso_stage1	dmso_stage2	OK	11.6391	2.41927	-2.26633	-1.63773	0.0011	0.00906806	yes
ENSMUSG00000013846	St3gal1	15:67102874-67113992	dmso_stage1	dmso_stage2	OK	2.86075	0.595108	-2.26517	-2.89957	0.001	0.00844197	yes
ENSMUSG00000046731	Kctd11	11:69878264-69880985	dmso_stage1	dmso_stage2	OK	10.1687	2.11782	-2.26348	-3.38938	5e-05	0.000816221	yes
ENSMUSG00000023043	Krt18	15:102028215-102032026	dmso_stage1	dmso_stage2	OK	243.475	50.7541	-2.26218	-5.24191	5e-05	0.000816221	yes
ENSMUSG00000019769	Syne1	10:5020202-5069063	dmso_stage1	dmso_stage2	OK	5.54301	1.15844	-2.25848	-3.44804	5e-05	0.000816221	yes
ENSMUSG00000038642	Ctss	3:95526785-95556403	dmso_stage1	dmso_stage2	OK	66.9749	14.013	-2.25685	-3.9038	5e-05	0.000816221	yes
ENSMUSG00000069792	Wfdc17	11:83703990-83706268	dmso_stage1	dmso_stage2	OK	54.0819	11.316	-2.25679	-2.85149	0.0009	0.00778023	yes
ENSMUSG00000064682	Gm25813	8:52336914-52337105	dmso_stage1	dmso_stage2	OK	362.434	75.84	-2.25669	-2.5555	0.0033	0.0202929	yes
ENSMUSG00000035441	Myo1d	11:80482125-80780025	dmso_stage1	dmso_stage2	OK	5.15349	1.08133	-2.25274	-2.88747	0.0005	0.00505728	yes
ENSMUSG00000032667	Pon2	6:5264146-5298455	dmso_stage1	dmso_stage2	OK	17.315	3.63437	-2.25225	-2.12553	0.0003	0.003475	yes
ENSMUSG00000090386	2810055G20Rik	16:77236316-77691403	dmso_stage1	dmso_stage2	OK	7.08949	1.49093	-2.24947	-1.32933	0.0021	0.0145017	yes
ENSMUSG00000020346	Mgat1	11:49244190-49263030	dmso_stage1	dmso_stage2	OK	47.5058	9.9907	-2.24945	-2.20812	0.0003	0.003475	yes
ENSMUSG00000084824	Gm16344	18:31959233-32036961	dmso_stage1	dmso_stage2	OK	7.66404	1.61213	-2.24913	-2.6868	0.00205	0.0142616	yes
ENSMUSG00000028849	Map7d1	4:126232166-126256343	dmso_stage1	dmso_stage2	OK	13.7575	2.89557	-2.2483	-1.64587	0.0065	0.0333407	yes
ENSMUSG00000019851	Perp	10:18845070-18857073	dmso_stage1	dmso_stage2	OK	114.813	24.1963	-2.24643	-4.98969	5e-05	0.000816221	yes
ENSMUSG00000021185	9030617O03Rik	12:100779056-100908198	dmso_stage1	dmso_stage2	OK	18.5388	3.90911	-2.24564	-2.18045	0.0014	0.0107637	yes
ENSMUSG00000093178	Snord87	1:9908637-9944118	dmso_stage1	dmso_stage2	OK	123995	26155.7	-2.24508	-3.0024	0.00055	0.00540718	yes
ENSMUSG00000048027	Rgmb	17:15806252-15826586	dmso_stage1	dmso_stage2	OK	4.54177	0.958453	-2.24447	-2.73601	0.00155	0.0116056	yes
ENSMUSG00000029832	Nfe2l3	6:51432669-51458768	dmso_stage1	dmso_stage2	OK	11.4462	2.41689	-2.24364	-3.17088	5e-05	0.000816221	yes
ENSMUSG00000024696	Lpxn	19:12798605-12833807	dmso_stage1	dmso_stage2	OK	6.4043	1.35275	-2.24314	-2.38094	0.00465	0.0261754	yes
ENSMUSG00000024659	Anxa1	19:20373427-20390944	dmso_stage1	dmso_stage2	OK	713.393	150.907	-2.24104	-3.13941	5e-05	0.000816221	yes
ENSMUSG00000024679	Ms4a6d	19:11586603-11604849	dmso_stage1	dmso_stage2	OK	29.5673	6.27609	-2.23607	-2.81144	0.00455	0.025757	yes
ENSMUSG00000023067	Cdkn1a	17:29090978-29100722	dmso_stage1	dmso_stage2	OK	54.3493	11.5444	-2.23506	-4.27397	5e-05	0.000816221	yes
ENSMUSG00000055301	Adh7	3:138210715-138240405	dmso_stage1	dmso_stage2	OK	3.31429	0.704837	-2.23334	-2.46463	0.00745	0.0368277	yes
ENSMUSG00000030020	Prickle2	6:92370891-92706145	dmso_stage1	dmso_stage2	OK	3.33824	0.710068	-2.23306	-2.79892	0.00085	0.00745822	yes
ENSMUSG00000041120	Nbl1	4:139082283-139092993	dmso_stage1	dmso_stage2	OK	8.43739	1.79685	-2.23132	-2.21063	0.00055	0.00540718	yes
ENSMUSG00000030707	Coro1a	7:126699772-126707787	dmso_stage1	dmso_stage2	OK	12.8895	2.74725	-2.23014	-1.8228	0.00015	0.00202291	yes
ENSMUSG00000005107	Slc2a9	5:38349272-38503143	dmso_stage1	dmso_stage2	OK	2.97647	0.635752	-2.22707	-0.944296	0.00315	0.0196197	yes
ENSMUSG00000046876	Atxn1	13:45549757-45964991	dmso_stage1	dmso_stage2	OK	2.90544	0.621263	-2.22548	-3.54862	5e-05	0.000816221	yes
ENSMUSG00000025810	Nrp1	8:128359072-128505462	dmso_stage1	dmso_stage2	OK	10.1823	2.17846	-2.22468	-4.11659	5e-05	0.000816221	yes
ENSMUSG00000001751	Naglu	11:101070011-101077672	dmso_stage1	dmso_stage2	OK	5.18521	1.10966	-2.22428	-1.95969	0.00435	0.0248453	yes
ENSMUSG00000000184	Ccnd2	6:127125778-127212411	dmso_stage1	dmso_stage2	OK	87.8389	18.8128	-2.22315	-5.23911	5e-05	0.000816221	yes
ENSMUSG00000097815	Gm26809	6:18844219-18847360	dmso_stage1	dmso_stage2	OK	79.9327	17.1209	-2.22302	-5.00148	5e-05	0.000816221	yes
ENSMUSG00000046402	Rbp1	9:98422960-98446551	dmso_stage1	dmso_stage2	OK	17.8947	3.83944	-2.22057	-3.79815	5e-05	0.000816221	yes
ENSMUSG00000025921	Rdh10	1:16105773-16133734	dmso_stage1	dmso_stage2	OK	10.4837	2.2524	-2.21862	-3.27028	0.0001	0.00145031	yes
ENSMUSG00000029153	Ociad2	5:73322198-73338947	dmso_stage1	dmso_stage2	OK	8.86643	1.90911	-2.21546	-2.07787	0.00215	0.0147526	yes
ENSMUSG00000044786	Zfp36	7:28376783-28379255	dmso_stage1	dmso_stage2	OK	6.89423	1.48447	-2.21544	-2.67455	0.00165	0.0121343	yes
ENSMUSG00000025804	Ccr1	9:123962125-123968692	dmso_stage1	dmso_stage2	OK	5.63424	1.21416	-2.21426	-2.52517	0.00295	0.0186303	yes
ENSMUSG00000022358	Fbxo32	15:58175878-58324169	dmso_stage1	dmso_stage2	OK	2.3527	0.508377	-2.21035	-2.92143	0.00045	0.00471811	yes
ENSMUSG00000026837	Col5a1	2:27882924-28039514	dmso_stage1	dmso_stage2	OK	11.5001	2.48663	-2.20938	-3.60234	5e-05	0.000816221	yes
ENSMUSG00000022708	Zbtb20	16:42875880-43642602	dmso_stage1	dmso_stage2	OK	13.0279	2.81734	-2.20921	-1.06607	0.00125	0.00995391	yes
ENSMUSG00000034751	Mast4	13:102693557-103334497	dmso_stage1	dmso_stage2	OK	12.1707	2.63535	-2.20735	-1.8834	0.0021	0.0145017	yes
ENSMUSG00000025314	Ptprj	2:90429753-90580647	dmso_stage1	dmso_stage2	OK	14.197	3.08477	-2.20235	-4.12541	5e-05	0.000816221	yes
ENSMUSG00000031392	Irak1	X:74013913-74023936	dmso_stage1	dmso_stage2	OK	37.2671	8.09876	-2.20213	-2.10604	0.0005	0.00505728	yes
ENSMUSG00000001025	S100a6	3:90612893-90614414	dmso_stage1	dmso_stage2	OK	574.562	125.119	-2.19916	-5.2084	5e-05	0.000816221	yes
ENSMUSG00000056481	Cd248	19:5068077-5070637	dmso_stage1	dmso_stage2	OK	4.78651	1.04245	-2.199	-2.60088	0.00235	0.0157553	yes
ENSMUSG00000024055	Cyp4f13	17:32924687-32947402	dmso_stage1	dmso_stage2	OK	14.7972	3.22437	-2.19824	-2.28296	0.0004	0.00432635	yes
ENSMUSG00000050721	Plekho2	9:65554385-65580040	dmso_stage1	dmso_stage2	OK	6.04712	1.31784	-2.19807	-3.06027	0.00065	0.0061244	yes
ENSMUSG00000025959	Klf7	1:64029446-64122282	dmso_stage1	dmso_stage2	OK	11.7022	2.55072	-2.1978	-1.89288	0.0047	0.0263196	yes
ENSMUSG00000054693	Adam10	9:70678996-70780229	dmso_stage1	dmso_stage2	OK	33.4691	7.30448	-2.19598	-4.49748	5e-05	0.000816221	yes
ENSMUSG00000006403	Adamts4	1:171250420-171260637	dmso_stage1	dmso_stage2	OK	3.75385	0.819698	-2.19521	-2.95621	0.00025	0.00301784	yes
ENSMUSG00000027347	Rasgrp1	2:117279992-117343001	dmso_stage1	dmso_stage2	OK	3.64391	0.797478	-2.19197	-1.82476	0.003	0.0188781	yes
ENSMUSG00000027907	S100a11	3:93520487-93526287	dmso_stage1	dmso_stage2	OK	111.106	24.3683	-2.18886	-3.57722	5e-05	0.000816221	yes
ENSMUSG00000031647	Mfap3l	8:60632826-60676729	dmso_stage1	dmso_stage2	OK	10.8652	2.38913	-2.18516	-3.41408	5e-05	0.000816221	yes
ENSMUSG00000095115	Itpripl2	7:118485113-118491975	dmso_stage1	dmso_stage2	OK	13.7015	3.01529	-2.18396	-4.45053	5e-05	0.000816221	yes
ENSMUSG00000029084	Cd38	5:43868808-43912375	dmso_stage1	dmso_stage2	OK	23.8081	5.26488	-2.17698	-3.92697	5e-05	0.000816221	yes
ENSMUSG00000044952	Kctd21	7:97332326-97350213	dmso_stage1	dmso_stage2	OK	2.2451	0.498216	-2.17194	-2.22654	0.0083	0.0399601	yes
ENSMUSG00000089940	Gm4117	13:89655311-90143907	dmso_stage1	dmso_stage2	OK	3.50673	0.781041	-2.16665	-0.617704	0.00595	0.0310759	yes
ENSMUSG00000020828	Pld2	11:70540022-70558110	dmso_stage1	dmso_stage2	OK	14.5837	3.24959	-2.16603	-1.81479	0.00355	0.0214267	yes
ENSMUSG00000063450	Syne2	12:75818133-76110926	dmso_stage1	dmso_stage2	OK	78.8809	17.583	-2.1655	-1.72131	0.00725	0.0360676	yes
ENSMUSG00000023965	Fbxl17	17:63057451-63500017	dmso_stage1	dmso_stage2	OK	11.1681	2.48992	-2.16522	-1.73059	0.00155	0.0116056	yes
ENSMUSG00000020137	Thap2	10:115369965-115384435	dmso_stage1	dmso_stage2	OK	4.56964	1.02013	-2.16333	-2.89144	0.0007	0.00649524	yes
ENSMUSG00000048612	Myof	19:37899035-38043577	dmso_stage1	dmso_stage2	OK	34.5007	7.70339	-2.16306	-4.99949	5e-05	0.000816221	yes
ENSMUSG00000035299	Mid1	X:169685198-170005736	dmso_stage1	dmso_stage2	OK	2.71314	0.605912	-2.16278	-0.64808	0.0039	0.0230148	yes
ENSMUSG00000024084	Qpct	17:79051905-79090243	dmso_stage1	dmso_stage2	OK	7.46514	1.66735	-2.16261	-2.72431	0.0016	0.0118975	yes
ENSMUSG00000036339	Tmem260	14:48446127-48515135	dmso_stage1	dmso_stage2	OK	6.10598	1.36513	-2.16118	-2.71487	0.00095	0.00810763	yes
ENSMUSG00000030315	Vgll4	6:114860627-114969994	dmso_stage1	dmso_stage2	OK	13.0085	2.90952	-2.16061	-2.88387	0.00015	0.00202291	yes
ENSMUSG00000034663	Bmp2k	5:96997688-97111596	dmso_stage1	dmso_stage2	OK	16.1035	3.60178	-2.16059	-3.353	5e-05	0.000816221	yes
ENSMUSG00000032440	Tgfbr2	9:116087697-116175363	dmso_stage1	dmso_stage2	OK	16.29	3.64857	-2.15858	-4.13328	5e-05	0.000816221	yes
ENSMUSG00000033777	Tlr13	X:106143203-106160493	dmso_stage1	dmso_stage2	OK	7.67083	1.72007	-2.15691	-1.29192	0.0041	0.0238048	yes
ENSMUSG00000029403	Cdkl2	5:92006073-92043042	dmso_stage1	dmso_stage2	OK	8.55277	1.92016	-2.15516	-2.65102	0.00025	0.00301784	yes
ENSMUSG00000006906	Stambp	6:83543205-83572504	dmso_stage1	dmso_stage2	OK	4.01142	0.902318	-2.15241	-2.34694	0.00595	0.0310759	yes
ENSMUSG00000025372	Baiap2	11:119942762-120006782	dmso_stage1	dmso_stage2	OK	32.1543	7.24603	-2.14975	-1.81698	0.00525	0.0284684	yes
ENSMUSG00000091243	Vgll3	16:65815632-65863057	dmso_stage1	dmso_stage2	OK	6.54773	1.47947	-2.14591	-2.97894	0.00055	0.00540718	yes
ENSMUSG00000035011	Zbtb7a	10:81135219-81152995	dmso_stage1	dmso_stage2	OK	3.60706	0.815367	-2.1453	-1.18239	0.0078	0.0380223	yes
ENSMUSG00000029376	Mthfd2l	5:90931195-91021360	dmso_stage1	dmso_stage2	OK	3.71496	0.840602	-2.14385	-2.32058	0.00735	0.0364231	yes
ENSMUSG00000026321	Tnfrsf11a	1:105780722-105847981	dmso_stage1	dmso_stage2	OK	2.54201	0.575395	-2.14335	-2.56595	0.00275	0.017645	yes
ENSMUSG00000056091	St3gal5	6:72097612-72154570	dmso_stage1	dmso_stage2	OK	10.6645	2.41428	-2.14315	-3.12199	0.00015	0.00202291	yes
ENSMUSG00000019779	Frk	10:34483399-34611226	dmso_stage1	dmso_stage2	OK	5.61164	1.27093	-2.14254	-3.18044	0.0002	0.0025387	yes
ENSMUSG00000054065	Pkp3	7:141078217-141090510	dmso_stage1	dmso_stage2	OK	39.6695	8.99214	-2.14129	-2.0312	0.0065	0.0333407	yes
ENSMUSG00000042473	Tbc1d8b	X:139684995-139753405	dmso_stage1	dmso_stage2	OK	4.7846	1.08555	-2.13997	-2.22139	0.001	0.00844197	yes
ENSMUSG00000038886	Man2a2	7:80349097-80371375	dmso_stage1	dmso_stage2	OK	7.63943	1.73375	-2.13957	-3.83679	5e-05	0.000816221	yes
ENSMUSG00000050335	Lgals3	14:47367750-47386160	dmso_stage1	dmso_stage2	OK	101.247	22.9903	-2.13878	-4.18052	5e-05	0.000816221	yes
ENSMUSG00000001419	Mef2d	3:88142371-88177785	dmso_stage1	dmso_stage2	OK	14.3104	3.2503	-2.13842	-1.57942	0.0024	0.0160217	yes
ENSMUSG00000022488	Nckap1l	15:103453824-103498800	dmso_stage1	dmso_stage2	OK	20.2014	4.58838	-2.1384	-4.01584	5e-05	0.000816221	yes
ENSMUSG00000038538	Ubn2	6:38433949-38524825	dmso_stage1	dmso_stage2	OK	27.876	6.33426	-2.13778	-1.88255	0.00085	0.00745822	yes
ENSMUSG00000028581	Laptm5	4:130913124-130936141	dmso_stage1	dmso_stage2	OK	48.7103	11.0752	-2.13689	-1.88221	0.00045	0.00471811	yes
ENSMUSG00000057143	Trim12c	7:104244456-104353362	dmso_stage1	dmso_stage2	OK	9.69202	2.20689	-2.13478	-2.85425	0.0005	0.00505728	yes
ENSMUSG00000079057	Cyp4v3	8:45269441-45333216	dmso_stage1	dmso_stage2	OK	2.65744	0.605619	-2.13356	-2.43588	0.00175	0.0126706	yes
ENSMUSG00000030560	Ctsc	7:88278084-88310888	dmso_stage1	dmso_stage2	OK	75.8519	17.3122	-2.13139	-3.21794	5e-05	0.000816221	yes
ENSMUSG00000039043	2610034B18Rik	7:79925360-79935359	dmso_stage1	dmso_stage2	OK	11.0538	2.52386	-2.13084	-3.17704	0.00025	0.00301784	yes
ENSMUSG00000037260	Hgsnat	8:25944458-25976744	dmso_stage1	dmso_stage2	OK	42.7026	9.75955	-2.12944	-4.41223	5e-05	0.000816221	yes
ENSMUSG00000023764	Sfi1	11:3131849-3266415	dmso_stage1	dmso_stage2	OK	132.731	30.339	-2.12926	-1.35791	0.0022	0.0149786	yes
ENSMUSG00000037892	Pcdh18	3:49743295-49757316	dmso_stage1	dmso_stage2	OK	7.73643	1.76974	-2.12813	-3.54734	5e-05	0.000816221	yes
ENSMUSG00000034724	Cnot6l	5:96070332-96164171	dmso_stage1	dmso_stage2	OK	23.6973	5.42233	-2.12774	-1.72372	0.00025	0.00301784	yes
ENSMUSG00000036469	2015-03-01	8:65617899-66471637	dmso_stage1	dmso_stage2	OK	3.40937	0.781686	-2.12485	-2.02381	0.0017	0.012411	yes
ENSMUSG00000059921	Unc5c	3:141465563-141834924	dmso_stage1	dmso_stage2	OK	2.92645	0.671676	-2.12331	-0.967075	0.0059	0.0309068	yes
ENSMUSG00000033278	Ptprm	17:66666847-67354459	dmso_stage1	dmso_stage2	OK	3.3217	0.762564	-2.12299	-2.84731	0.00065	0.0061244	yes
ENSMUSG00000028763	Hspg2	4:137468768-137570630	dmso_stage1	dmso_stage2	OK	8.96164	2.0588	-2.12196	-4.00588	5e-05	0.000816221	yes
ENSMUSG00000031875	Cmtm3	8:104340593-104347672	dmso_stage1	dmso_stage2	OK	7.26367	1.66924	-2.12151	-2.54766	0.0025	0.0165242	yes
ENSMUSG00000040929	Rfx3	19:27761720-28011166	dmso_stage1	dmso_stage2	OK	7.12405	1.63833	-2.12047	-1.78218	0.0005	0.00505728	yes
ENSMUSG00000017057	Il13ra1	X:36112109-36171259	dmso_stage1	dmso_stage2	OK	13.072	3.00719	-2.11999	-3.71841	5e-05	0.000816221	yes
ENSMUSG00000052384	Nrros	16:32142784-32165594	dmso_stage1	dmso_stage2	OK	7.17722	1.65533	-2.11631	-1.17693	0.00195	0.0137568	yes
ENSMUSG00000040007	Bahd1	2:118900376-118924528	dmso_stage1	dmso_stage2	OK	2.46901	0.569703	-2.11565	-1.73845	0.00465	0.0261754	yes
ENSMUSG00000073599	Ecscr	18:35703224-35730869	dmso_stage1	dmso_stage2	OK	9.94665	2.29886	-2.11329	-1.8146	0.00175	0.0126706	yes
ENSMUSG00000000552	Zfp385a	15:103313894-103340086	dmso_stage1	dmso_stage2	OK	3.03991	0.703366	-2.11168	-2.21561	0.00955	0.0443949	yes
ENSMUSG00000020122	Egfr	11:16752202-16918158	dmso_stage1	dmso_stage2	OK	24.6733	5.71464	-2.11022	-1.7464	0.00485	0.026934	yes
ENSMUSG00000062593	Lilrb4	10:51480631-51496613	dmso_stage1	dmso_stage2	OK	18.5763	4.30492	-2.1094	-2.14082	0.00535	0.0288436	yes
ENSMUSG00000005803	Sqrdl	2:122765236-122809569	dmso_stage1	dmso_stage2	OK	17.8014	4.12765	-2.1086	-2.18753	0.0007	0.00649524	yes
ENSMUSG00000038235	F11r	1:171437534-171464603	dmso_stage1	dmso_stage2	OK	50.7999	11.7947	-2.10668	-3.19964	0.0001	0.00145031	yes
ENSMUSG00000037411	Serpine1	5:137061503-137072272	dmso_stage1	dmso_stage2	OK	223.246	51.8475	-2.10629	-5.04811	5e-05	0.000816221	yes
ENSMUSG00000097588	Gm17388	4:136355773-136359440	dmso_stage1	dmso_stage2	OK	6.5845	1.52928	-2.10622	-2.60495	0.00235	0.0157553	yes
ENSMUSG00000077704	Snord89	1:39547569-39577405	dmso_stage1	dmso_stage2	OK	30197.1	7037.51	-2.10128	-3.13856	5e-05	0.000816221	yes
ENSMUSG00000014303	Glis2	16:4594712-4624988	dmso_stage1	dmso_stage2	OK	8.50335	1.98367	-2.09986	-1.5883	0.00595	0.0310759	yes
ENSMUSG00000061576	Dpp6	5:26817202-27727505	dmso_stage1	dmso_stage2	OK	3.89298	0.909166	-2.09826	-1.77626	0.00425	0.0245135	yes
ENSMUSG00000042842	Serpinb6b	13:32965208-32979067	dmso_stage1	dmso_stage2	OK	17.3236	4.04672	-2.09791	-3.29565	0.0001	0.00145031	yes
ENSMUSG00000020300	Cpeb4	11:31872210-31935634	dmso_stage1	dmso_stage2	OK	18.0315	4.21562	-2.0967	-3.46342	5e-05	0.000816221	yes
ENSMUSG00000020282	Rhbdf1	11:32209584-32222300	dmso_stage1	dmso_stage2	OK	8.26501	1.93563	-2.09421	-1.36704	0.0045	0.0255048	yes
ENSMUSG00000047414	Flrt2	12:95692225-95785215	dmso_stage1	dmso_stage2	OK	25.1106	5.88421	-2.09337	-4.26513	5e-05	0.000816221	yes
ENSMUSG00000026854	Usp20	2:30982278-31023586	dmso_stage1	dmso_stage2	OK	7.25219	1.70071	-2.09228	-1.21717	0.0056	0.0297346	yes
ENSMUSG00000037370	Enpp1	10:24637913-24712159	dmso_stage1	dmso_stage2	OK	14.4628	3.40142	-2.08814	-3.10506	0.00015	0.00202291	yes
ENSMUSG00000018750	Zbtb4	11:69765911-69784023	dmso_stage1	dmso_stage2	OK	5.23379	1.23323	-2.08541	-1.20747	0.0023	0.0154867	yes
ENSMUSG00000026113	Inpp4a	1:37299864-37410736	dmso_stage1	dmso_stage2	OK	4.3375	1.02216	-2.08524	-1.5815	0.00135	0.0104653	yes
ENSMUSG00000059173	Pde1a	2:79834452-80129458	dmso_stage1	dmso_stage2	OK	2.60065	0.613726	-2.08321	-1.50155	0.00085	0.00745822	yes
ENSMUSG00000020019	Ntn4	10:93640680-93747207	dmso_stage1	dmso_stage2	OK	6.90765	1.63458	-2.07928	-2.48321	0.0005	0.00505728	yes
ENSMUSG00000037098	Rab11fip3	17:25989035-26069409	dmso_stage1	dmso_stage2	OK	7.26515	1.72022	-2.0784	-2.39588	0.00015	0.00202291	yes
ENSMUSG00000042834	Nrep	18:33437018-33464029	dmso_stage1	dmso_stage2	OK	23.6648	5.60358	-2.07832	-3.56062	5e-05	0.000816221	yes
ENSMUSG00000031284	Pak3	X:143518590-143797796	dmso_stage1	dmso_stage2	OK	7.99717	1.89485	-2.0774	-1.52874	0.0052	0.0283396	yes
ENSMUSG00000026640	Plxna2	1:194619828-194816869	dmso_stage1	dmso_stage2	OK	4.86897	1.1551	-2.07559	-1.88963	0.00205	0.0142616	yes
ENSMUSG00000032733	Snx33	9:56917199-56928371	dmso_stage1	dmso_stage2	OK	4.43706	1.0538	-2.074	-2.81992	0.00065	0.0061244	yes
ENSMUSG00000068270	Shroom4	X:6399853-6637448	dmso_stage1	dmso_stage2	OK	12.4128	2.96001	-2.06816	-2.45569	5e-05	0.000816221	yes
ENSMUSG00000002602	Axl	7:25757272-25788705	dmso_stage1	dmso_stage2	OK	58.1132	13.8682	-2.06708	-2.15045	0.0017	0.012411	yes
ENSMUSG00000005583	Mef2c	13:83504033-83667079	dmso_stage1	dmso_stage2	OK	3.89127	0.929013	-2.06647	-2.83572	0.00055	0.00540718	yes
ENSMUSG00000061353	Cxcl12	6:117168534-117181367	dmso_stage1	dmso_stage2	OK	10.3751	2.47997	-2.06473	-2.82486	0.00035	0.00391838	yes
ENSMUSG00000055480	Zfp458	13:67254917-67269068	dmso_stage1	dmso_stage2	OK	2.7157	0.649143	-2.06472	-2.40482	0.00255	0.0167053	yes
ENSMUSG00000026110	Mgat4a	1:37439339-37541016	dmso_stage1	dmso_stage2	OK	21.5777	5.17086	-2.06106	-2.70046	5e-05	0.000816221	yes
ENSMUSG00000055980	Irs1	1:82233100-82291416	dmso_stage1	dmso_stage2	OK	2.46604	0.591056	-2.06083	-2.58258	0.00215	0.0147526	yes
ENSMUSG00000089862	Gm16039	6:8259287-8597548	dmso_stage1	dmso_stage2	OK	4.9908	1.1963	-2.06069	-1.14648	0.0103	0.0468118	yes
ENSMUSG00000033174	Mgll	6:88716423-88828360	dmso_stage1	dmso_stage2	OK	10.7062	2.56912	-2.0591	-1.82337	0.00165	0.0121343	yes
ENSMUSG00000040711	Sh3pxd2b	11:32347819-32428173	dmso_stage1	dmso_stage2	OK	7.87195	1.89073	-2.05778	-3.11536	5e-05	0.000816221	yes
ENSMUSG00000000085	Scmh1	4:120405280-120530186	dmso_stage1	dmso_stage2	OK	21.9697	5.28601	-2.05526	-1.99673	0.00565	0.0299096	yes
ENSMUSG00000039910	Cited2	10:17723227-17725673	dmso_stage1	dmso_stage2	OK	19.7407	4.75037	-2.05506	-3.39395	5e-05	0.000816221	yes
ENSMUSG00000056737	Capg	6:72544390-72562983	dmso_stage1	dmso_stage2	OK	69.7463	16.8085	-2.05293	-3.17853	5e-05	0.000816221	yes
ENSMUSG00000027995	Tlr2	3:83836272-83841767	dmso_stage1	dmso_stage2	OK	10.9274	2.63558	-2.05176	-3.16452	0.00025	0.00301784	yes
ENSMUSG00000022199	Slc22a17	14:54906726-54913132	dmso_stage1	dmso_stage2	OK	3.49415	0.843228	-2.05095	-2.22398	0.0076	0.0373587	yes
ENSMUSG00000053617	Sh3pxd2a	19:47260173-47464411	dmso_stage1	dmso_stage2	OK	7.94425	1.91754	-2.05065	-4.17185	5e-05	0.000816221	yes
ENSMUSG00000022949	Clic6	16:92478742-92541243	dmso_stage1	dmso_stage2	OK	5.76955	1.39676	-2.04637	-1.58701	0.00815	0.0393865	yes
ENSMUSG00000037306	Man1c1	4:134561689-134704290	dmso_stage1	dmso_stage2	OK	5.00422	1.21229	-2.04541	-2.80528	0.0006	0.0057853	yes
ENSMUSG00000030847	Bag3	7:128523582-128546977	dmso_stage1	dmso_stage2	OK	4.50986	1.09347	-2.04416	-2.52265	0.0026	0.0169616	yes
ENSMUSG00000029217	Tec	5:72755717-72868483	dmso_stage1	dmso_stage2	OK	9.32855	2.26262	-2.04366	-2.49466	0.00025	0.00301784	yes
ENSMUSG00000022048	Dpysl2	14:66802863-66868688	dmso_stage1	dmso_stage2	OK	16.9757	4.11815	-2.04341	-4.06766	5e-05	0.000816221	yes
ENSMUSG00000074918	5430417L22Rik	2:118745757-118748810	dmso_stage1	dmso_stage2	OK	2.8684	0.696504	-2.04204	-2.3264	0.00475	0.0264834	yes
ENSMUSG00000050069	Grem2	1:174833784-174921819	dmso_stage1	dmso_stage2	OK	10.0188	2.4335	-2.04161	-3.34069	5e-05	0.000816221	yes
ENSMUSG00000034708	Grn	11:102430314-102447682	dmso_stage1	dmso_stage2	OK	104.366	25.4183	-2.03771	-2.96236	0.00015	0.00202291	yes
ENSMUSG00000036686	Cc2d1a	8:84132827-84147936	dmso_stage1	dmso_stage2	OK	6.62355	1.61946	-2.0321	-1.4903	0.00735	0.0364231	yes
ENSMUSG00000046768	Rhoj	12:75308321-75401456	dmso_stage1	dmso_stage2	OK	5.62714	1.37643	-2.03147	-1.5433	0.0033	0.0202929	yes
ENSMUSG00000019564	Arid3a	10:79927042-79955018	dmso_stage1	dmso_stage2	OK	7.57726	1.86113	-2.0255	-2.7242	5e-05	0.000816221	yes
ENSMUSG00000024121	Atp6v0c	17:24163865-24169702	dmso_stage1	dmso_stage2	OK	31.0549	7.65287	-2.02075	-2.05225	0.0047	0.0263196	yes
ENSMUSG00000039159	Ube2h	6:30211288-30304539	dmso_stage1	dmso_stage2	OK	13.0831	3.22478	-2.02044	-2.3569	0.00085	0.00745822	yes
ENSMUSG00000041164	Zmiz2	11:6389073-6406158	dmso_stage1	dmso_stage2	OK	4.0808	1.00587	-2.02041	-2.12017	0.001	0.00844197	yes
ENSMUSG00000033542	Arhgef5	6:43265581-43289320	dmso_stage1	dmso_stage2	OK	27.4082	6.76497	-2.01845	-2.60365	0.0002	0.0025387	yes
ENSMUSG00000039787	Cercam	2:29868725-29882840	dmso_stage1	dmso_stage2	OK	9.03945	2.23385	-2.0167	-1.29993	0.0041	0.0238048	yes
ENSMUSG00000036461	Elf1	14:79459936-79582476	dmso_stage1	dmso_stage2	OK	17.6547	4.36473	-2.01609	-2.94606	0.00055	0.00540718	yes
ENSMUSG00000000957	Mmp14	14:54431603-54441258	dmso_stage1	dmso_stage2	OK	33.445	8.27625	-2.01474	-4.02511	5e-05	0.000816221	yes
ENSMUSG00000020220	Vps13d	4:144972621-145195005	dmso_stage1	dmso_stage2	OK	35.2717	8.72874	-2.01466	-1.63834	0.00575	0.0302678	yes
ENSMUSG00000020261	Slc36a1	11:55204349-55236330	dmso_stage1	dmso_stage2	OK	2.42093	0.599353	-2.01408	-1.11381	0.00835	0.0401595	yes
ENSMUSG00000018217	Pmp22	11:63128981-63159547	dmso_stage1	dmso_stage2	OK	20.6275	5.10871	-2.01354	-2.7742	5e-05	0.000816221	yes
ENSMUSG00000021972	Hmbox1	14:64811600-64949870	dmso_stage1	dmso_stage2	OK	26.4885	6.5741	-2.0105	-2.34896	0.00035	0.00391838	yes
ENSMUSG00000041362	4930506M07Rik	19:58973357-59076069	dmso_stage1	dmso_stage2	OK	5.79293	1.44204	-2.00618	-3.04124	0.0002	0.0025387	yes
ENSMUSG00000043068	Fam89a	8:124740256-124751809	dmso_stage1	dmso_stage2	OK	5.54529	1.38078	-2.00578	-2.11596	0.009	0.0423997	yes
ENSMUSG00000037606	Osbpl5	7:143688761-143756985	dmso_stage1	dmso_stage2	OK	12.9444	3.22834	-2.00346	-1.63467	0.0088	0.0418365	yes
ENSMUSG00000055653	Gpc3	X:52272425-52619047	dmso_stage1	dmso_stage2	OK	56.604	14.1405	-2.00107	-4.23688	5e-05	0.000816221	yes
ENSMUSG00000038576	Susd4	1:182763859-182896598	dmso_stage1	dmso_stage2	OK	4.40261	1.10124	-1.99923	-2.05261	0.0041	0.0238048	yes
ENSMUSG00000067336	Bmpr2	1:59764278-59870549	dmso_stage1	dmso_stage2	OK	19.362	4.84707	-1.99804	-3.86369	5e-05	0.000816221	yes
ENSMUSG00000022108	Itm2b	14:73362230-73385271	dmso_stage1	dmso_stage2	OK	222.107	55.6911	-1.99573	-4.78183	5e-05	0.000816221	yes
ENSMUSG00000027215	Cd82	2:93419110-93469871	dmso_stage1	dmso_stage2	OK	7.79115	1.95686	-1.9933	-1.18375	0.0076	0.0373587	yes
ENSMUSG00000025006	Sorbs1	19:40295048-40402267	dmso_stage1	dmso_stage2	OK	6.95693	1.74785	-1.99287	-2.6768	0.0008	0.00716733	yes
ENSMUSG00000001870	Ltbp1	17:75005567-75392512	dmso_stage1	dmso_stage2	OK	32.6956	8.23466	-1.98932	-2.06512	0.001	0.00844197	yes
ENSMUSG00000086825	Gm15675	1:130388536-130437914	dmso_stage1	dmso_stage2	OK	4.01284	1.01093	-1.98894	-2.59127	0.00225	0.0152377	yes
ENSMUSG00000014599	Csf1	3:107741047-107760469	dmso_stage1	dmso_stage2	OK	33.1584	8.3542	-1.9888	-2.91104	0.0004	0.00432635	yes
ENSMUSG00000030096	Slc6a6	6:91684066-91759063	dmso_stage1	dmso_stage2	OK	34.0714	8.60582	-1.98518	-4.59938	5e-05	0.000816221	yes
ENSMUSG00000035781	R3hdm4	10:79910052-79922273	dmso_stage1	dmso_stage2	OK	13.2945	3.36192	-1.98348	-2.70915	0.00135	0.0104653	yes
ENSMUSG00000092341	Malat1	19:5795689-5802672	dmso_stage1	dmso_stage2	OK	8234.93	2087.11	-1.98025	-1.33581	0.00375	0.0223361	yes
ENSMUSG00000029338	Antxr2	5:97882782-98030733	dmso_stage1	dmso_stage2	OK	4.57108	1.15885	-1.97984	-3.05305	0.0002	0.0025387	yes
ENSMUSG00000039316	Rftn1	17:49992256-50190674	dmso_stage1	dmso_stage2	OK	6.29292	1.59976	-1.97587	-2.52014	0.00225	0.0152377	yes
ENSMUSG00000038400	Pmepa1	2:173224457-173276533	dmso_stage1	dmso_stage2	OK	4.83158	1.22914	-1.97484	-1.66548	0.0016	0.0118975	yes
ENSMUSG00000029468	P2rx7	5:122643910-122691432	dmso_stage1	dmso_stage2	OK	13.4352	3.41898	-1.97438	-2.05878	0.00535	0.0288436	yes
ENSMUSG00000029759	Pon3	6:5220851-5256286	dmso_stage1	dmso_stage2	OK	16.088	4.09674	-1.97343	-2.00688	0.01055	0.0476549	yes
ENSMUSG00000005125	Ndrg1	15:66929320-67013039	dmso_stage1	dmso_stage2	OK	65.7799	16.7634	-1.97233	-2.06394	0.00115	0.00938109	yes
ENSMUSG00000041482	Piezo2	18:63010212-63387183	dmso_stage1	dmso_stage2	OK	3.36689	0.858705	-1.97118	-1.83217	0.01	0.0458042	yes
ENSMUSG00000040212	Emp3	7:45918022-45921426	dmso_stage1	dmso_stage2	OK	30.5094	7.81655	-1.96465	-2.79459	0.00025	0.00301784	yes
ENSMUSG00000028019	Pdgfc	3:81036415-81214040	dmso_stage1	dmso_stage2	OK	11.0703	2.83962	-1.96293	-3.13953	0.00015	0.00202291	yes
ENSMUSG00000026970	Rbms1	2:60750192-60963192	dmso_stage1	dmso_stage2	OK	60.3064	15.4855	-1.96139	-1.60657	0.00075	0.00682831	yes
ENSMUSG00000021939	Ctsb	14:63122461-63177793	dmso_stage1	dmso_stage2	OK	200.351	51.5613	-1.95817	-3.83503	5e-05	0.000816221	yes
ENSMUSG00000033039	Micall1	15:79108971-79141251	dmso_stage1	dmso_stage2	OK	2.48731	0.640331	-1.9577	-2.58243	0.00165	0.0121343	yes
ENSMUSG00000052713	Zfp608	18:54888044-54990180	dmso_stage1	dmso_stage2	OK	4.61546	1.1888	-1.95697	-2.81509	0.0004	0.00432635	yes
ENSMUSG00000056493	Foxk1	5:142401496-142462014	dmso_stage1	dmso_stage2	OK	3.73342	0.962224	-1.95605	-3.04201	0.00025	0.00301784	yes
ENSMUSG00000034612	Chst11	10:82985497-83195900	dmso_stage1	dmso_stage2	OK	5.75086	1.48232	-1.95592	-3.19774	5e-05	0.000816221	yes
ENSMUSG00000018427	Ypel2	11:86936424-86993707	dmso_stage1	dmso_stage2	OK	13.4941	3.48344	-1.95374	-3.83046	5e-05	0.000816221	yes
ENSMUSG00000029108	Pcdh7	5:57718020-58129351	dmso_stage1	dmso_stage2	OK	6.51824	1.68311	-1.95336	-3.20935	0.0002	0.0025387	yes
ENSMUSG00000047786	Lix1	17:17402671-17459387	dmso_stage1	dmso_stage2	OK	3.2245	0.834382	-1.95029	-2.35603	0.00575	0.0302678	yes
ENSMUSG00000002409	Dyrk1b	7:28179468-28187294	dmso_stage1	dmso_stage2	OK	2.9798	0.771635	-1.94923	-1.88472	0.01045	0.0473098	yes
ENSMUSG00000068048	Rhox9	X:37899096-37901867	dmso_stage1	dmso_stage2	OK	14.155	3.66679	-1.94872	-2.44673	0.00395	0.0231928	yes
ENSMUSG00000005534	Insr	8:3150921-3279617	dmso_stage1	dmso_stage2	OK	9.3268	2.4166	-1.94841	-3.89066	5e-05	0.000816221	yes
ENSMUSG00000032812	Arap1	7:101348066-101412586	dmso_stage1	dmso_stage2	OK	29.0061	7.51737	-1.94806	-1.02312	0.0051	0.0279138	yes
ENSMUSG00000056758	Hmga2	10:120361274-120476469	dmso_stage1	dmso_stage2	OK	18.6096	4.82316	-1.948	-3.67663	5e-05	0.000816221	yes
ENSMUSG00000002028	Kmt2a	9:44803354-44881296	dmso_stage1	dmso_stage2	OK	5.74448	1.49263	-1.94432	-3.12589	5e-05	0.000816221	yes
ENSMUSG00000041782	Lad1	1:135818597-135833341	dmso_stage1	dmso_stage2	OK	5.23897	1.36128	-1.94431	-2.57304	0.0025	0.0165242	yes
ENSMUSG00000026489	Adck3	1:179960471-180199602	dmso_stage1	dmso_stage2	OK	6.23731	1.62086	-1.94417	-0.623024	0.0107	0.0482084	yes
ENSMUSG00000092035	Peg10	6:4747305-4760517	dmso_stage1	dmso_stage2	OK	214.32	55.6943	-1.94416	-3.59513	5e-05	0.000816221	yes
ENSMUSG00000034908	Sidt2	9:45937856-45955998	dmso_stage1	dmso_stage2	OK	74.3326	19.3397	-1.94243	-1.7701	0.00225	0.0152377	yes
ENSMUSG00000040990	Sh3kbp1	X:159627271-159978069	dmso_stage1	dmso_stage2	OK	17.2525	4.49083	-1.94175	-2.72928	0.0001	0.00145031	yes
ENSMUSG00000054874	Pcnxl3	19:5664634-5688908	dmso_stage1	dmso_stage2	OK	16.3111	4.24648	-1.94152	-1.66082	0.00575	0.0302678	yes
ENSMUSG00000040855	Reps2	X:162411953-162643649	dmso_stage1	dmso_stage2	OK	2.8384	0.739493	-1.94047	-1.39887	0.0047	0.0263196	yes
ENSMUSG00000054640	Slc8a1	17:81388690-81649607	dmso_stage1	dmso_stage2	OK	5.05532	1.31884	-1.93853	-2.53557	0.00165	0.0121343	yes
ENSMUSG00000059456	Ptk2b	14:66153256-66281052	dmso_stage1	dmso_stage2	OK	8.51809	2.22552	-1.93638	-3.04185	5e-05	0.000816221	yes
ENSMUSG00000030748	Il4ra	7:125552281-125579472	dmso_stage1	dmso_stage2	OK	16.4114	4.29228	-1.93488	-3.78874	5e-05	0.000816221	yes
ENSMUSG00000024883	Rin1	19:5050807-5057071	dmso_stage1	dmso_stage2	OK	2.73377	0.716256	-1.93234	-2.44355	0.0035	0.0211887	yes
ENSMUSG00000033287	Kctd17	15:78428563-78438909	dmso_stage1	dmso_stage2	OK	9.47321	2.48298	-1.93178	-1.88067	0.00205	0.0142616	yes
ENSMUSG00000032060	Cryab	9:50752757-50756633	dmso_stage1	dmso_stage2	OK	47.0079	12.3292	-1.93082	-3.44342	5e-05	0.000816221	yes
ENSMUSG00000040613	Apobec1	6:122577791-122602444	dmso_stage1	dmso_stage2	OK	49.5738	13.0037	-1.93066	-1.99291	0.0006	0.0057853	yes
ENSMUSG00000090523	Gypc	18:32528321-32560034	dmso_stage1	dmso_stage2	OK	4.95741	1.30193	-1.92893	-2.00681	0.0039	0.0230148	yes
ENSMUSG00000022558	Mroh1	15:76380260-76477269	dmso_stage1	dmso_stage2	OK	49.9936	13.1361	-1.92821	-1.55618	0.00875	0.0416835	yes
ENSMUSG00000022122	Ednrb	14:103814624-103844173	dmso_stage1	dmso_stage2	OK	7.30407	1.92578	-1.92326	-3.03944	0.00015	0.00202291	yes
ENSMUSG00000001020	S100a4	3:90603769-90606045	dmso_stage1	dmso_stage2	OK	134.377	35.4593	-1.92205	-3.31457	5e-05	0.000816221	yes
ENSMUSG00000025094	Slc18a2	19:59260877-59296012	dmso_stage1	dmso_stage2	OK	3.19356	0.843223	-1.92118	-2.42736	0.00335	0.0205374	yes
ENSMUSG00000035273	Hpse	5:100679483-100719716	dmso_stage1	dmso_stage2	OK	8.85193	2.33735	-1.92112	-2.85643	0.0007	0.00649524	yes
ENSMUSG00000025558	Dock9	14:121542038-121797734	dmso_stage1	dmso_stage2	OK	22.5886	5.96528	-1.92093	-4.4223	5e-05	0.000816221	yes
ENSMUSG00000034401	Spata6	4:111719983-111829184	dmso_stage1	dmso_stage2	OK	31.4696	8.32289	-1.9188	-2.46501	5e-05	0.000816221	yes
ENSMUSG00000019944	Rhobtb1	10:69151433-69291791	dmso_stage1	dmso_stage2	OK	6.30277	1.67053	-1.91568	-1.05933	0.0032	0.0198607	yes
ENSMUSG00000024349	Tmem173	18:35733677-35740554	dmso_stage1	dmso_stage2	OK	8.63042	2.28921	-1.91458	-2.76129	0.00055	0.00540718	yes
ENSMUSG00000021466	Ptch1	13:63511532-63565520	dmso_stage1	dmso_stage2	OK	8.26494	2.19298	-1.91411	-3.1559	5e-05	0.000816221	yes
ENSMUSG00000022899	Slc15a2	16:36750177-36784962	dmso_stage1	dmso_stage2	OK	29.9625	7.96315	-1.91174	-2.40263	0.00025	0.00301784	yes
ENSMUSG00000051375	Pcdh1	18:38185914-38229145	dmso_stage1	dmso_stage2	OK	4.11192	1.09294	-1.9116	-2.55015	0.00185	0.0132308	yes
ENSMUSG00000035206	Sppl2b	10:80855274-80868705	dmso_stage1	dmso_stage2	OK	6.08458	1.61744	-1.91144	-2.61749	0.00125	0.00995391	yes
ENSMUSG00000010461	Eya4	10:23104167-23349895	dmso_stage1	dmso_stage2	OK	4.33458	1.15232	-1.91135	-2.55594	0.0015	0.011334	yes
ENSMUSG00000027339	Rassf2	2:131989414-132030258	dmso_stage1	dmso_stage2	OK	7.34878	1.95665	-1.90912	-1.8193	0.00025	0.00301784	yes
ENSMUSG00000091586	Cyp4f17	17:32506461-32528894	dmso_stage1	dmso_stage2	OK	5.61978	1.50083	-1.90475	-2.23043	0.00515	0.0281108	yes
ENSMUSG00000032487	Ptgs2	1:150100123-150108010	dmso_stage1	dmso_stage2	OK	22.7778	6.09252	-1.90252	-3.85048	5e-05	0.000816221	yes
ENSMUSG00000042599	Jhdm1d	6:39118407-39206789	dmso_stage1	dmso_stage2	OK	19.415	5.19709	-1.9014	-3.8659	5e-05	0.000816221	yes
ENSMUSG00000024063	Lbh	17:72918304-72941942	dmso_stage1	dmso_stage2	OK	14.4889	3.87909	-1.90116	-2.31362	0.0001	0.00145031	yes
ENSMUSG00000051853	Arf3	15:98737620-98763214	dmso_stage1	dmso_stage2	OK	29.8361	7.98853	-1.90106	-3.20181	0.0001	0.00145031	yes
ENSMUSG00000039747	Orai2	5:136147463-136170656	dmso_stage1	dmso_stage2	OK	3.95593	1.05926	-1.90096	-2.57933	0.00165	0.0121343	yes
ENSMUSG00000026836	Acvr1	2:58388643-58567157	dmso_stage1	dmso_stage2	OK	8.30635	2.22567	-1.89998	-2.1419	0.0043	0.0246802	yes
ENSMUSG00000026123	Plekhb2	1:34849975-34879580	dmso_stage1	dmso_stage2	OK	35.2808	9.45728	-1.89939	-2.18389	0.0006	0.0057853	yes
ENSMUSG00000020827	Mink1	11:70562880-70614483	dmso_stage1	dmso_stage2	OK	24.1188	6.46814	-1.89874	-1.99666	0.0024	0.0160217	yes
ENSMUSG00000037999	Arap2	5:62602444-62766198	dmso_stage1	dmso_stage2	OK	47.5517	12.7621	-1.89763	-1.81458	0.0018	0.0129458	yes
ENSMUSG00000035357	Pdzrn3	6:101149608-101377897	dmso_stage1	dmso_stage2	OK	10.4073	2.79771	-1.89527	-2.07241	0.00025	0.00301784	yes
ENSMUSG00000069255	Dusp22	13:30659998-30711231	dmso_stage1	dmso_stage2	OK	15.7976	4.25773	-1.89155	-2.37291	0.00135	0.0104653	yes
ENSMUSG00000089774	Slc5a3	16:92058269-92112227	dmso_stage1	dmso_stage2	OK	16.4063	4.43292	-1.88792	-1.67931	0.0008	0.00716733	yes
ENSMUSG00000039270	Megf9	4:70427064-70534995	dmso_stage1	dmso_stage2	OK	2.80925	0.759335	-1.88738	-2.39583	0.00075	0.00682831	yes
ENSMUSG00000038351	Sgsm2	11:74849260-74897060	dmso_stage1	dmso_stage2	OK	7.59815	2.05529	-1.88631	-1.85971	0.00675	0.0342724	yes
ENSMUSG00000033306	Lpp	16:24391611-24992576	dmso_stage1	dmso_stage2	OK	19.3338	5.23693	-1.88433	-4.49595	5e-05	0.000816221	yes
ENSMUSG00000036478	Btg1	10:96617000-96622813	dmso_stage1	dmso_stage2	OK	16.3242	4.42507	-1.88324	-3.87357	5e-05	0.000816221	yes
ENSMUSG00000007891	Ctsd	7:142325836-142388038	dmso_stage1	dmso_stage2	OK	719.349	195.743	-1.87773	-3.82682	5e-05	0.000816221	yes
ENSMUSG00000040339	Fam102b	3:108970996-109027607	dmso_stage1	dmso_stage2	OK	10.6615	2.90191	-1.87734	-3.61918	5e-05	0.000816221	yes
ENSMUSG00000039239	Tgfb2	1:186623185-186705992	dmso_stage1	dmso_stage2	OK	3.73416	1.02055	-1.87143	-2.66994	0.00055	0.00540718	yes
ENSMUSG00000030220	Arhgdib	6:136923522-136941899	dmso_stage1	dmso_stage2	OK	27.6689	7.56834	-1.87022	-2.61685	0.001	0.00844197	yes
ENSMUSG00000018008	Cyth4	15:78597046-78622019	dmso_stage1	dmso_stage2	OK	7.74398	2.11904	-1.86966	-2.51617	0.0012	0.00963776	yes
ENSMUSG00000021051	Ppp2r5e	12:75450882-75596200	dmso_stage1	dmso_stage2	OK	12.7254	3.48512	-1.86843	-3.5831	5e-05	0.000816221	yes
ENSMUSG00000031170	Slc38a5	X:8271132-8280179	dmso_stage1	dmso_stage2	OK	13.4296	3.67981	-1.86771	-2.09683	0.00105	0.00873279	yes
ENSMUSG00000038507	Parp12	6:39086409-39118349	dmso_stage1	dmso_stage2	OK	34.9687	9.59342	-1.86595	-3.40308	5e-05	0.000816221	yes
ENSMUSG00000092203	1110038B12Rik	17:34950237-34952471	dmso_stage1	dmso_stage2	OK	1045.37	287.948	-1.86014	-4.37071	5e-05	0.000816221	yes
ENSMUSG00000027878	Notch2	3:98013537-98150367	dmso_stage1	dmso_stage2	OK	13.2408	3.65358	-1.85761	-4.1283	5e-05	0.000816221	yes
ENSMUSG00000031441	Atp11a	8:12757013-13020905	dmso_stage1	dmso_stage2	OK	51.598	14.2482	-1.85653	-1.53778	0.00245	0.0162781	yes
ENSMUSG00000026029	Casp8	1:58795373-58847503	dmso_stage1	dmso_stage2	OK	10.9925	3.03633	-1.85612	-2.95162	0.00035	0.00391838	yes
ENSMUSG00000016128	Stard13	5:151037627-151233836	dmso_stage1	dmso_stage2	OK	5.69718	1.57679	-1.85325	-1.80678	0.0007	0.00649524	yes
ENSMUSG00000052512	Nav2	7:48908715-49610090	dmso_stage1	dmso_stage2	OK	16.3244	4.51955	-1.85278	-2.43074	0.0001	0.00145031	yes
ENSMUSG00000021250	Fos	12:85473889-85477273	dmso_stage1	dmso_stage2	OK	10.2399	2.83506	-1.85275	-2.42183	0.0003	0.003475	yes
ENSMUSG00000006301	Tmbim1	1:74284929-74353694	dmso_stage1	dmso_stage2	OK	71.8384	19.9057	-1.85158	-2.93774	5e-05	0.000816221	yes
ENSMUSG00000041685	Fcho2	13:98723406-98815449	dmso_stage1	dmso_stage2	OK	17.1897	4.76425	-1.85123	-3.73804	5e-05	0.000816221	yes
ENSMUSG00000009035	Tmem184b	15:79360683-79403303	dmso_stage1	dmso_stage2	OK	6.83879	1.89946	-1.84815	-2.84848	0.00035	0.00391838	yes
ENSMUSG00000040747	Cd53	3:106758860-106790149	dmso_stage1	dmso_stage2	OK	9.7078	2.69639	-1.84811	-2.72097	0.00065	0.0061244	yes
ENSMUSG00000039328	Rnf122	8:31111819-31131482	dmso_stage1	dmso_stage2	OK	2.51956	0.700292	-1.84714	-2.15204	0.00925	0.0432869	yes
ENSMUSG00000023923	Tbc1d5	17:50733126-51179349	dmso_stage1	dmso_stage2	OK	4.839	1.34832	-1.84355	-2.92088	0.0005	0.00505728	yes
ENSMUSG00000034135	Sik3	9:46012819-46224194	dmso_stage1	dmso_stage2	OK	14.7892	4.12493	-1.84211	-2.35457	0.00035	0.00391838	yes
ENSMUSG00000022090	Pdlim2	14:70164217-70177681	dmso_stage1	dmso_stage2	OK	8.59998	2.40151	-1.84039	-1.372	0.00435	0.0248453	yes
ENSMUSG00000030557	Mef2a	7:67231162-67372858	dmso_stage1	dmso_stage2	OK	23.5426	6.57511	-1.84019	-2.8449	0.0002	0.0025387	yes
ENSMUSG00000027257	Pacsin3	2:91250742-91264679	dmso_stage1	dmso_stage2	OK	11.7506	3.28312	-1.8396	-1.34554	0.00675	0.0342724	yes
ENSMUSG00000024431	Nr3c1	18:39410544-39491301	dmso_stage1	dmso_stage2	OK	18.7732	5.25062	-1.83811	-2.14901	0.00015	0.00202291	yes
ENSMUSG00000020467	Efemp1	11:28853203-28926743	dmso_stage1	dmso_stage2	OK	35.0434	9.80135	-1.83809	-2.71706	0.0002	0.0025387	yes
ENSMUSG00000015222	Map2	1:66175272-66442583	dmso_stage1	dmso_stage2	OK	21.3997	5.98804	-1.83743	-1.41504	0.00045	0.00471811	yes
ENSMUSG00000008090	Fgfrl1	5:108694228-108706950	dmso_stage1	dmso_stage2	OK	3.85681	1.08081	-1.8353	-2.21027	0.00545	0.0292033	yes
ENSMUSG00000038855	Itpkb	1:180326969-180424802	dmso_stage1	dmso_stage2	OK	2.7386	0.768311	-1.83368	-2.62952	0.00085	0.00745822	yes
ENSMUSG00000025504	Eps8l2	7:141338879-141365110	dmso_stage1	dmso_stage2	OK	23.191	6.50978	-1.83288	-1.49192	0.0083	0.0399601	yes
ENSMUSG00000034858	Fam214a	9:74953052-75032468	dmso_stage1	dmso_stage2	OK	8.0821	2.27074	-1.83157	-3.14567	0.00015	0.00202291	yes
ENSMUSG00000030341	Tnfrsf1a	6:125349361-125362484	dmso_stage1	dmso_stage2	OK	12.1918	3.42914	-1.82999	-1.48739	0.0034	0.0207173	yes
ENSMUSG00000095440	Fignl2	15:101050193-101054399	dmso_stage1	dmso_stage2	OK	4.20247	1.18241	-1.82951	-2.52372	0.00225	0.0152377	yes
ENSMUSG00000028289	Epha7	4:28813130-28967499	dmso_stage1	dmso_stage2	OK	18.8355	5.30367	-1.82839	-2.17657	0.00205	0.0142616	yes
ENSMUSG00000063488	Zkscan7	9:122885079-122903184	dmso_stage1	dmso_stage2	OK	7.65975	2.16076	-1.82576	-2.51835	0.0023	0.0154867	yes
ENSMUSG00000050248	Evc2	5:37338498-37425055	dmso_stage1	dmso_stage2	OK	11.197	3.16713	-1.82186	-1.7522	0.00385	0.022806	yes
ENSMUSG00000021819	Zswim8	14:20707551-20723618	dmso_stage1	dmso_stage2	OK	7.74407	2.20214	-1.81418	-3.34493	5e-05	0.000816221	yes
ENSMUSG00000049288	Lix1l	3:96601132-96629820	dmso_stage1	dmso_stage2	OK	12.1796	3.46387	-1.81401	-2.82802	0.00035	0.00391838	yes
ENSMUSG00000034947	Tmem106a	11:101582241-101591788	dmso_stage1	dmso_stage2	OK	12.1377	3.46009	-1.81062	-1.95797	0.0049	0.0270938	yes
ENSMUSG00000035356	Nfkbiz	16:55811374-55838899	dmso_stage1	dmso_stage2	OK	8.78152	2.50364	-1.81044	-2.88296	0.00015	0.00202291	yes
ENSMUSG00000039697	Ncoa7	10:30645583-30803107	dmso_stage1	dmso_stage2	OK	8.26982	2.35846	-1.81001	-2.7808	0.0001	0.00145031	yes
ENSMUSG00000021690	Jmy	13:93430096-93499808	dmso_stage1	dmso_stage2	OK	7.38495	2.10671	-1.8096	-3.58744	5e-05	0.000816221	yes
ENSMUSG00000022015	Tnfsf11	14:78277444-78308043	dmso_stage1	dmso_stage2	OK	5.16892	1.47457	-1.80957	-2.18417	0.00485	0.026934	yes
ENSMUSG00000022637	Cblb	16:52031548-52208047	dmso_stage1	dmso_stage2	OK	4.84413	1.38494	-1.80641	-3.01878	0.00015	0.00202291	yes
ENSMUSG00000020354	Sgcd	11:46896252-47988969	dmso_stage1	dmso_stage2	OK	5.3499	1.53018	-1.80581	-1.95949	0.00915	0.0429048	yes
ENSMUSG00000022377	Asap1	15:64086856-64382919	dmso_stage1	dmso_stage2	OK	27.2095	7.80027	-1.80252	-1.25468	0.00995	0.0456945	yes
ENSMUSG00000010358	Ifi35	11:101448406-101458698	dmso_stage1	dmso_stage2	OK	14.0834	4.0386	-1.80206	-2.39481	0.00125	0.00995391	yes
ENSMUSG00000034793	G6pc3	11:102189619-102194081	dmso_stage1	dmso_stage2	OK	13.2376	3.79834	-1.8012	-1.7566	0.00525	0.0284684	yes
ENSMUSG00000046982	Tshz1	18:84011627-84086404	dmso_stage1	dmso_stage2	OK	5.11282	1.46817	-1.8001	-2.7861	0.00085	0.00745822	yes
ENSMUSG00000009739	Pou6f1	15:100575317-100599984	dmso_stage1	dmso_stage2	OK	3.77074	1.08333	-1.79937	-1.52409	0.00415	0.0240553	yes
ENSMUSG00000055407	Map6	7:99267446-99337137	dmso_stage1	dmso_stage2	OK	6.46619	1.86321	-1.79512	-2.23791	0.0018	0.0129458	yes
ENSMUSG00000003992	Ssbp2	13:91460282-91786148	dmso_stage1	dmso_stage2	OK	56.2943	16.2394	-1.79349	-2.68031	0.00025	0.00301784	yes
ENSMUSG00000042501	Cpa6	1:10324719-10719945	dmso_stage1	dmso_stage2	OK	5.20753	1.50469	-1.79113	-2.33173	0.0007	0.00649524	yes
ENSMUSG00000037523	Mavs	2:131234062-131248025	dmso_stage1	dmso_stage2	OK	18.0867	5.22717	-1.79083	-3.24826	5e-05	0.000816221	yes
ENSMUSG00000074292	Gm10660	8:67352103-67365004	dmso_stage1	dmso_stage2	OK	12.857	3.72126	-1.78869	-2.40542	0.0022	0.0149786	yes
ENSMUSG00000015094	Npdc1	2:25395873-25409494	dmso_stage1	dmso_stage2	OK	10.2322	2.96489	-1.78706	-1.50501	0.0089	0.0420697	yes
ENSMUSG00000019699	Akt3	1:176814659-177258203	dmso_stage1	dmso_stage2	OK	22.7445	6.59618	-1.78581	-2.72734	0.0003	0.003475	yes
ENSMUSG00000030795	Fus	7:127967456-127982368	dmso_stage1	dmso_stage2	OK	93.0529	26.9927	-1.78548	-2.22887	0.00085	0.00745822	yes
ENSMUSG00000026003	Acadl	1:66830838-66863277	dmso_stage1	dmso_stage2	OK	19.2602	5.59833	-1.78256	-2.41656	0.0028	0.0178841	yes
ENSMUSG00000048490	Nrip1	16:76287399-76373827	dmso_stage1	dmso_stage2	OK	11.9421	3.47716	-1.78008	-2.67923	5e-05	0.000816221	yes
ENSMUSG00000036109	Mbnl3	X:51117268-51206532	dmso_stage1	dmso_stage2	OK	19.4774	5.67248	-1.77975	-2.13913	0.00065	0.0061244	yes
ENSMUSG00000098148	Gm20204	8:117210777-117215997	dmso_stage1	dmso_stage2	OK	2.11152	0.614989	-1.77965	-2.27134	0.003	0.0188781	yes
ENSMUSG00000020695	Mrc2	11:105292642-105351139	dmso_stage1	dmso_stage2	OK	7.65121	2.22914	-1.7792	-1.70986	0.0064	0.0330208	yes
ENSMUSG00000022587	Ly6e	15:74955050-74959905	dmso_stage1	dmso_stage2	OK	95.3644	27.7904	-1.77886	-4.12238	5e-05	0.000816221	yes
ENSMUSG00000032875	Arhgef17	7:100869745-100932161	dmso_stage1	dmso_stage2	OK	4.28769	1.25044	-1.77777	-3.2272	0.0001	0.00145031	yes
ENSMUSG00000086907	Gm15298	X:141900581-141902455	dmso_stage1	dmso_stage2	OK	13.857	4.04123	-1.77775	-2.42312	0.00285	0.018121	yes
ENSMUSG00000006310	Zbtb32	7:30589680-30598909	dmso_stage1	dmso_stage2	OK	22.9251	6.68777	-1.77733	-2.25302	0.0008	0.00716733	yes
ENSMUSG00000031438	Rnf128	X:139563315-139673145	dmso_stage1	dmso_stage2	OK	26.9392	7.8697	-1.77533	-2.91322	0.00025	0.00301784	yes
ENSMUSG00000052684	Jun	4:95049033-95167318	dmso_stage1	dmso_stage2	OK	8.60691	2.51436	-1.7753	-2.81203	0.0005	0.00505728	yes
ENSMUSG00000021583	Erap1	13:74639871-74691875	dmso_stage1	dmso_stage2	OK	11.8579	3.46434	-1.77519	-3.21704	0.0001	0.00145031	yes
ENSMUSG00000042507	Elmsan1	12:84149175-84218881	dmso_stage1	dmso_stage2	OK	8.96827	2.62391	-1.77311	-1.54121	0.0096	0.0445535	yes
ENSMUSG00000038894	Irs2	8:10986979-11054541	dmso_stage1	dmso_stage2	OK	2.86882	0.839503	-1.77285	-2.26939	0.00355	0.0214267	yes
ENSMUSG00000063727	Tnfrsf11b	15:54250618-54278484	dmso_stage1	dmso_stage2	OK	5.23352	1.53395	-1.77053	-2.32337	0.0043	0.0246802	yes
ENSMUSG00000037419	Endod1	9:14353989-14381242	dmso_stage1	dmso_stage2	OK	5.13392	1.50775	-1.76766	-2.65283	0.0013	0.0101959	yes
ENSMUSG00000000805	Car4	11:84957785-84966044	dmso_stage1	dmso_stage2	OK	33.8674	9.94872	-1.76731	-2.4187	0.00025	0.00301784	yes
ENSMUSG00000037966	Ninj1	13:49187484-49196244	dmso_stage1	dmso_stage2	OK	27.8846	8.19536	-1.76659	-2.4944	0.00025	0.00301784	yes
ENSMUSG00000021876	Rnase4	14:51091076-51106151	dmso_stage1	dmso_stage2	OK	29.2902	8.6122	-1.76597	-3.06554	5e-05	0.000816221	yes
ENSMUSG00000078954	Arhgap8	15:84720051-84772207	dmso_stage1	dmso_stage2	OK	13.0307	3.83471	-1.76473	-1.63419	0.0104	0.0471138	yes
ENSMUSG00000039202	Abhd2	7:79273200-79365508	dmso_stage1	dmso_stage2	OK	32.5992	9.59417	-1.76461	-4.19477	5e-05	0.000816221	yes
ENSMUSG00000039774	Galnt12	4:47091908-47123070	dmso_stage1	dmso_stage2	OK	3.76473	1.10825	-1.76426	-1.98295	0.00865	0.0412912	yes
ENSMUSG00000029761	Cald1	6:34598499-34775473	dmso_stage1	dmso_stage2	OK	102.481	30.2026	-1.76262	-1.62075	5e-05	0.000816221	yes
ENSMUSG00000060703	Cd302	2:60251992-60284488	dmso_stage1	dmso_stage2	OK	13.8231	4.08977	-1.75699	-2.48371	0.0014	0.0107637	yes
ENSMUSG00000042644	Itpr3	17:27057303-27122223	dmso_stage1	dmso_stage2	OK	8.81161	2.60794	-1.7565	-3.62808	5e-05	0.000816221	yes
ENSMUSG00000035208	Slfn8	11:83002157-83020810	dmso_stage1	dmso_stage2	OK	3.26537	0.967543	-1.75485	-1.88895	0.00645	0.0332421	yes
ENSMUSG00000047153	Khnyn	14:55884968-55896781	dmso_stage1	dmso_stage2	OK	13.6561	4.04799	-1.75427	-3.322	0.0001	0.00145031	yes
ENSMUSG00000075122	Cd80	16:38458932-38486933	dmso_stage1	dmso_stage2	OK	7.78089	2.3095	-1.75236	-2.2379	0.0046	0.0259564	yes
ENSMUSG00000022892	App	16:84954439-85173707	dmso_stage1	dmso_stage2	OK	80.0697	23.7698	-1.75212	-4.11383	5e-05	0.000816221	yes
ENSMUSG00000040026	Saa3	7:46711997-46715676	dmso_stage1	dmso_stage2	OK	25.1582	7.47548	-1.75079	-2.07705	0.0076	0.0373587	yes
ENSMUSG00000054008	Ndst1	18:60685977-60713389	dmso_stage1	dmso_stage2	OK	12.0087	3.57082	-1.74976	-3.55228	5e-05	0.000816221	yes
ENSMUSG00000051747	Ttn	2:76703979-76982547	dmso_stage1	dmso_stage2	OK	3.25681	0.969663	-1.74791	-0.676606	0.0071	0.0355101	yes
ENSMUSG00000035385	Ccl2	11:82028223-82038562	dmso_stage1	dmso_stage2	OK	35.6785	10.6452	-1.74485	-2.5679	0.001	0.00844197	yes
ENSMUSG00000048865	Arhgap30	1:171388953-171410298	dmso_stage1	dmso_stage2	OK	3.63645	1.08605	-1.74344	-2.32291	0.0019	0.0135127	yes
ENSMUSG00000049807	Arhgap23	11:97415532-97502402	dmso_stage1	dmso_stage2	OK	4.17064	1.24711	-1.74167	-1.79291	0.0041	0.0238048	yes
ENSMUSG00000006200	Rhox6	X:37826909-37829857	dmso_stage1	dmso_stage2	OK	42.2361	12.6748	-1.73651	-3.03566	5e-05	0.000816221	yes
ENSMUSG00000027799	Nbea	3:55625204-56183701	dmso_stage1	dmso_stage2	OK	5.58361	1.67782	-1.73461	-3.33522	5e-05	0.000816221	yes
ENSMUSG00000051343	Rab11fip5	6:85334962-85374634	dmso_stage1	dmso_stage2	OK	9.01513	2.70968	-1.73423	-3.00191	0.0001	0.00145031	yes
ENSMUSG00000039308	Ndst2	14:20723738-20730327	dmso_stage1	dmso_stage2	OK	4.7036	1.41435	-1.73363	-2.43243	0.00185	0.0132308	yes
ENSMUSG00000037788	Vopp1	6:57702600-57825154	dmso_stage1	dmso_stage2	OK	18.8019	5.65636	-1.73293	-2.3525	0.00385	0.022806	yes
ENSMUSG00000026797	Stxbp1	2:32787601-32848168	dmso_stage1	dmso_stage2	OK	3.72533	1.12252	-1.73063	-2.28466	0.00335	0.0205374	yes
ENSMUSG00000068735	Trp53i11	2:93187547-93201759	dmso_stage1	dmso_stage2	OK	6.82544	2.05746	-1.73006	-1.44124	0.0098	0.045183	yes
ENSMUSG00000006476	Nsmf	2:25054354-25062881	dmso_stage1	dmso_stage2	OK	17.9325	5.40768	-1.72949	-1.66997	0.0072	0.0358952	yes
ENSMUSG00000041779	Tram2	1:20996295-21079229	dmso_stage1	dmso_stage2	OK	3.37128	1.01688	-1.72914	-2.68706	0.0005	0.00505728	yes
ENSMUSG00000027204	Fbn1	2:125300593-125507993	dmso_stage1	dmso_stage2	OK	29.7681	8.97919	-1.72911	-4.08278	5e-05	0.000816221	yes
ENSMUSG00000068566	Myadm	7:3289037-3299345	dmso_stage1	dmso_stage2	OK	51.639	15.5883	-1.728	-3.93504	5e-05	0.000816221	yes
ENSMUSG00000041390	Mdfic	6:15720660-15802165	dmso_stage1	dmso_stage2	OK	11.8835	3.59388	-1.72535	-2.35508	0.0004	0.00432635	yes
ENSMUSG00000034220	Gpc1	1:92831644-92860198	dmso_stage1	dmso_stage2	OK	11.1739	3.38078	-1.7247	-3.08192	5e-05	0.000816221	yes
ENSMUSG00000029178	Klf3	5:64708206-64830129	dmso_stage1	dmso_stage2	OK	20.1795	6.12861	-1.71926	-2.95444	0.0002	0.0025387	yes
ENSMUSG00000039206	Daglb	5:143464492-143504442	dmso_stage1	dmso_stage2	OK	7.37495	2.24003	-1.71912	-2.44215	0.00085	0.00745822	yes
ENSMUSG00000036155	Mgat5	1:127204985-127483704	dmso_stage1	dmso_stage2	OK	9.89043	3.00672	-1.71784	-2.79482	0.0005	0.00505728	yes
ENSMUSG00000008398	Elk3	10:93247413-93311135	dmso_stage1	dmso_stage2	OK	17.3127	5.2673	-1.7167	-2.34717	0.00335	0.0205374	yes
ENSMUSG00000084487	Gm23787	12:109684961-109685034	dmso_stage1	dmso_stage2	OK	32078.7	9760.78	-1.71655	-2.78669	0.0003	0.003475	yes
ENSMUSG00000034593	Myo5a	9:75071014-75223688	dmso_stage1	dmso_stage2	OK	54.8298	16.6885	-1.71611	-2.12939	0.0004	0.00432635	yes
ENSMUSG00000071647	Eml3	19:8929693-8941563	dmso_stage1	dmso_stage2	OK	6.76983	2.06491	-1.71304	-2.62621	0.00075	0.00682831	yes
ENSMUSG00000039286	Fndc3b	3:27416161-27710439	dmso_stage1	dmso_stage2	OK	21.431	6.55106	-1.7099	-3.87468	5e-05	0.000816221	yes
ENSMUSG00000061232	H2-K1	17:33996016-34000333	dmso_stage1	dmso_stage2	OK	63.0319	19.2927	-1.70803	-3.32856	5e-05	0.000816221	yes
ENSMUSG00000033684	Qsox1	1:155778154-155812883	dmso_stage1	dmso_stage2	OK	38.8768	11.9149	-1.70615	-2.61778	5e-05	0.000816221	yes
ENSMUSG00000073968	Trim68	7:102677579-102687326	dmso_stage1	dmso_stage2	OK	6.15402	1.88646	-1.70585	-2.32669	0.0034	0.0207173	yes
ENSMUSG00000090663	Srcap	7:127559385-127565266	dmso_stage1	dmso_stage2	OK	4.87152	1.49344	-1.70573	-2.34815	0.00325	0.0200557	yes
ENSMUSG00000038375	Trp53inp2	2:155381058-155389850	dmso_stage1	dmso_stage2	OK	7.7323	2.37752	-1.70144	-2.13764	0.00015	0.00202291	yes
ENSMUSG00000031274	Col4a5	X:141475384-141689234	dmso_stage1	dmso_stage2	OK	11.0825	3.41257	-1.69935	-2.91523	5e-05	0.000816221	yes
ENSMUSG00000093565	2610019E17Rik	17:24488782-24534210	dmso_stage1	dmso_stage2	OK	1027.25	316.332	-1.69928	-2.67298	5e-05	0.000816221	yes
ENSMUSG00000050954	Zfp169	13:48487646-48513451	dmso_stage1	dmso_stage2	OK	8.27373	2.55578	-1.69477	-1.40468	0.00525	0.0284684	yes
ENSMUSG00000024759	Atl3	19:7494039-7538608	dmso_stage1	dmso_stage2	OK	25.4819	7.87908	-1.69338	-3.89603	5e-05	0.000816221	yes
ENSMUSG00000079197	Psme2	14:55587440-55591113	dmso_stage1	dmso_stage2	OK	239.922	74.197	-1.69313	-1.78127	0.00135	0.0104653	yes
ENSMUSG00000042390	Gatad2b	3:90341653-90358120	dmso_stage1	dmso_stage2	OK	15.8102	4.89815	-1.69054	-2.77278	0.0004	0.00432635	yes
ENSMUSG00000052957	Gas1	13:60174404-60177365	dmso_stage1	dmso_stage2	OK	3.8316	1.18741	-1.69013	-2.16693	0.0039	0.0230148	yes
ENSMUSG00000035547	Capn5	7:98121558-98185597	dmso_stage1	dmso_stage2	OK	14.4701	4.49428	-1.68692	-1.9289	0.00055	0.00540718	yes
ENSMUSG00000032265	Fam46a	9:85320438-85327124	dmso_stage1	dmso_stage2	OK	4.4109	1.37212	-1.68467	-2.67026	0.0008	0.00716733	yes
ENSMUSG00000034675	Dbn1	13:55473428-55488111	dmso_stage1	dmso_stage2	OK	23.4729	7.30272	-1.68449	-2.02007	0.0001	0.00145031	yes
ENSMUSG00000073131	Vma21	X:71815923-71839757	dmso_stage1	dmso_stage2	OK	14.9158	4.64223	-1.68395	-1.85283	0.00305	0.0191156	yes
ENSMUSG00000040033	Stat2	10:128270575-128292849	dmso_stage1	dmso_stage2	OK	9.31739	2.90125	-1.68325	-3.05164	0.0001	0.00145031	yes
ENSMUSG00000047789	Slc38a9	13:112660765-112738743	dmso_stage1	dmso_stage2	OK	2.91288	0.907075	-1.68315	-2.7531	0.00055	0.00540718	yes
ENSMUSG00000085811	Gm11669	11:108425191-108860615	dmso_stage1	dmso_stage2	OK	16.8713	5.25504	-1.68279	-3.43774	5e-05	0.000816221	yes
ENSMUSG00000035929	H2-Q4	17:35377020-35385290	dmso_stage1	dmso_stage2	OK	7.89289	2.45976	-1.68203	-2.07577	0.00565	0.0299096	yes
ENSMUSG00000001844	Zdhhc4	5:143316488-143332704	dmso_stage1	dmso_stage2	OK	23.1749	7.23756	-1.67899	-1.9654	0.00305	0.0191156	yes
ENSMUSG00000020656	Grhl1	12:24572286-24617391	dmso_stage1	dmso_stage2	OK	6.63957	2.07396	-1.6787	-2.59551	0.00075	0.00682831	yes
ENSMUSG00000024738	Pga5	19:10668956-10678071	dmso_stage1	dmso_stage2	OK	18.4981	5.78056	-1.6781	-2.43507	0.00245	0.0162781	yes
ENSMUSG00000042428	Mgat3	15:80173720-80215519	dmso_stage1	dmso_stage2	OK	5.22469	1.63502	-1.67604	-2.68586	0.0004	0.00432635	yes
ENSMUSG00000021133	4933426M11Rik	12:80790531-80880832	dmso_stage1	dmso_stage2	OK	20.5793	6.44089	-1.67586	-3.59773	5e-05	0.000816221	yes
ENSMUSG00000094649	Gm7102	19:61174685-61176309	dmso_stage1	dmso_stage2	OK	9.25239	2.90038	-1.67359	-2.25866	0.0052	0.0283396	yes
ENSMUSG00000057554	Lgals8	13:12439414-12464944	dmso_stage1	dmso_stage2	OK	43.446	13.6398	-1.6714	-1.87922	0.00025	0.00301784	yes
ENSMUSG00000039917	Rhbdd2	5:135632617-135646448	dmso_stage1	dmso_stage2	OK	6.46847	2.03241	-1.67023	-1.56788	0.00385	0.022806	yes
ENSMUSG00000030095	Tmem43	6:91473702-91488459	dmso_stage1	dmso_stage2	OK	55.7222	17.5178	-1.66943	-2.87867	5e-05	0.000816221	yes
ENSMUSG00000026072	Il1r1	1:40225079-40316198	dmso_stage1	dmso_stage2	OK	2.33268	0.734167	-1.66781	-2.071	0.00885	0.0419605	yes
ENSMUSG00000033149	Phldb2	16:45746242-46010218	dmso_stage1	dmso_stage2	OK	38.7998	12.2138	-1.66754	-2.11483	5e-05	0.000816221	yes
ENSMUSG00000038648	Creb3l2	6:37327254-37442146	dmso_stage1	dmso_stage2	OK	5.59471	1.76158	-1.6672	-2.38858	0.0002	0.0025387	yes
ENSMUSG00000003746	Man1a	10:53904787-54075796	dmso_stage1	dmso_stage2	OK	13.8632	4.36754	-1.66637	-3.16767	0.0001	0.00145031	yes
ENSMUSG00000028796	Phc2	4:128654701-128752881	dmso_stage1	dmso_stage2	OK	12.2298	3.85558	-1.66538	-1.80516	0.00055	0.00540718	yes
ENSMUSG00000001700	Gramd3	18:56432131-56503792	dmso_stage1	dmso_stage2	OK	5.31271	1.67507	-1.66522	-2.19348	0.00525	0.0284684	yes
ENSMUSG00000040133	Gpr176	2:118277109-118373419	dmso_stage1	dmso_stage2	OK	2.3746	0.749811	-1.66308	-2.02514	0.00965	0.0447264	yes
ENSMUSG00000025357	Dgka	10:128706257-128744056	dmso_stage1	dmso_stage2	OK	33.5281	10.5917	-1.66243	-3.49493	5e-05	0.000816221	yes
ENSMUSG00000021895	Arhgef3	14:27238038-27403904	dmso_stage1	dmso_stage2	OK	14.1041	4.45564	-1.66241	-3.15236	0.0001	0.00145031	yes
ENSMUSG00000047821	Trim16	11:62820230-62877465	dmso_stage1	dmso_stage2	OK	15.1545	4.78928	-1.66187	-2.22779	0.00185	0.0132308	yes
ENSMUSG00000079011	Gm11033	8:74590986-74833947	dmso_stage1	dmso_stage2	OK	11.0096	3.48846	-1.6581	-2.16301	0.0026	0.0169616	yes
ENSMUSG00000025647	Shisa5	9:109038564-109057724	dmso_stage1	dmso_stage2	OK	46.5287	14.7622	-1.65622	-2.68843	5e-05	0.000816221	yes
ENSMUSG00000036943	Rab8b	9:66843671-66919705	dmso_stage1	dmso_stage2	OK	22.2931	7.0785	-1.65508	-3.57322	5e-05	0.000816221	yes
ENSMUSG00000021306	Gpr137b	13:13357622-13393624	dmso_stage1	dmso_stage2	OK	13.7261	4.3584	-1.65505	-3.00283	0.0001	0.00145031	yes
ENSMUSG00000038151	Prdm1	10:44437176-44528501	dmso_stage1	dmso_stage2	OK	8.5822	2.72637	-1.65437	-1.72353	0.0095	0.0441917	yes
ENSMUSG00000004085	Zak	2:72285636-72442610	dmso_stage1	dmso_stage2	OK	43.8608	13.9369	-1.65402	-1.89472	0.0046	0.0259564	yes
ENSMUSG00000023186	Vwa5a	9:38718267-38743337	dmso_stage1	dmso_stage2	OK	61.2876	19.4824	-1.65342	-2.06787	0.0003	0.003475	yes
ENSMUSG00000062127	Cttnbp2nl	3:105001914-105053146	dmso_stage1	dmso_stage2	OK	11.6466	3.70465	-1.6525	-3.21804	5e-05	0.000816221	yes
ENSMUSG00000051339	2900026A02Rik	5:113086322-113163351	dmso_stage1	dmso_stage2	OK	3.14739	1.0021	-1.65113	-2.43984	0.0027	0.0173957	yes
ENSMUSG00000023232	Serinc2	4:130253494-130279205	dmso_stage1	dmso_stage2	OK	4.86851	1.55078	-1.65049	-1.58352	0.00895	0.0422492	yes
ENSMUSG00000028031	Dkk2	3:132085291-132180293	dmso_stage1	dmso_stage2	OK	6.30401	2.01356	-1.64652	-2.57958	0.0012	0.00963776	yes
ENSMUSG00000036402	Gng12	6:66894653-67021350	dmso_stage1	dmso_stage2	OK	27.0412	8.64274	-1.6456	-2.41968	0.00045	0.00471811	yes
ENSMUSG00000015745	Plekho1	3:95988428-95996001	dmso_stage1	dmso_stage2	OK	13.2109	4.22343	-1.64524	-1.65666	0.00905	0.0425638	yes
ENSMUSG00000075590	Nrbp2	15:76085594-76090013	dmso_stage1	dmso_stage2	OK	6.54132	2.09413	-1.64323	-2.32023	0.00295	0.0186303	yes
ENSMUSG00000022505	Emp2	16:10281748-10313968	dmso_stage1	dmso_stage2	OK	17.976	5.78131	-1.63661	-3.19961	5e-05	0.000816221	yes
ENSMUSG00000027763	Mbnl1	3:60501251-60629748	dmso_stage1	dmso_stage2	OK	33.6647	10.8291	-1.63632	-3.78882	5e-05	0.000816221	yes
ENSMUSG00000042903	Foxo4	X:101254527-101260873	dmso_stage1	dmso_stage2	OK	48.0571	15.4598	-1.63623	-3.65995	5e-05	0.000816221	yes
ENSMUSG00000002325	Irf9	14:55591707-55610030	dmso_stage1	dmso_stage2	OK	19.7309	6.34787	-1.63612	-2.46388	0.00085	0.00745822	yes
ENSMUSG00000048807	Slc35e4	11:3907020-3914664	dmso_stage1	dmso_stage2	OK	3.57149	1.15021	-1.63463	-2.08775	0.00755	0.0372172	yes
ENSMUSG00000037573	Tob1	11:94211453-94215495	dmso_stage1	dmso_stage2	OK	17.9125	5.77036	-1.63424	-2.94428	5e-05	0.000816221	yes
ENSMUSG00000054823	Whsc1l1	8:25601600-25719667	dmso_stage1	dmso_stage2	OK	15.047	4.85218	-1.63277	-2.64928	0.00065	0.0061244	yes
ENSMUSG00000024044	Epb4.1l3	17:69156809-69289985	dmso_stage1	dmso_stage2	OK	15.0541	4.85708	-1.63199	-3.29845	5e-05	0.000816221	yes
ENSMUSG00000026721	Rabgap1l	1:160219173-160792938	dmso_stage1	dmso_stage2	OK	16.8869	5.44984	-1.63162	-3.24329	5e-05	0.000816221	yes
ENSMUSG00000009418	Nav1	1:135434579-135599950	dmso_stage1	dmso_stage2	OK	2.95787	0.95491	-1.63112	-2.89673	0.00025	0.00301784	yes
ENSMUSG00000020393	Kremen1	11:5191551-5261558	dmso_stage1	dmso_stage2	OK	10.1553	3.27935	-1.63075	-3.07087	0.0001	0.00145031	yes
ENSMUSG00000026463	Atp2b4	1:133702673-133801041	dmso_stage1	dmso_stage2	OK	8.84959	2.86075	-1.62922	-1.65358	0.00595	0.0310759	yes
ENSMUSG00000027656	Wisp2	2:163820860-163833146	dmso_stage1	dmso_stage2	OK	10.3246	3.33874	-1.62871	-2.2604	0.0029	0.0183558	yes
ENSMUSG00000044303	Cdkn2a	4:89274470-89294653	dmso_stage1	dmso_stage2	OK	32.4516	10.5022	-1.6276	-2.55972	0.0009	0.00778023	yes
ENSMUSG00000034616	Ssh3	19:4261667-4269172	dmso_stage1	dmso_stage2	OK	5.86174	1.90014	-1.62522	-2.32473	0.0035	0.0211887	yes
ENSMUSG00000035274	Tpbg	9:85820240-85847055	dmso_stage1	dmso_stage2	OK	5.66995	1.8401	-1.62355	-2.45863	0.0008	0.00716733	yes
ENSMUSG00000004891	Nes	3:87971077-87980451	dmso_stage1	dmso_stage2	OK	20.7326	6.72958	-1.62331	-3.56656	5e-05	0.000816221	yes
ENSMUSG00000029377	Ereg	5:91074616-91093649	dmso_stage1	dmso_stage2	OK	5.36892	1.74392	-1.6223	-2.51956	0.00105	0.00873279	yes
ENSMUSG00000070044	Fam149a	8:45336716-45382291	dmso_stage1	dmso_stage2	OK	5.26181	1.70966	-1.62185	-2.23899	0.0034	0.0207173	yes
ENSMUSG00000090877	Hspa1b	17:34956435-34959238	dmso_stage1	dmso_stage2	OK	3.25499	1.061	-1.61723	-1.92599	0.0096	0.0445535	yes
ENSMUSG00000045039	Megf8	7:25317163-25365917	dmso_stage1	dmso_stage2	OK	4.61741	1.50636	-1.61601	-2.76141	0.00025	0.00301784	yes
ENSMUSG00000051675	Trim32	4:65380802-66404611	dmso_stage1	dmso_stage2	OK	16.7697	5.47566	-1.61475	-1.97575	0.0076	0.0373587	yes
ENSMUSG00000025492	Ifitm3	7:141009585-141010770	dmso_stage1	dmso_stage2	OK	156.742	51.1945	-1.61433	-3.37578	0.0001	0.00145031	yes
ENSMUSG00000028173	Wls	3:159839736-159935833	dmso_stage1	dmso_stage2	OK	46.6987	15.2544	-1.61416	-3.63607	5e-05	0.000816221	yes
ENSMUSG00000034714	Ttyh2	11:114675430-114720977	dmso_stage1	dmso_stage2	OK	6.18326	2.0199	-1.61408	-2.22871	0.00165	0.0121343	yes
ENSMUSG00000058254	Tspan7	X:10485157-10596605	dmso_stage1	dmso_stage2	OK	7.07256	2.31238	-1.61285	-2.07827	0.00775	0.0378838	yes
ENSMUSG00000045639	Zfp629	7:127607030-127615797	dmso_stage1	dmso_stage2	OK	3.82145	1.24947	-1.6128	-0.933875	0.0108	0.0485188	yes
ENSMUSG00000036103	Colec12	18:9707647-9877995	dmso_stage1	dmso_stage2	OK	51.837	16.9702	-1.61098	-3.61056	5e-05	0.000816221	yes
ENSMUSG00000016534	Lamp2	X:38401356-38456454	dmso_stage1	dmso_stage2	OK	125.812	41.2092	-1.61023	-3.64992	5e-05	0.000816221	yes
ENSMUSG00000028698	Pik3r3	4:116221617-116303056	dmso_stage1	dmso_stage2	OK	8.82398	2.89116	-1.60978	-2.02375	0.00295	0.0186303	yes
ENSMUSG00000026480	Ncf2	1:152807889-152836990	dmso_stage1	dmso_stage2	OK	8.51431	2.79209	-1.60854	-2.37829	0.00195	0.0137568	yes
ENSMUSG00000015846	Rxra	2:27676439-27762957	dmso_stage1	dmso_stage2	OK	8.46165	2.77525	-1.60832	-2.15615	0.0004	0.00432635	yes
ENSMUSG00000029322	Plac8	5:100553724-100572245	dmso_stage1	dmso_stage2	OK	39.7921	13.0518	-1.60824	-2.43452	0.00085	0.00745822	yes
ENSMUSG00000076431	Sox4	13:28943047-28953713	dmso_stage1	dmso_stage2	OK	12.2044	4.00439	-1.60774	-3.18904	5e-05	0.000816221	yes
ENSMUSG00000005533	Igf1r	7:67952858-68226780	dmso_stage1	dmso_stage2	OK	10.0738	3.31628	-1.60296	-2.93159	0.0003	0.003475	yes
ENSMUSG00000083594	Gm13722	2:86090335-86093401	dmso_stage1	dmso_stage2	OK	6.05371	1.99396	-1.60218	-2.39688	0.00145	0.0110633	yes
ENSMUSG00000001441	Npepps	11:97205841-97282897	dmso_stage1	dmso_stage2	OK	108.74	35.8736	-1.59989	-2.36824	0.0002	0.0025387	yes
ENSMUSG00000055538	Zcchc24	14:25711641-25769039	dmso_stage1	dmso_stage2	OK	9.42849	3.11199	-1.59919	-2.88133	0.00015	0.00202291	yes
ENSMUSG00000050730	Arhgap42	9:8994328-9239101	dmso_stage1	dmso_stage2	OK	6.0336	1.99249	-1.59844	-2.33991	0.0013	0.0101959	yes
ENSMUSG00000070305	Mpzl3	9:45055185-45077436	dmso_stage1	dmso_stage2	OK	14.302	4.72485	-1.59788	-1.92102	0.01055	0.0476549	yes
ENSMUSG00000017631	Abr	11:76416733-76622314	dmso_stage1	dmso_stage2	OK	27.2359	8.99855	-1.59774	-2.25106	0.00025	0.00301784	yes
ENSMUSG00000029648	Flt1	5:147561603-147726011	dmso_stage1	dmso_stage2	OK	12.2658	4.05527	-1.59677	-1.5068	0.0023	0.0154867	yes
ENSMUSG00000078190	Dnm3os	1:161942085-162479943	dmso_stage1	dmso_stage2	OK	5.09838	1.68601	-1.59643	-2.15269	0.0076	0.0373587	yes
ENSMUSG00000034595	Ppp1r18	17:35860917-35875596	dmso_stage1	dmso_stage2	OK	11.0288	3.64914	-1.59564	-2.34048	0.00245	0.0162781	yes
ENSMUSG00000031093	Dock11	X:35888831-36076562	dmso_stage1	dmso_stage2	OK	25.7182	8.52106	-1.59368	-2.42798	0.00055	0.00540718	yes
ENSMUSG00000032232	Cgnl1	9:71626508-71771602	dmso_stage1	dmso_stage2	OK	15.2654	5.06032	-1.59297	-2.32546	0.00015	0.00202291	yes
ENSMUSG00000036334	Igsf10	3:59006977-59344256	dmso_stage1	dmso_stage2	OK	4.09685	1.36161	-1.58921	-2.52329	0.0005	0.00505728	yes
ENSMUSG00000041895	Wipi1	11:109573330-109611967	dmso_stage1	dmso_stage2	OK	12.2552	4.08021	-1.58668	-2.25707	0.0012	0.00963776	yes
ENSMUSG00000058360	Gm10040	3:68733136-68738077	dmso_stage1	dmso_stage2	OK	21.1052	7.03942	-1.58407	-2.73005	0.0003	0.003475	yes
ENSMUSG00000048332	Lhfp	3:53041527-53261679	dmso_stage1	dmso_stage2	OK	23.7931	7.93912	-1.58349	-2.82607	0.00035	0.00391838	yes
ENSMUSG00000028599	Tnfrsf1b	4:145213462-145246870	dmso_stage1	dmso_stage2	OK	5.27707	1.76132	-1.58308	-1.81949	0.00385	0.022806	yes
ENSMUSG00000022812	Gsk3b	16:38089000-38246084	dmso_stage1	dmso_stage2	OK	44.4106	14.8273	-1.58265	-2.00099	0.00375	0.0223361	yes
ENSMUSG00000034377	Tulp4	17:6106436-6251128	dmso_stage1	dmso_stage2	OK	71.0673	23.761	-1.58059	-2.63999	0.0003	0.003475	yes
ENSMUSG00000054920	Klhl5	5:65107567-65168188	dmso_stage1	dmso_stage2	OK	9.90269	3.31501	-1.57881	-2.57703	0.0006	0.0057853	yes
ENSMUSG00000026426	Arl8a	1:135146823-135156269	dmso_stage1	dmso_stage2	OK	26.8431	8.98891	-1.57833	-1.99142	0.00285	0.018121	yes
ENSMUSG00000022994	Adcy6	15:98589993-98607633	dmso_stage1	dmso_stage2	OK	4.773	1.59921	-1.57754	-2.64543	0.00075	0.00682831	yes
ENSMUSG00000003518	Dusp3	11:101971142-101992264	dmso_stage1	dmso_stage2	OK	28.0354	9.39472	-1.57733	-1.56411	0.01085	0.0486655	yes
ENSMUSG00000072915	Gm12258	11:58847157-58861956	dmso_stage1	dmso_stage2	OK	8.22057	2.75482	-1.57728	-1.41555	0.0103	0.0468118	yes
ENSMUSG00000068335	Dok1	6:83030933-83033471	dmso_stage1	dmso_stage2	OK	7.75982	2.60064	-1.57716	-2.18178	0.0047	0.0263196	yes
ENSMUSG00000040128	Pnrc1	4:33245422-33290163	dmso_stage1	dmso_stage2	OK	54.2292	18.1886	-1.57604	-2.71423	0.00015	0.00202291	yes
ENSMUSG00000023951	Vegfa	17:46016992-46032377	dmso_stage1	dmso_stage2	OK	72.5303	24.3572	-1.57423	-2.23254	0.00145	0.0110633	yes
ENSMUSG00000056708	Ier5	1:155096366-155099636	dmso_stage1	dmso_stage2	OK	3.85286	1.29448	-1.57356	-2.12845	0.0074	0.0366192	yes
ENSMUSG00000031367	Ap1s2	X:163909016-163933666	dmso_stage1	dmso_stage2	OK	20.437	6.88844	-1.56894	-2.94321	5e-05	0.000816221	yes
ENSMUSG00000021451	Sema4d	13:51701245-51793747	dmso_stage1	dmso_stage2	OK	6.36513	2.14661	-1.56813	-1.04217	0.0083	0.0399601	yes
ENSMUSG00000031431	Tsc22d3	X:140539527-140600659	dmso_stage1	dmso_stage2	OK	11.8292	3.99668	-1.56548	-2.37188	0.00115	0.00938109	yes
ENSMUSG00000026879	Gsn	2:35279662-35307892	dmso_stage1	dmso_stage2	OK	114.703	38.8641	-1.56139	-2.41193	0.0011	0.00906806	yes
ENSMUSG00000032312	Csk	9:57626646-57645653	dmso_stage1	dmso_stage2	OK	7.30305	2.47721	-1.55978	-2.38295	0.002	0.014025	yes
ENSMUSG00000057069	Ero1lb	13:12565882-12609526	dmso_stage1	dmso_stage2	OK	10.8519	3.68343	-1.55882	-2.80219	0.00025	0.00301784	yes
ENSMUSG00000047921	Trappc9	15:72589620-73061204	dmso_stage1	dmso_stage2	OK	8.62785	2.94168	-1.55236	-2.63869	0.00075	0.00682831	yes
ENSMUSG00000093385	A330044P14Rik	6:123934425-123982173	dmso_stage1	dmso_stage2	OK	14.5426	4.95835	-1.55235	-2.76726	0.0004	0.00432635	yes
ENSMUSG00000037111	Setd7	3:51515318-51567117	dmso_stage1	dmso_stage2	OK	14.2661	4.86979	-1.55066	-2.04579	5e-05	0.000816221	yes
ENSMUSG00000057969	Sema3b	9:107597673-107609229	dmso_stage1	dmso_stage2	OK	2.41786	0.82634	-1.54892	-1.76723	0.0089	0.0420697	yes
ENSMUSG00000026043	Col3a1	1:45311537-45349706	dmso_stage1	dmso_stage2	OK	117.247	40.0778	-1.54867	-2.78792	5e-05	0.000816221	yes
ENSMUSG00000018166	Erbb3	10:128567522-128589652	dmso_stage1	dmso_stage2	OK	12.8447	4.39269	-1.54799	-3.23316	5e-05	0.000816221	yes
ENSMUSG00000035373	Ccl7	11:82045711-82047525	dmso_stage1	dmso_stage2	OK	40.6166	13.8948	-1.54752	-2.51594	0.0015	0.011334	yes
ENSMUSG00000037652	Phc3	3:30899294-30969415	dmso_stage1	dmso_stage2	OK	9.34128	3.19573	-1.54748	-1.81153	0.00135	0.0104653	yes
ENSMUSG00000023411	Nfatc4	14:55824794-55833943	dmso_stage1	dmso_stage2	OK	4.47495	1.53151	-1.54691	-2.32472	0.0023	0.0154867	yes
ENSMUSG00000003948	Mmd	11:90187683-90278589	dmso_stage1	dmso_stage2	OK	16.4299	5.62646	-1.54602	-2.68986	0.0001	0.00145031	yes
ENSMUSG00000031242	2610002M06Rik	X:107782750-107872909	dmso_stage1	dmso_stage2	OK	3.87768	1.3297	-1.54409	-2.47618	0.00125	0.00995391	yes
ENSMUSG00000025145	Lrrc45	11:120713924-120721128	dmso_stage1	dmso_stage2	OK	9.30988	3.19291	-1.54389	-2.00143	0.0019	0.0135127	yes
ENSMUSG00000074305	C230081A13Rik	9:56201130-56418050	dmso_stage1	dmso_stage2	OK	9.58322	3.28785	-1.54337	-3.39057	5e-05	0.000816221	yes
ENSMUSG00000048706	Lurap1l	4:80910645-80955628	dmso_stage1	dmso_stage2	OK	4.90496	1.68287	-1.54332	-2.19947	0.00535	0.0288436	yes
ENSMUSG00000020044	Timp3	10:86055124-86498896	dmso_stage1	dmso_stage2	OK	62.38	21.4326	-1.54127	-3.34974	5e-05	0.000816221	yes
ENSMUSG00000099083	ATF7	15:102523838-102625464	dmso_stage1	dmso_stage2	OK	10.2133	3.51542	-1.53868	-1.43256	0.0071	0.0355101	yes
ENSMUSG00000079037	Prnp	2:131909927-131956130	dmso_stage1	dmso_stage2	OK	75.8258	26.1489	-1.53594	-1.67669	0.00545	0.0292033	yes
ENSMUSG00000025993	Slc40a1	1:45908069-45925594	dmso_stage1	dmso_stage2	OK	8.01022	2.76237	-1.53593	-2.55243	0.00135	0.0104653	yes
ENSMUSG00000035545	Leng8	7:4137038-4148173	dmso_stage1	dmso_stage2	OK	56.541	19.5069	-1.53531	-2.03515	0.00555	0.0295586	yes
ENSMUSG00000020644	Id2	12:25093800-25096092	dmso_stage1	dmso_stage2	OK	27.5204	9.51959	-1.53153	-2.64	0.00075	0.00682831	yes
ENSMUSG00000024620	Pdgfrb	18:61045149-61085061	dmso_stage1	dmso_stage2	OK	6.17783	2.13718	-1.53139	-2.64389	0.00055	0.00540718	yes
ENSMUSG00000027177	Hipk3	2:104426480-104494446	dmso_stage1	dmso_stage2	OK	25.1894	8.71675	-1.53096	-2.68589	5e-05	0.000816221	yes
ENSMUSG00000021838	Samd4	14:46882853-47116161	dmso_stage1	dmso_stage2	OK	7.18134	2.48557	-1.53067	-1.43123	0.0055	0.029415	yes
ENSMUSG00000078808	Vmn1r58	7:5408886-5413145	dmso_stage1	dmso_stage2	OK	7.82868	2.71307	-1.52884	-2.35248	0.002	0.014025	yes
ENSMUSG00000036503	Rnf13	3:57736065-57835233	dmso_stage1	dmso_stage2	OK	50.3675	17.456	-1.52877	-3.37183	5e-05	0.000816221	yes
ENSMUSG00000029659	Medag	5:149367635-149431723	dmso_stage1	dmso_stage2	OK	9.26171	3.21194	-1.52784	-2.28075	0.0014	0.0107637	yes
ENSMUSG00000034390	Cmip	8:117257018-117461503	dmso_stage1	dmso_stage2	OK	6.09107	2.11516	-1.52593	-2.59993	0.0009	0.00778023	yes
ENSMUSG00000042851	Zc3h6	2:128966592-129021756	dmso_stage1	dmso_stage2	OK	4.4735	1.55531	-1.52421	-1.95775	0.0101	0.0461719	yes
ENSMUSG00000018398	2015-09-08	11:53519256-53549565	dmso_stage1	dmso_stage2	OK	20.9525	7.28661	-1.5238	-1.8828	0.0057	0.0300836	yes
ENSMUSG00000026586	Prrx1	1:163245115-163313710	dmso_stage1	dmso_stage2	OK	19.302	6.72133	-1.52193	-2.02424	0.0046	0.0259564	yes
ENSMUSG00000035021	Baz1a	12:54892988-55014348	dmso_stage1	dmso_stage2	OK	50.2827	17.5191	-1.52113	-1.72494	0.0045	0.0255048	yes
ENSMUSG00000036057	Ptpn23	9:110385088-110408210	dmso_stage1	dmso_stage2	OK	4.07771	1.42348	-1.51834	-2.38494	0.0024	0.0160217	yes
ENSMUSG00000028995	Fam126a	5:23915275-24030690	dmso_stage1	dmso_stage2	OK	19.895	6.95103	-1.51711	-2.68003	0.00015	0.00202291	yes
ENSMUSG00000090946	Ccdc71l	12:32378788-32382943	dmso_stage1	dmso_stage2	OK	5.40794	1.88951	-1.51707	-2.41606	0.00125	0.00995391	yes
ENSMUSG00000087370	Tmem170b	13:41606215-41641347	dmso_stage1	dmso_stage2	OK	5.31076	1.8572	-1.51579	-2.73644	0.00075	0.00682831	yes
ENSMUSG00000026739	Bmi1	2:18677017-18686629	dmso_stage1	dmso_stage2	OK	25.7416	9.00307	-1.51561	-1.64024	0.00975	0.0450264	yes
ENSMUSG00000073755	5730409E04Rik	4:126609817-126614371	dmso_stage1	dmso_stage2	OK	3.41821	1.19793	-1.5127	-1.91612	0.01025	0.0466601	yes
ENSMUSG00000070565	Rasal2	1:157135182-157420235	dmso_stage1	dmso_stage2	OK	24.3872	8.55534	-1.51122	-1.55782	0.00275	0.017645	yes
ENSMUSG00000041734	Kirrel	3:87078592-87174747	dmso_stage1	dmso_stage2	OK	7.58086	2.66035	-1.51075	-2.39345	0.0034	0.0207173	yes
ENSMUSG00000042605	Atxn2	5:121711336-121836859	dmso_stage1	dmso_stage2	OK	58.5778	20.5778	-1.50926	-1.60318	0.00975	0.0450264	yes
ENSMUSG00000062995	Ica1	6:8630526-8778488	dmso_stage1	dmso_stage2	OK	17.1625	6.03423	-1.50802	-1.66557	0.0026	0.0169616	yes
ENSMUSG00000038244	Mical2	7:112225855-112355194	dmso_stage1	dmso_stage2	OK	11.655	4.09986	-1.5073	-2.0755	0.0012	0.00963776	yes
ENSMUSG00000038147	Cd84	1:171839696-171890718	dmso_stage1	dmso_stage2	OK	17.5319	6.17373	-1.50577	-2.42894	0.00045	0.00471811	yes
ENSMUSG00000044461	Shisa2	14:59625280-59631658	dmso_stage1	dmso_stage2	OK	3.939	1.38737	-1.50548	-2.01067	0.00935	0.0436675	yes
ENSMUSG00000002265	Peg3	7:6703891-6730421	dmso_stage1	dmso_stage2	OK	94.9747	33.4919	-1.50373	-3.11498	5e-05	0.000816221	yes
ENSMUSG00000036053	Fmnl2	2:52857859-53134202	dmso_stage1	dmso_stage2	OK	21.6123	7.63489	-1.50117	-2.02102	0.0033	0.0202929	yes
ENSMUSG00000062906	Hdac10	15:89123306-89128700	dmso_stage1	dmso_stage2	OK	5.66374	2.00216	-1.50019	-1.80542	0.005	0.0274843	yes
ENSMUSG00000001555	Fkbp10	11:100415696-100441808	dmso_stage1	dmso_stage2	OK	23.9349	8.47521	-1.4978	-1.87716	0.0066	0.0337181	yes
ENSMUSG00000060802	B2m	2:122120107-122186189	dmso_stage1	dmso_stage2	OK	157.71	55.9114	-1.49606	-3.16798	5e-05	0.000816221	yes
ENSMUSG00000025348	Itga7	10:128933812-128960988	dmso_stage1	dmso_stage2	OK	2.9968	1.06306	-1.49519	-2.01407	0.00905	0.0425638	yes
ENSMUSG00000042680	Garem	18:21127200-21300138	dmso_stage1	dmso_stage2	OK	2.34809	0.83336	-1.49447	-1.98347	0.00975	0.0450264	yes
ENSMUSG00000021696	Elovl7	13:108214403-108287105	dmso_stage1	dmso_stage2	OK	4.80539	1.706	-1.49403	-2.46827	0.0011	0.00906806	yes
ENSMUSG00000069729	Arid1b	17:4994331-5347656	dmso_stage1	dmso_stage2	OK	5.25242	1.86644	-1.4927	-1.56664	0.00265	0.0171444	yes
ENSMUSG00000022098	Bmp1	14:70474556-70520260	dmso_stage1	dmso_stage2	OK	13.7615	4.8924	-1.49202	-2.83224	0.0005	0.00505728	yes
ENSMUSG00000025352	Gdf11	10:128882294-128891718	dmso_stage1	dmso_stage2	OK	2.90142	1.03352	-1.48919	-1.97117	0.0103	0.0468118	yes
ENSMUSG00000026490	Cdc42bpa	1:179960471-180199602	dmso_stage1	dmso_stage2	OK	28.9378	10.3081	-1.48917	-2.22436	0.00015	0.00202291	yes
ENSMUSG00000039813	Tbc1d2	4:46604389-46650209	dmso_stage1	dmso_stage2	OK	5.2942	1.88607	-1.48903	-2.12803	0.00315	0.0196197	yes
ENSMUSG00000014329	Bicc1	10:70868668-71159700	dmso_stage1	dmso_stage2	OK	4.49665	1.60203	-1.48895	-2.28003	0.00105	0.00873279	yes
ENSMUSG00000036606	Plxnb2	15:89155548-89171120	dmso_stage1	dmso_stage2	OK	44.2233	15.7747	-1.48719	-2.09601	5e-05	0.000816221	yes
ENSMUSG00000031245	Hmgn5	X:109004533-109013404	dmso_stage1	dmso_stage2	OK	9.46176	3.3751	-1.48718	-2.21406	0.003	0.0188781	yes
ENSMUSG00000020032	Nuak1	10:84370904-84440597	dmso_stage1	dmso_stage2	OK	7.30825	2.60696	-1.48716	-1.48256	0.00615	0.0319777	yes
ENSMUSG00000027562	Car2	3:14886425-14900769	dmso_stage1	dmso_stage2	OK	69.1061	24.6701	-1.48605	-3.18743	5e-05	0.000816221	yes
ENSMUSG00000002808	Epdr1	13:19591708-19619830	dmso_stage1	dmso_stage2	OK	17.247	6.16213	-1.48485	-2.69753	0.00055	0.00540718	yes
ENSMUSG00000027495	Fam210b	2:172345564-172355749	dmso_stage1	dmso_stage2	OK	3.61814	1.2944	-1.48296	-2.06008	0.0065	0.0333407	yes
[truncated: 2,011 more rows]

## Sheet: Jaki_Stage 2 vs Stage 1
gene_id	gene	locus	sample_1	sample_2	status	value_1	value_2	log2(fold_change)	test_stat	p_value	q_value	significant
[truncated: 1,556 more rows]
