# Supplementary material for: JAK/STAT3 regulated global gene expression dynamics during late-stage reprogramming process
Source: BMC Genomics. 2018 Mar 6;19:183. doi: 10.1186/s12864-018-4507-2 (PMC5840728; doi:10.1186/s12864-018-4507-2)
Supplement: Supplementary file 3 — DAVID Analysis Table of Biological Processes (FDR < 0.05) for Common or Specific Up- or Down-regulated DEGs Between Ctl reprogramming (DMSO_S2 vs. S1) and Jaki-reprogramming (Jaki_S2 vs. S1). (XLSX 60 kb) [file 12864_2018_4507_MOESM3_ESM.xlsx]

## Sheet: S2 vs S1_Common Up
Category	Summary Term	Term	Count	%	PValue	FDR	Genes	List Total	Pop Hits	Pop Total	Fold Enrichment	Bonferroni	Benjamini
GOTERM_BP_DIRECT	Protein Translation	GO:0006412~translation	61	17.8363	3.2303e-39	5.16871e-36	RPL18, EIF6, RPL17, RPL36A, RPL14, NARS, FAU, RPL11, MRPL34, RPL36AL, RPL35A, CARS, SARS, RPS4X, TARS, RPS18, RPS19, RPL41, RPS17, RPS12, RPS11, NHP2, MRPS17, MRPS16, RPL27A, RPL35, RPS15A, RPL36, KARS, RPS26, RPS27, RPS28, RPL7, RPS29, RPL32, EIF3G, RPL31, RPL9, RPL34, RPL8, RPL3, LARS, EIF3I, RPL10A, RPL7A, RPS21, RPS23, RPSA, AIMP1, RPL26, GARS, RPS9, RPL27, EPRS, RPL23A, RPS6, MRPL30, RPS5, R…	310	401	18082	8.87299	3.56948e-36	3.56948e-36
GOTERM_BP_DIRECT		GO:0006364~rRNA processing	18	5.26316	5.0234e-11	8.03781e-08	RPL35A, RPL14, EMG1, RRP15, RPL26, GTF2H5, RPS6, FBL, RPS7, MRTO4, DCAF13, UTP11L, RPS19, RPS28, RPL7, RPS17, RPL11, NHP2	310	126	18082	8.33272	5.55086e-08	1.38772e-08
GOTERM_BP_DIRECT		GO:0042273~ribosomal large subunit biogenesis	10	2.92398	1.15522e-10	1.84844e-07	EIF6, WDR74, RPL35A, RPL7, RPL14, NIP7, RPL26, RRS1, RPL11, NOC2L	310	24	18082	24.3038	1.27652e-07	2.12753e-08
GOTERM_BP_DIRECT		GO:0002181~cytoplasmic translation	11	3.21637	1.67561e-10	2.6811e-07	RPL35A, RPL7, RPL31, RPL9, RPLP0, RPLP1, RPL8, RPL26, RPL36, RPLP2, RPL29	310	34	18082	18.8712	1.85155e-07	2.05728e-08
GOTERM_BP_DIRECT		GO:0042254~ribosome biogenesis	14	4.09357	3.61953e-09	5.79151e-06	EIF6, GTPBP4, 2410016O06RIK, EMG1, NIP7, MRTO4, DCAF13, RPS18, RPS28, RPLP0, RPL34, RRS1, RPL7A, NHP2	310	89	18082	9.17535	3.99957e-06	3.99958e-07
GOTERM_BP_DIRECT		GO:0000028~ribosomal small subunit assembly	8	2.33918	3.7656e-08	6.02524e-05	RPS25, RPSA, RPS27, RPS19, RPS28, RPS17, RPS10, RPS5	310	21	18082	22.2206	4.16091e-05	3.20076e-06
GOTERM_BP_DIRECT		GO:0006418~tRNA aminoacylation for protein translation	9	2.63158	1.32605e-07	0.000212177	TARS, CARS, NARS, AIMP1, SARS, GARS, LARS, EPRS, KARS	310	36	18082	14.5823	0.000146518	1.04663e-05
GOTERM_BP_DIRECT		GO:0042274~ribosomal small subunit biogenesis	6	1.75439	1.34765e-05	0.0215611	UTP11L, RPS19, RPS28, RPS17, RPS6, RPS7	310	19	18082	18.4197	0.0147813	0.000875592
GOTERM_BP_DIRECT	Nucleosome Assembly and Transcription Regulation	GO:0006334~nucleosome assembly	19	5.55556	1.66285e-13	2.66109e-10	HIST1H4N, HIST4H4, HIST1H1D, HIST1H4K, HIST1H2BE, HIST1H1C, HIST1H1B, HIST1H1A, HIST1H2BG, HIST1H4A, HIST1H2BK, HIST1H4B, HIST1H2BJ, HIST1H4F, HIST1H4C, HIST1H3D, HIST1H4D, HIST1H4J, HIST1H3I	310	104	18082	10.6563	1.83774e-10	9.18871e-11
GOTERM_BP_DIRECT		GO:0051290~protein heterotetramerization	11	3.21637	5.43616e-09	8.69824e-06	HIST1H4N, HIST4H4, HIST1H4K, HIST1H4A, HIST1H4B, HIST1H4F, HIST1H4C, HIST1H3D, HIST1H4D, HIST1H4J, HIST1H3I	310	47	18082	13.6515	6.00694e-06	5.46087e-07
GOTERM_BP_DIRECT		GO:0006335~DNA replication-dependent nucleosome assembly	11	3.21637	1.20081e-10	1.92139e-07	HIST1H4N, HIST4H4, HIST1H4K, HIST1H4A, HIST1H4B, HIST1H4F, HIST1H4C, HIST1H3D, HIST1H4D, HIST1H4J, HIST1H3I	310	33	18082	19.443	1.3269e-07	1.89557e-08
GOTERM_BP_DIRECT		GO:0006336~DNA replication-independent nucleosome assembly	9	2.63158	5.58167e-09	8.93107e-06	HIST1H4N, HIST4H4, HIST1H4K, HIST1H4A, HIST1H4B, HIST1H4F, HIST1H4C, HIST1H4D, HIST1H4J	310	25	18082	20.9985	6.16773e-06	5.13979e-07
GOTERM_BP_DIRECT		GO:0032776~DNA methylation on cytosine	12	3.50877	2.84967e-12	4.55976e-09	HIST1H4N, HIST4H4, HIST1H4K, HIST1H4A, HIST1H4B, HIST1H4F, DNMT1, HIST1H4C, HIST1H3D, HIST1H4D, HIST1H4J, HIST1H3I	310	32	18082	21.8734	3.14894e-09	1.04965e-09
GOTERM_BP_DIRECT		GO:0000183~chromatin silencing at rDNA	13	3.80117	1.14065e-10	1.82513e-07	HIST1H4N, HIST4H4, HIST1H4K, HIST1H4A, HIST1H4B, POLR1D, HIST1H4F, DNMT1, HIST1H4C, HIST1H3D, HIST1H4D, HIST1H4J, HIST1H3I	310	55	18082	13.7869	1.26042e-07	2.52084e-08
GOTERM_BP_DIRECT		GO:0045815~positive regulation of gene expression, epigenetic	11	3.21637	1.20081e-10	1.92139e-07	HIST1H4N, HIST4H4, HIST1H4K, HIST1H4A, HIST1H4B, HIST1H4F, HIST1H4C, HIST1H3D, HIST1H4D, HIST1H4J, HIST1H3I	310	33	18082	19.443	1.3269e-07	1.89557e-08
GOTERM_BP_DIRECT		GO:0006352~DNA-templated transcription, initiation	9	2.63158	1.66691e-07	0.000266718	HIST1H4N, HIST4H4, HIST1H4K, HIST1H4A, HIST1H4B, HIST1H4F, HIST1H4C, HIST1H4D, HIST1H4J	310	37	18082	14.1881	0.000184177	1.22795e-05
GOTERM_BP_DIRECT	Inhibition of Megakaryocyte Differentiation	GO:0045653~negative regulation of megakaryocyte differentiation	9	2.63158	1.41324e-10	2.26129e-07	HIST1H4N, HIST4H4, HIST1H4K, HIST1H4A, HIST1H4B, HIST1H4F, HIST1H4C, HIST1H4D, HIST1H4J	310	17	18082	30.8801	1.56163e-07	1.95204e-08
GOTERM_BP_DIRECT	Redox Process	GO:0055114~oxidation-reduction process	32	9.35673	6.24908e-07	0.000999892	UQCRC1, 2410016O06RIK, NDUFB8, ADH5, GFER, TXN1, UQCRFS1, SESN2, HPDL, MTHFD1, NDUFS6, UQCR10, NDUFS4, PDHA1, LBR, IMPDH2, NDUFA4, NDUFA2, NDUFA3, NDUFA9, NDUFA6, NDUFA7, CMAH, CBR3, NDUFA12, SOD2, DHRS7, SDHB, L2HGDH, AKR1B3, TDH, DUS4L	310	676	18082	2.76114	0.000690285	4.31568e-05

## Sheet: S2 vs S1_DMSO Specific_Up
Category	Summary Term	Term	Count	%	PValue	FDR	Genes	List Total	Pop Hits	Pop Total	Fold Enrichment	Bonferroni	Benjamini
GOTERM_BP_DIRECT	Mitotic Cell Cycle	GO:0007067~mitotic nuclear division	62	5.59567	9.0961e-22	1.61445e-18	AURKA, PTTG1, AURKB, RPS3, KIF2C, CDCA8, MIS18A, NUP37, ACTR8, CCNA2, CDCA5, ASPM, CDC6, CDK1, ZC3HC1, KIF11, ANAPC5, RAN, CCNF, SGOL1, TPX2, NUSAP1, UBE2I, ESPL1, UBE2C, CDK2, NCAPD3, RBBP8, NCAPD2, TIMELESS, BUB1B, RUVBL1, NUP43, HAUS3, TIPIN, CETN2, CHEK2, CEP55, ANAPC11, SPC25, NCAPH, VRK1, BUB1, SKA3, FBXO5, SKA1, HELLS, ERCC6L, CENPN, ARPP19, NUF2, NDC80, PMF1, CDC25C, SMC2, CDC25A, CENPH, …	969	277	18082	4.17671	2.39955e-18	2.39955e-18
GOTERM_BP_DIRECT		GO:0007049~cell cycle	96	8.66426	2.51347e-21	4.46112e-18	CLSPN, NBN, SEPT1, AURKA, PTTG1, AURKB, RPS3, CCNE1, KIF2C, CDC45, CDCA8, MCM8, MCM7, CASP8AP2, FANCI, MIS18A, NUP37, ACTR8, CCNA2, CDCA5, ASPM, CDC6, CDK1, ZC3HC1, KIF11, ANAPC5, RAN, LIG1, SGOL1, CCNF, TPX2, NUSAP1, UBE2I, PIM3, MCM2, CDC5L, PPP1CC, UBE2C, MCM4, ECT2, CDK2, NCAPD3, ESCO2, NCAPD2, RBBP8, PPM1G, UHRF1, TIMELESS, MAPK4, BUB1B, RUVBL1, DMC1, GADD45A, NUP43, RAD17, DSCC1, HAUS3, TIC…	969	614	18082	2.9176	6.63054e-18	3.31527e-18
GOTERM_BP_DIRECT		GO:0006260~DNA replication	40	3.61011	2.62354e-20	4.65648e-17	ING5, BLM, TICRR, POLA1, MCM10, RPA3, PRIM1, CDC45, MCM8, MCM7, SUPT16, POLE2, PRIM2, ORC5, ORC6, LRWD1, DNAJC2, ORC2, FEN1, RECQL4, GINS1, CDC6, SSRP1, SSBP1, NOL8, NASP, LIG1, GINS4, MCM2, MCM4, RFC5, DNA2, RFC3, RRM2, RRM1, POLD2, PCNA, CHTF18, CHAF1B, DSCC1	969	123	18082	6.06845	6.92091e-17	1.73023e-17
GOTERM_BP_DIRECT		GO:0051301~cell division	68	6.13718	1.09737e-18	1.9477e-15	SEPT1, AURKA, PTTG1, AURKB, RPS3, CCNE1, KIF2C, CDC45, CDCA8, MIS18A, NUP37, ACTR8, CCNA2, CDCA5, ASPM, KIF14, CDC6, CDK1, ZC3HC1, KIF11, ANAPC5, RAN, LIG1, CCNF, SGOL1, TPX2, NUSAP1, UBE2I, UBE2C, PPP1CC, ECT2, CDK2, NCAPD3, NCAPD2, RBBP8, TIMELESS, BUB1B, RUVBL1, NUP43, HAUS3, TIPIN, CETN2, ANAPC11, CHEK2, CEP55, SYCP1, SPC25, NCAPH, VRK1, CCDC124, BUB1, SKA3, FBXO5, SKA1, HELLS, ERCC6L, NUF2, …	969	374	18082	3.39281	2.89486e-15	4.82477e-16
GOTERM_BP_DIRECT		GO:0007059~chromosome segregation	23	2.07581	1.10447e-09	1.96031e-06	CENPN, KIF11, SLC25A5, SGOL1, UBE2I, ESPL1, NDC80, PMF1, PTTG1, ESCO2, CENPH, RPS3, KIF2C, SPC25, DDX3X, MIS18A, D1PAS1, BUB1, SKA3, NUP37, SKA1, NUP43, USP44	969	89	18082	4.82237	2.91359e-06	2.08114e-07
GOTERM_BP_DIRECT		GO:0007076~mitotic chromosome condensation	8	0.722022	1.5925e-06	0.00282647	NCAPH, NCAPG, NUSAP1, AKAP8, CDCA5, SMC2, NCAPD3, NCAPD2	969	13	18082	11.4834	0.00419221	0.000200029
GOTERM_BP_DIRECT		GO:0006270~DNA replication initiation	12	1.08303	1.28333e-08	2.27775e-05	CDC6, CCNE1, CDC45, MCM7, GINS4, POLA1, ORC5, TOPBP1, ORC6, MCM2, MCM10, MCM4	969	24	18082	9.33024	3.38536e-05	2.25694e-06
GOTERM_BP_DIRECT		GO:0008283~cell proliferation	34	3.06859	7.81366e-08	0.000138683	XRCC5, NBN, UCHL1, POLA1, MOV10L1, AURKB, ENPEP, MCM10, PRDX1, TERC, MIF, SRRT, GPX1, STAT4, MCM7, RRN3, ECD, BUB1, GNL3, POLR3G, PDK1, CDK1, PDPN, NASP, PAK1IP1, BRCA2, PARK7, USP28, UHRF1, PPP1R8, H3F3B, YME1L1, TXNRD1, PES1	969	220	18082	2.88389	0.000206103	1.21249e-05
GOTERM_BP_DIRECT	DNA Repair	GO:0006281~DNA repair	66	5.95668	2.83185e-21	5.02621e-18	XRCC5, CLSPN, RAD51C, NBN, XRCC6, PTTG1, DMAP1, RPS3, SETX, FANCL, FANCM, MCM8, MUTYH, SUPT16, FANCI, ACTR8, MCRS1, MMS22L, NUDT1, LIG1, SWSAP1, ZSWIM7, TOPBP1, CDC5L, CDK2, RBBP8, USP28, UHRF1, RFWD3, RNF138, RUVBL1, DMC1, UBE2T, RAD17, USP7, SMARCAD1, BLM, TICRR, UNG, HUS1, CETN2, CHEK2, XAB2, RBX1, RPA3, ERCC8, UBE2D3, NPM1, ACTL6A, NTHL1, ASF1A, FEN1, EXO1, SSRP1, MSH3, TRIM28, BRCA2, DNA2, P…	969	318	18082	3.87293	7.47043e-18	2.49014e-18
GOTERM_BP_DIRECT		GO:0006974~cellular response to DNA damage stimulus	69	6.22744	1.36149e-16	1.9984e-13	XRCC5, CLSPN, RAD51C, NBN, XRCC6, MAEL, PTTG1, MCM10, RPS3, SETX, FANCL, FANCM, MCM8, MUTYH, MCM7, ASH2L, SUPT16, FANCI, ACTR8, MCRS1, SGK1, MMS22L, LIG1, SWSAP1, ZSWIM7, TOPBP1, TOPORS, CDC5L, CDK2, RBBP8, USP28, UHRF1, RFWD3, TIMELESS, RNF138, RUVBL1, GADD45A, UBE2T, RAD17, USP7, SMARCAD1, BLM, TICRR, UNG, HUS1, TIPIN, CETN2, CHEK2, XAB2, RBX1, RPA3, ERCC8, UBE2D3, ACTL6A, NTHL1, FEN1, EXO1, SS…	969	420	18082	3.06565	2.92877e-13	4.18554e-14
GOTERM_BP_DIRECT		GO:0006302~double-strand break repair	15	1.35379	4.61999e-06	0.00819962	XRCC5, RECQL4, NBN, LIG1, XRCC6, DDX1, MND1, BRCA2, CHEK2, KAT5, ESCO2, SETX, TDP2, SMARCA5, CDCA5	969	63	18082	4.44297	0.0121136	0.000507686
GOTERM_BP_DIRECT	Meiotic Cell Cycle and Spermatogenesis	GO:0051321~meiotic cell cycle	20	1.80505	5.50523e-07	0.000977109	TEX19.1, EXO1, CCNB1IP1, NBN, FKBP6, MAEL, MND1, SYCE2, SYCE1, MOV10L1, AURKA, TDRD12, SYCP1, DDX4, CDK2, RBBP8, TEX15, HORMAD1, DMC1, TEX11	969	95	18082	3.92852	0.00145123	7.64329e-05
GOTERM_BP_DIRECT		GO:0006310~DNA recombination	18	1.62455	2.1556e-06	0.00382587	XRCC5, RECQL4, EXO1, RAD51C, MCRS1, BLM, LIG1, SWSAP1, XRCC6, MND1, BRCA2, ZSWIM7, RPA3, SETX, PAXIP1, ACTL6A, RUVBL1, ACTR8	969	85	18082	3.95163	0.00567035	0.000258443
GOTERM_BP_DIRECT		GO:0007283~spermatogenesis	46	4.15162	3.27227e-06	0.00580773	TEX19.1, RAD51C, RNF17, FKBP6, MAEL, PRDX4, CETN2, MOV10L1, TDRD12, SYCP1, SOHLH2, SETX, TAF7L, MIF, TEX40, RPL10L, HSF2, UBA1Y, DDX25, DNMT3L, RPL39L, HSF2BP, SOX17, SPATA5, ASPM, TYRO3, DNMT3A, DMRT1, HERC4, BRCA2, CDC25C, DDX4, SIRT1, CCNB1, HIST1H1T, POC1A, TEX15, ZFP105, TCFL5, NUP62, D1PAS1, CHTF18, NLRP14, H3F3B, HORMAD1, DMC1	969	407	18082	2.10905	0.0085951	0.000375245
GOTERM_BP_DIRECT	Protein Translation	GO:0006364~rRNA processing	36	3.2491	2.35946e-16	3.88578e-13	UTP18, UTP15, WBSCR22, SKIV2L2, EBNA1BP2, IMP3, WDR55, WDR36, DDX21, RPL5, CIRH1A, IMP4, FTSJ3, RPS24, KRR1, EXOSC8, NOL9, NOL8, EXOSC5, EXOSC2, MPHOSPH10, RRP9, EXOSC1, NOP10, SIRT1, MRM1, RPF1, DIS3, EIF4A3, PA2G4, NOP2, NOL11, POP4, MPHOSPH6, PES1, DDX52	969	126	18082	5.33156	5.85754e-13	7.32747e-14
GOTERM_BP_DIRECT		GO:0042254~ribosome biogenesis	24	2.16606	1.76645e-10	3.13524e-07	KRR1, SDAD1, TSR1, GTPBP10, MPHOSPH10, GM10260, WBSCR22, NOP10, BMS1, RPF1, EBNA1BP2, IMP3, RRN3, DDX3X, BRIX1, LSG1, NOP58, RSL24D1, GNL2, PES1, ZNHIT6, IMP4, FTSJ3, GNL3	969	89	18082	5.03204	4.65989e-07	4.23626e-08
GOTERM_BP_DIRECT		GO:0006413~translational initiation	16	1.44404	9.23941e-08	0.000163989	EIF1B, EIF2B1, EIF3D, EIF4E, DHX29, DDX3X, EIF2S1, D1PAS1, EIF4A1, EIF2S2, EIF3K, EIF3L, EIF2B3, EIF3M, EIF2B4, EIF2B5	969	54	18082	5.52903	0.000243706	1.35408e-05
GOTERM_BP_DIRECT		GO:0000027~ribosomal large subunit assembly	10	0.902527	4.75601e-06	0.00844102	RPL10L, MRPL11, BRIX1, RPL24, RPL5, RSL24D1, RPL12, RPF2, RPF1, MRPL20	969	26	18082	7.17711	0.012468	0.000501729
GOTERM_BP_DIRECT	Protein Folding and Sumoylation	GO:0006457~protein folding	28	2.52708	6.89065e-10	1.22301e-06	GRPEL1, FKBP6, FKBP5, FKBP4, PPIL1, FKBP3, VBP1, CCT2, CCT3, TUBB5, MKKS, HSPE1, PPWD1, HSPA9, AARS, CCT6A, ST13, CCT7, PFDN1, PPIH, CCT4, PPIA, PPID, PFDN5, PFDN4, HSPD1, FKBP11, AHSA1	969	128	18082	4.08198	1.81775e-06	1.51479e-07
GOTERM_BP_DIRECT		GO:0016925~protein sumoylation	10	0.902527	6.79615e-06	0.0120617	NFATC2IP, SUMO2, SUMO1, UBA2, TRIM28, PIAS2, SAE1, UBE2I, AURKA, TOPORS	969	27	18082	6.91129	0.0177685	0.000689312
GOTERM_BP_DIRECT	Transcription Process	GO:0006397~mRNA processing	53	4.78339	7.96006e-13	1.41286e-09	SRSF1, RNMT, AURKAIP1, U2AF2, SNRPD3, SKIV2L2, YBX1, PLRG1, RBM8A, CLP1, DDX20, TSEN15, SNRPA1, MAGOH, CDC5L, TTF2, EIF4A3, THOC6, SNRNP40, THOC5, SNRPE, PRPF38A, SRSF10, PPIL1, SNRPB2, SF3B5, XAB2, AGGF1, CD2BP2, HNRNPF, ECD, NUDT21, ISY1, SCNM1, GEMIN6, PPWD1, GEMIN5, BCAS2, GEMIN2, DDX1, RNPS1, U2AF1L4, HNRNPA1, SLBP, SF3A3, SRSF3, SRSF2, PPIH, SRSF7, PPP1R8, PTCD2, PHF5A, CSTF1	969	322	18082	3.07144	2.09993e-09	2.33325e-10
GOTERM_BP_DIRECT		GO:0008380~RNA splicing	44	3.97112	2.65554e-12	4.71327e-09	SRSF1, SRSF10, PPIL1, SNRPD3, U2AF2, SNRPB2, SKIV2L2, SF3B5, XAB2, YBX1, PLRG1, CD2BP2, RBM8A, HNRNPF, ECD, ISY1, SCNM1, DDX20, RBM10, GEMIN6, PPWD1, GEMIN5, BCAS2, SNRPA1, GEMIN2, MAGOH, RNPS1, CDC5L, U2AF1L4, HNRNPA1, TTF2, SF3A3, SRSF3, SRSF2, EIF4A3, PPIH, SRSF7, PPP1R8, THOC6, SNRNP40, THOC5, PHF5A, SNRPE, PRPF38A	969	241	18082	3.40689	7.00532e-09	7.00532e-10
GOTERM_BP_DIRECT		GO:0034587~piRNA metabolic process	14	1.26354	8.34558e-10	1.48124e-06	POLR2H, POLR2G, POLR2F, FKBP6, POLR2K, POLR2J, POLR2I, MAEL, MOV10L1, TDRD12, POLR2D, DDX4, POLR2C, POLR2B	969	29	18082	9.00851	2.20156e-06	1.69351e-07
GOTERM_BP_DIRECT		GO:0006351~transcription, DNA-templated	154	13.8989	6.99553e-08	0.000124162	XRCC5, XRCC6, CBX3, ZFP639, REST, ZIC3, SOHLH2, TAF7L, PRIM1, GTF2E1, CASP8AP2, GATA6, PRIM2, EED, DDX21, SAP30L, FIZ1, DNAJC2, CHTOP, MCRS1, RCOR2, BEND5, UHRF1, PA2G4, TIMELESS, ABT1, 0610009B22RIK, DNTTIP2, PIAS2, AKAP8, SOX2, CHCHD2, CHEK2, MYBL2, XAB2, ZC3H8, FOXH1, DDX3X, LEO1, ASF1A, 2700060E02RIK, HELLS, HNRNPAB, NKRF, KAT8, DNMT3A, YEATS4, UTF1, KLF8, KLF9, ESRRB, SUB1, TAF5, WDR5, TAF8,…	969	1885	18082	1.52452	0.000184525	1.15338e-05
GOTERM_BP_DIRECT		GO:0006355~regulation of transcription, DNA-templated	166	14.9819	2.33026e-05	0.0413513	XRCC5, XRCC6, CBX3, ZFP639, PTTG1, REST, ZIC3, SOHLH2, TAF7L, GTF2E1, CASP8AP2, GATA6, EED, SAP30L, FIZ1, DNAJC2, ZFP936, CHTOP, MCRS1, RCOR2, BEND5, UHRF1, PA2G4, TCFL5, TIMELESS, ABT1, ZFP599, 0610009B22RIK, GM6871, DNTTIP2, PIAS2, AKAP8, SRSF10, SOX2, CHEK2, ZFP459, 2610021A01RIK, LIN28A, MYBL2, ZC3H8, FOXH1, EU599041, DDX3X, LEO1, ZFP958, ASF1A, HELLS, 2700060E02RIK, HNRNPAB, NKRF, ZFP345, KA…	969	2279	18082	1.35921	0.0596216	0.00219305
GOTERM_BP_DIRECT		GO:0051028~mRNA transport	19	1.7148	7.69042e-07	0.00136495	SRSF1, NXT1, XPO1, MCM3AP, MAGOH, HNRNPA1, SLBP, SRSF3, EIF4A3, SRSF7, NUP62, RBM8A, DDX25, NUP50, THOC6, NUP37, NUP107, THOC5, NUP43	969	88	18082	4.02897	0.00202668	0.000101432
GOTERM_BP_DIRECT		GO:0010501~RNA secondary structure unwinding	12	1.08303	1.85063e-05	0.0328415	EIF4A3, DDX3X, DDX25, EIF4A1, D1PAS1, DDX1, DDX21, DDX10, DDX20, TDRD12, DDX4, DDX52	969	45	18082	4.97613	0.0476476	0.00180652

## Sheet: S2 vs S1_Common Down
Category	Summary Term	Term	Count	%	PValue	FDR	Genes	List Total	Pop Hits	Pop Total	Fold Enrichment	Bonferroni	Benjamini
GOTERM_BP_DIRECT	Cell Adhesion and Migration	GO:0007155~cell adhesion	38	8.29694	1.17856e-10	2.08738e-07	CYP1B1, NPNT, ITGB4, VTN, CDH2, ALCAM, VCAM1, WISP2, COL7A1, FAT4, CTGF, TGFBI, COL6A2, RHOB, COL12A1, COL6A1, GPNMB, PLCB1, THBS2, SPON1, PARVG, B4GALT1, LPP, NID1, ITGA4, CD63, COL5A1, PCDH18, CD84, NCAM1, SIGLEC1, ITGA5, CD34, FBLN5, FREM1, SULF1, HAS2, CDH11	411	485	18082	3.44704	3.0513e-07	3.0513e-07
GOTERM_BP_DIRECT		GO:0007160~cell-matrix adhesion	14	3.05677	2.00935e-08	3.55881e-05	NPNT, COL3A1, ITGB4, VTN, NID1, ITGA4, CD63, SIRPA, VCAM1, CD34, CTGF, FREM1, ADAMTS12, ADAM8	411	78	18082	7.89656	5.20208e-05	2.60107e-05
GOTERM_BP_DIRECT		GO:0030335~positive regulation of cell migration	20	4.36681	1.97675e-07	0.000350105	C3AR1, FLT1, ADAM10, CSF1, MMP14, CXCL12, MYADM, IRS1, IGF1R, CORO1A, ITGA5, SEMA3D, PDGFRB, PDGFC, JAK2, HAS2, GPNMB, SEMA4A, PIK3R1, ACVR1	411	203	18082	4.3345	0.000511649	0.000102351
GOTERM_BP_DIRECT		GO:0016477~cell migration	19	4.14847	3.74775e-07	0.00066377	FLT1, NRP1, CD248, CDH2, ITGA4, CD63, MMP14, SIRPA, COL5A1, CORO1A, CTGF, CDC42BPA, PDGFRB, JAK2, FOXC1, ADAMTS12, LCP1, FNDC3B, CDC42BPB	411	191	18082	4.37648	0.000969822	0.000161702
GOTERM_BP_DIRECT		GO:0030199~collagen fibril organization	8	1.74672	2.40589e-05	0.0426027	CYP1B1, LUM, COL3A1, COL1A2, FOXC1, GREM1, LOXL2, COL5A1	411	39	18082	9.02464	0.060389	0.00345454
GOTERM_BP_DIRECT	Positive Transcription Regulation	GO:0045944~positive regulation of transcription from RNA polymerase II promoter	52	11.3537	4.24029e-08	7.51006e-05	MEF2C, FOSL2, PRRX1, TLR2, ZEB2, CITED2, FOS, SDPR, BRD4, MKL1, MYC, TWIST1, MECOM, HMGA2, NRIP1, INHBA, EP300, ZMIZ2, ZMIZ1, JUN, FOXC1, SLC40A1, PEG3, ACVR1, KMT2D, CAMTA2, KMT2A, LUM, BMPR2, SOX4, ELK3, GREM1, TCF7L2, PLAGL1, AGO2, PKD1, MAML3, TCF4, RUNX1, PIK3R1, PLAGL2, CEBPA, IKZF2, CREBBP, ARID3A, IGF2, NOTCH3, ATXN1, TET3, RFX3, PBX1, JAK2	411	995	18082	2.29924	0.000109775	3.6593e-05
GOTERM_BP_DIRECT		GO:0045893~positive regulation of transcription, DNA-templated	35	7.64192	3.87984e-07	0.000687164	MEF2C, FOSL2, KMT2A, SOX4, AFAP1L2, ELK3, GREM1, TCF7L2, TRF, CITED2, IGF1R, FOS, TRP53INP2, TCF4, MKL1, NR2F2, RUNX1, PLCB1, MYC, CEBPA, CREBBP, MECOM, CDKN1C, INHBA, EP300, SFRP1, ID2, JUN, FOXC1, RFX3, PTCH1, TGFB1I1, ZFHX3, MAPRE3, ACVR1	411	576	18082	2.67332	0.00100399	0.000143488
GOTERM_BP_DIRECT	Negative Regulation of Cell Proliferation	GO:0008285~negative regulation of cell proliferation	27	5.8952	7.64012e-07	0.00135315	CER1, CAV2, CYP1B1, KMT2A, PTGS2, TRPV2, FGFRL1, TLR2, SOX4, H19, WISP2, GPC3, RUNX1, B4GALT1, CEBPA, SLIT2, INHBA, DDR1, NOTCH2, EREG, SFRP1, BTG1, JUN, JAK2, PTCH1, PMP22, IGFBP3	411	384	18082	3.09341	0.00197607	0.000219757
GOTERM_BP_DIRECT	Cell Differentiation and Organism Development	GO:0030154~cell differentiation	41	8.95197	1.34906e-06	0.00238932	NRP2, MEF2C, NRP1, NPNT, ELK3, NHS, CITED2, PEG10, CTGF, RASGRP1, MARF1, SEMA3D, RHOB, AGO2, TCF4, DCLK1, HIP1, TWIST1, SH3PXD2B, FLT1, LGALS3, PKDCC, DPYSL2, MECOM, GAS7, SLIT2, NOTCH3, NOTCH2, EYA4, EP300, EREG, SFRP1, JAK2, PBX1, RFX3, TGFB1I1, PMP22, DBN1, TNFAIP2, KCTD11, SEMA4A	411	780	18082	2.31256	0.00348662	0.000349211
GOTERM_BP_DIRECT		GO:0035987~endodermal cell differentiation	9	1.96507	9.93197e-08	0.000175907	INHBA, COL7A1, ITGA5, COL12A1, COL6A1, VTN, ITGA4, HMGA2, MMP14	411	27	18082	14.665	0.000257106	6.42826e-05
GOTERM_BP_DIRECT		GO:0001525~angiogenesis	21	4.58515	5.7805e-07	0.00102379	NRP2, CYP1B1, NRP1, FLT1, PTGS2, HSPG2, ELK3, GREM1, MMP14, ECM1, RNF213, EREG, CTGF, JUN, SERPINE1, TGFBI, RHOB, VEZF1, ADAM8, TNFAIP2, SEMA4A	411	239	18082	3.86568	0.00149545	0.000187054
GOTERM_BP_DIRECT		GO:0045766~positive regulation of angiogenesis	14	3.05677	3.70524e-06	0.00656223	SASH1, C3AR1, CYP1B1, FLT1, LGALS3, CXCR2, GREM1, ECM1, ANXA3, BTG1, CD34, SERPINE1, RHOB, RUNX1	411	121	18082	5.09035	0.00954702	0.0008717
GOTERM_BP_DIRECT		GO:0048844~artery morphogenesis	7	1.52838	1.60977e-05	0.0285072	NOTCH3, APOB, NRP1, ZMIZ1, PRRX1, FOXC1, PRDM1	411	25	18082	12.3186	0.0408208	0.00277464
GOTERM_BP_DIRECT		GO:0001503~ossification	12	2.62009	1.1155e-05	0.019755	IGSF10, ALOX15, TNFRSF11A, CTGF, CSF1, FOXC1, IGF2, PKDCC, RUNX1, MMP14, ECM1, TWIST1	411	96	18082	5.49939	0.0284673	0.00240381
GOTERM_BP_DIRECT		GO:0030282~bone mineralization	8	1.74672	1.13734e-05	0.0201418	CER1, ALOX15, GPC3, PTGS2, DNM3OS, PKDCC, GPNMB, TCF7L2	411	35	18082	10.056	0.0290166	0.00226251
GOTERM_BP_DIRECT		GO:0048661~positive regulation of smooth muscle cell proliferation	11	2.40175	1.28795e-05	0.0228088	NOTCH3, C3AR1, IGF1R, EREG, PTGS2, ID2, JUN, SULF1, TGM2, PDGFRB, MYC	411	80	18082	6.04933	0.0327955	0.00237898
GOTERM_BP_DIRECT		GO:0007275~multicellular organism development	46	10.0437	1.8923e-05	0.0335096	NRP2, MEF2C, NRP1, NPNT, PRRX1, BICC1, GREM2, CITED2, OLFML3, TNFRSF11A, SHISA2, PAK3, KRT8, SEMA3D, RHOB, AGO2, HEG1, PDGFC, TCF4, DCLK1, TWIST1, CEBPA, NES, FLT1, PKDCC, DPYSL2, WLS, GAS7, SLIT2, NOTCH3, DKK2, NOTCH2, EYA4, TET3, EREG, SFRP1, ID2, FREM1, PDGFRB, PBX1, RFX3, PRDM1, DBN1, TNFAIP2, KCTD11, SEMA4A	411	1029	18082	1.96674	0.0478113	0.00287774
GOTERM_BP_DIRECT	VEGF Signaling Pathway	GO:0048010~vascular endothelial growth factor receptor signaling pathway	7	1.52838	1.60977e-05	0.0285072	FLT1, NRP1, SULF1, BMPR2, FOXC1, MAPKAPK2, PIK3R1	411	25	18082	12.3186	0.0408208	0.00277464
GOTERM_BP_DIRECT	Response to Estradiol	GO:0032355~response to estradiol	12	2.62009	1.81691e-05	0.0321748	IFI27, FOSL2, PTGS2, DUSP1, CTGF, CRYAB, GRN, ANXA1, PDGFRB, PTCH1, NR2F2, MYC	411	101	18082	5.22714	0.0459509	0.00293569

## Sheet: S2 vs S1_DMSO Specific_Down
Category	Summary Term	Term	Count	%	PValue	FDR	Genes	List Total	Pop Hits	Pop Total	Fold Enrichment	Bonferroni	Benjamini
GOTERM_BP_DIRECT	Phosphorylation	GO:0006468~protein phosphorylation	74	6.62489	4.66139e-12	8.57229e-09	CDK19, RNASEL, CDK18, ZAK, PDGFB, NUAK1, FAM20C, DSTYK, PINK1, FES, DDR2, LATS1, D8ERTD82E, DMPK, TGFB2, PAK6, ST3GAL1, APP, PSKH1, MAP3K8, EEF2K, MLKL, CSK, INSR, SIK3, AKT3, IRAK2, EGFR, IRAK1, BCR, STK24, ROCK2, MINK1, PRKCH, CDK6, PRKCD, MAST3, MAST4, CCND1, MAP4K5, HIPK1, HIPK3, RIPK3, NEK9, NRK, EIF2AK2, LRRK1, FRK, POMK, ERBB3, MKNK2, BRSK2, UHMK1, IRAK3, EPHB6, MAP3K2, PTK2B, CAMK2D, TEC,…	966	576	18082	2.4048	1.69301e-08	1.69301e-08
GOTERM_BP_DIRECT		GO:0016310~phosphorylation	63	5.64011	9.02298e-07	0.00165931	CDK19, CDK18, ZAK, NUAK1, FAM20C, DSTYK, PINK1, FES, LATS1, DDR2, D8ERTD82E, DMPK, PAK6, ADCK2, PSKH1, MAP3K8, EEF2K, CSK, INSR, SIK3, AKT3, EGFR, IRAK1, BCR, STK24, ROCK2, PIK3C2A, MINK1, PRKCH, CDK6, PRKCD, MAST3, MAST4, MAP4K5, HIPK1, HIPK3, RIPK3, NEK9, NRK, EIF2AK2, LRRK1, FRK, POMK, ERBB3, MKNK2, BRSK2, UHMK1, DGKA, IRAK3, MAP3K2, PTK2B, CKMT1, CAMK2D, TEC, MET, TGFBR2, AXL, TRIO, EPHA7, RP…	966	612	18082	1.9269	0.00327178	0.00040956
GOTERM_BP_DIRECT	Immune Response	GO:0045087~innate immune response	58	5.19248	1.10275e-11	2.02796e-08	S100A8, LY86, TLR3, NFKB2, LY9, FES, TLR7, B2M, APP, TMEM173, OASL2, OASL1, CFH, CLEC4D, CSK, IRAK1, BST2, C4B, RELA, HERC6, CLEC4N, IFI202B, C1QB, TRIM32, OAS1B, OAS1A, EIF2AK2, MAVS, FRK, IFIH1, IFITM3, UNC93B1, OAS3, SP110, OAS2, IL34, SEC14L1, TRIM11, CYLD, SERINC5, FGB, PTK2B, FCER1G, IIGP1, MR1, DHX58, TYROBP, ZBP1, TEC, IRGM1, TLR13, AXL, TRIM25, FCGR1, IFIT3, CD55, IRF7, JAK1	966	400	18082	2.71417	4.00519e-08	2.0026e-08
GOTERM_BP_DIRECT		GO:0002376~immune system process	56	5.01343	1.87646e-11	3.4508e-08	S100A8, LY86, H2-D1, TLR3, LY9, TLR7, B2M, H60C, TMEM173, OASL2, MAP3K8, OASL1, CFH, ERAP1, CLEC4D, CSK, H2-K1, IRAK1, BST2, INPPL1, HERC6, CLEC4N, C1QB, OAS1B, CD300LF, EIF2AK2, MAVS, MFSD6, IFIH1, IFITM3, UNC93B1, OAS3, SP110, OAS2, IL34, SEC14L1, SERINC5, FGB, PTK2B, IIGP1, MR1, DHX58, ZBP1, TEC, IRGM1, TLR13, AXL, TRIM25, FCGR1, PSMB8, LGALS9, IFIT3, CD55, CD300A, IRF7, THEMIS2	966	383	18082	2.7369	6.81528e-08	2.27176e-08
GOTERM_BP_DIRECT		GO:0051607~defense response to virus	30	2.68577	1.6935e-08	3.11435e-05	MAVS, IFIH1, RNASEL, APOBEC1, IFITM3, UNC93B1, OAS3, SLFN8, TLR3, OAS2, TLR7, TRIM11, TMEM173, SERINC5, ISG15, OASL2, DDX60, OASL1, DHX58, ZBP1, PTPRC, BST2, TRIM25, STAT2, IFIT3, LYST, OAS1B, OAS1A, EIF2AK2, OAS1G	966	167	18082	3.36259	6.1506e-05	1.53769e-05
GOTERM_BP_DIRECT		GO:0035458~cellular response to interferon-beta	14	1.25336	1.14611e-07	0.00021077	IRGM1, IRGM2, TLR3, STAT1, IFI202B, IFIT3, TMEM173, IGTP, IIGP1, IFI203, GBP3, GM4951, GBP2, IFI204	966	41	18082	6.39166	0.000416181	8.325e-05
GOTERM_BP_DIRECT		GO:0032496~response to lipopolysaccharide	31	2.77529	2.02001e-07	0.000371479	LITAF, S100A8, STAT5B, NFKBIA, PF4, GNG12, NFKB2, TNFRSF1A, SLC11A1, IRAK3, TNFRSF11B, TNFRSF1B, FMO1, IL10RA, CASP8, CD27, IRAK1, ABR, BCR, MTA1, TNFRSF14, STAT1, LGALS9, JUNB, TNFRSF9, RPS6KA3, P2RX7, PENK, PPBP, EIF2AK2, MGST1	966	197	18082	2.94554	0.000733397	0.00012227
GOTERM_BP_DIRECT		GO:0009615~response to virus	18	1.61146	1.73871e-06	0.00319745	IFIH1, BST2, IFITM3, TLR13, OAS3, TLR3, CDK6, OAS2, IFIT3, IRAK3, OASL2, IFI27L2A, DDX60, OASL1, OAS1B, OAS1A, EIF2AK2, DHX58	966	84	18082	4.01109	0.00629512	0.000701422
GOTERM_BP_DIRECT		GO:0006954~inflammatory response	40	3.58102	7.59907e-06	0.0139738	CCL2, S100A8, NDST1, AIF1, LY86, CCR1, PTGS1, TLR3, PF4, NFKB2, IL34, TLR7, CCL7, CCL6, TNFRSF1A, SLC11A1, TNFRSF11B, TNFRSF1B, SEMA7A, CYP26B1, ITGB6, CD27, IRAK2, NFKBIZ, C4B, NCF1, RELA, TLR13, AXL, TNFRSF14, IFI202B, TNFRSF9, SDC1, P2RX7, PARP4, HDAC9, THEMIS2, CCR1L1, HDAC7, KDM6B	966	344	18082	2.17656	0.0272225	0.00250594
GOTERM_BP_DIRECT		GO:0009617~response to bacterium	11	0.984781	9.6706e-06	0.0177828	SLC11A1, SERPINB9, P2RX7, FCGR2B, NCF1, BAIAP2, RELA, ADH7, SP110, STAT1, FCGR1	966	35	18082	5.88293	0.0345141	0.00269818
GOTERM_BP_DIRECT	Cell Adhesion and Migration	GO:0030335~positive regulation of cell migration	31	2.77529	3.92861e-07	0.00072247	PDGFB, AIF1, FERMT3, FAM110C, CCR1, ITGB3, ITGB1, TGFB2, PTK2B, SEMA3F, SEMA7A, SEMA3E, SEMA3B, RHOD, FAM83H, INSR, FN1, EGFR, PLD2, IRS2, SELK, MYO1F, FURIN, CDH13, SPAG9, SYNE2, TRIM32, VEGFA, LAMC2, CPNE3, SEMA4D	966	203	18082	2.85848	0.00142585	0.000203818
GOTERM_BP_DIRECT		GO:0007155~cell adhesion	52	4.65533	2.95907e-06	0.00544159	MPZL3, NUAK1, FERMT3, LY9, CXADR, FES, APP, CD93, CD44, HPSE, ADAM9, F11R, PTPRM, EGFL6, INPPL1, ICAM2, PTPRS, ACKR3, CERCAM, PSEN1, CD33, LAMC2, ADAM12, EMP2, PARVA, CTNND1, NINJ1, ITGB2, ITGB3, CLDN11, NEO1, 9430020K01RIK, CD24A, ITGB1, ITGAM, CDH5, RGMB, LPXN, LGALS3BP, LAMB2, PTK2B, ITGB6, MSLN, FN1, FLRT2, ITGA3, CDH13, LAMA4, PKP3, ITGA7, DSC2, PERP	966	485	18082	2.00692	0.0106898	0.00107416
GOTERM_BP_DIRECT	Membrane Raft Assembly	GO:0001765~membrane raft assembly	6	0.537153	8.22367e-06	0.0151223	FLOT1, S100A10, RFTN1, EMP2, CLEC2I, ANXA2	966	7	18082	16.0444	0.0294269	0.00248595
GOTERM_BP_DIRECT	Regulation of Cell Proliferation	GO:0042127~regulation of cell proliferation	30	2.68577	1.17886e-05	0.021677	SAT1, FRK, APOBEC1, ERBB3, PTGS1, NFKBIA, PF4, NR3C1, FES, TGFB2, TNFRSF1A, TNFRSF11B, TNFRSF1B, PTK2B, CHST11, NDRG1, CD27, TEC, TES, EGFR, TGFBR2, S100A11, DUSP22, CDK6, JUNB, TNFRSF9, PLA2G4A, PPBP, CD81, JAK1	966	227	18082	2.4738	0.0419128	0.00305365

## Sheet: S2 vs S1_Jaki Specific_Down
Category	Summary Term	Term	Count	%	PValue	FDR	Genes	List Total	Pop Hits	Pop Total	Fold Enrichment	Bonferroni	Benjamini
GOTERM_BP_DIRECT	Cell Adhesion and Migration	GO:0030335~positive regulation of cell migration	24	5.32151	1.56376e-10	2.77739e-07	BMP4, COL18A1, LYN, PTPRZ1, PDPN, PREX1, TGFBR1, PIK3CD, SSH2, IGF1, SMAD3, AQP1, DAB2, NOTCH1, CXCL16, PDGFRA, SEMA3C, HBEGF, COL1A1, THBS1, LAMB1, PLAU, CYR61, F2R	402	203	18082	5.31784	4.15022e-07	4.15022e-07
GOTERM_BP_DIRECT		GO:0007155~cell adhesion	35	7.76053	3.43854e-09	6.10718e-06	ATP1B1, NEDD9, BCAM, POSTN, EDIL3, CDH3, NOV, NRCAM, LAMB3, FAT3, THBS1, LAMB1, CDH26, COL8A1, CYR61, COL18A1, FLRT3, HAPLN1, TYRO3, SVEP1, PDPN, EFS, KITL, PCDH19, THY1, CTNNA2, LAMA2, EPHA4, LAMA1, CD36, FREM2, TENM3, VCAN, JAM3, MYH10	402	485	18082	3.24599	9.12585e-06	3.04196e-06
GOTERM_BP_DIRECT		GO:0042060~wound healing	13	2.88248	1.11355e-06	0.00197776	WNT5A, CAV1, KRT6A, VANGL2, SPARC, DCN, CDH3, AQP1, PDGFRA, CNN2, COL1A1, LOX, PLAU	402	94	18082	6.22065	0.00295101	0.000590901
GOTERM_BP_DIRECT		GO:0030198~extracellular matrix organization	14	3.10421	1.47688e-06	0.00262304	COL18A1, RECK, COL4A2, COL4A1, POSTN, ABI3BP, LAMA2, LAMA1, LAMB3, FBLN1, SERPINB5, PDGFRA, LAMB1, CYR61	402	114	18082	5.52387	0.00391196	0.000559791
GOTERM_BP_DIRECT		GO:0007411~axon guidance	16	3.54767	1.16459e-06	0.00206839	WNT5A, FLRT3, SLIT3, EPHB2, NRCAM, LAMA2, LAMA1, EPHA4, UNC5B, ROBO1, MEG3, SEMA3C, ROBO2, LAMB1, GAP43, MYH10	402	149	18082	4.83008	0.00308604	0.000515002
GOTERM_BP_DIRECT		GO:0014911~positive regulation of smooth muscle cell migration	8	1.77384	2.08646e-05	0.037051	EGR1, SEMA6D, F3, IGF1, TMSB4X, RAPGEF4, POSTN, PLAU	402	39	18082	9.22669	0.0538699	0.00502146
GOTERM_BP_DIRECT	Differentiation and Organism Development	GO:0007275~multicellular organism development	49	10.8647	8.97203e-07	0.00159351	WNT5A, FOXA2, FGF9, FHL1, NNAT, PRTG, LRIG3, EDIL3, MEIS1, EPHB2, T, DAB2, UNC5B, FAT3, ROBO1, TRP63, SEMA3C, ANGPT1, ROBO2, ZFP521, BMP4, COL18A1, FLRT3, PHACTR4, PDPN, ENC1, VANGL2, FOXA1, FZD1, ARID3B, MGP, FZD3, FZD2, ISL1, FARP1, FZD7, SLIT3, CTNNA2, EPHA4, EYA1, NOTCH1, SEMA6D, FREM2, EBF1, PDGFRA, SORT1, HIVEP1, IGSF9, GAP43	402	1029	18082	2.14191	0.00237834	0.000595117
GOTERM_BP_DIRECT		GO:0001525~angiogenesis	25	5.54324	7.58159e-10	1.34656e-06	COL18A1, RTN4, PIK3CG, BMP4, COL4A2, CAV1, ACVRL1, COL4A1, FGF9, TGFBR1, MEIS1, THY1, EPHB2, THSD7A, NOV, NRCAM, NOTCH1, UNC5B, EPGN, HBEGF, PLCD1, ANGPT1, COL8A1, JAM3, PLAU	402	239	18082	4.70503	2.01215e-06	1.00608e-06
GOTERM_BP_DIRECT		GO:0007507~heart development	21	4.65632	1.63219e-06	0.00289888	BMP4, FLRT3, FGF15, MYL2, TGFBR1, PPARG, SPARC, ISL1, NOTCH1, MYOCD, ROBO1, FREM2, SALL1, GAB1, SEMA3C, PTN, ROBO2, VCAN, LOX, LRP2, MYH10	402	261	18082	3.61909	0.00432246	0.000541332
GOTERM_BP_DIRECT		GO:0030324~lung development	13	2.88248	2.04399e-05	0.036297	WNT5A, BMP4, FOXA2, FGF9, PDPN, FOXA1, IGF1, MGP, SPARC, NOTCH1, PDGFRA, PTN, LOX	402	124	18082	4.71566	0.0528029	0.00541012
GOTERM_BP_DIRECT	Response to TGFβ Stimulus	GO:0071560~cellular response to transforming growth factor beta stimulus	10	2.21729	7.42037e-06	0.0131785	WNT5A, DAB2, COL4A2, HYAL2, CAV1, ACVRL1, TGFBR1, POSTN, COL1A1, ANKRD1	402	61	18082	7.37379	0.0195011	0.0021858
GOTERM_BP_DIRECT	Negative Regulation of Cell Growth	GO:0030308~negative regulation of cell growth	13	2.88248	2.21657e-05	0.0393612	RTN4, HYAL2, ACVRL1, MYL2, FHL1, PPARG, SMAD3, SLIT3, NOV, ACVR1B, DAB2, TRO, BCL6	402	125	18082	4.67793	0.0571316	0.00489038
