# Supplementary material for: JAK/STAT3 regulated global gene expression dynamics during late-stage reprogramming process
Source: BMC Genomics. 2018 Mar 6;19:183. doi: 10.1186/s12864-018-4507-2 (PMC5840728; doi:10.1186/s12864-018-4507-2)
Supplement: Supplementary file 4 — DAVID Analysis Table of Biological Processes (FDR < 0.05) for Up- or Down-regulated DEGs Between Jaki vs. DMSO at S2. (XLSX 28 kb) [file 12864_2018_4507_MOESM4_ESM.xlsx]

## Sheet: Stage 2_Jaki vs DMSO_Up
Category	ID	Term	Count	%	PValue	FDR	Genes	List Total	Pop Hits	Pop Total	Fold Enrichment	Bonferroni	Benjamini
GOTERM_BP_DIRECT	GO:0000122	~negative regulation of transcription from RNA polymerase II promoter	59	6.31692	2.58524e-05	0.0464981	BMI1, TBX20, YBX3, WWC1, ZKSCAN3, KANK2, PEX2, H2AFY, TRPV4, RARB, MYB, MYC, S100A1, ATF7IP, SATB1, HIST1H1E, CTBP1, ZBTB20, FOXJ1, RELA, RXRA, ZHX1, HDAC10, HMG20A, RB1, MBD2, MSC, PURB, CCND1, HOXD8, PSEN1, NFE2L3, EID1, FRK, ZMYND11, SOX6, NR2C1, HOXA2, TSC22D3, EZR, NFATC4, BCOR, NFATC2, MET, DUSP22, SKI, ZFP148, WWTR1, FOXP1, NOTCH2, TRPS1, IFT172, SMARCC2, HDAC9, ZBTB1, ZFP536, NFIA, KLF4, …	780	709	16609	1.77196	0.0740285	0.0740285

## Sheet: Stage 2_Jaki vs DMSO_Down
Category	ID	Term	Count	%	PValue	FDR	Genes	List Total	Pop Hits	Pop Total	Fold Enrichment	Bonferroni	Benjamini
GOTERM_BP_DIRECT	GO:0019827	~stem cell population maintenance	15	2.03804	1.17307e-07	0.0002112	NANOG, PRDM14, SALL4, TBX3, RIF1, MTF2, NODAL, SOX2, TFAP2C, LIN28A, TET1, FZD7, DPPA2, FGF4, TCL1	626	71	18082	6.10246	0.00035139	0.00035139
GOTERM_BP_DIRECT	GO:0007283	~spermatogenesis	35	4.75543	2.08564e-06	0.00375493	TEX19.1, RAD51C, TDRD5, ASZ1, MAEL, GGT1, TDRD12, SYCP1, SOHLH2, SETX, TEX40, RPL10L, STRA8, HSF2, UBA1Y, DNMT3L, GATA4, HSF2BP, SOX17, DNMT3A, TYRO3, DMRT1, SYCE3, HERC4, BRCA2, SIRT1, GTSF1, CCNB1, CTSL, HIST1H1T, TEX15, KDM2B, TCFL5, D1PAS1, MERTK	626	407	18082	2.48397	0.0062291	0.00311941
GOTERM_BP_DIRECT	GO:0051321	~meiotic cell cycle	15	2.03804	4.64179e-06	0.00835677	TEX19.1, MAEL, ASZ1, SYCE3, SYCE2, SYCE1, AURKA, TDRD12, SYCP1, TEX15, STRA8, STAG3, HORMAD2, SMC1B, TEX11	626	95	18082	4.56079	0.0138106	0.00347067
GOTERM_BP_DIRECT	GO:0006974	~cellular response to DNA damage stimulus	35	4.75543	4.16677e-06	0.00750161	USP7, SMARCAD1, RAD51C, XRCC2, BLM, TICRR, UNG, TIPIN, MAEL, CHEK2, MCM10, SETX, FANCM, ASH2L, FANCI, FBXO6, SPIDR, TRIP12, MSH6, SGK1, BRCA2, CDC5L, SIRT1, DNA2, DDX39, USP28, NABP1, TEX15, PLK3, RIF1, RNF138, CUL4B, CHAF1B, RAD17, UBE2T	626	420	18082	2.40708	0.0124061	0.00415258
GOTERM_BP_DIRECT	GO:0006281	~DNA repair	28	3.80435	1.73396e-05	0.0312136	SMARCAD1, USP7, RAD51C, XRCC2, BLM, TICRR, UNG, CHEK2, SETX, FANCM, FANCI, FBXO6, SPIDR, TRIP12, MSH6, TRIM28, BRCA2, CDC5L, DNA2, USP28, NABP1, TEX15, EEF1E1, RNF138, CUL4B, CHAF1B, UBE2T, RAD17	626	318	18082	2.54333	0.0506234	0.00862092
GOTERM_BP_DIRECT	GO:0007049	~cell cycle	44	5.97826	9.7403e-06	0.017535	CCNT2, E2F4, TICRR, TIPIN, AURKA, 1700018B24RIK, CHEK2, MYBL2, SYCP1, LLGL2, CCNE1, SPC25, KIF2C, FANCI, BUB1, STAG3, NUP37, SKA1, CDC6, PARD6B, NASP, CCNF, SYCE3, PIM1, BRCA2, SYCE2, SYCE1, CDC5L, MCM2, MCM3, MCM4, AHR, ESCO2, TACC1, CCNB1, TEX14, PLK3, RIF1, KLHL13, KIF20B, CUL4B, CHAF1B, RAD17, SMC1B	626	614	18082	2.06993	0.0287604	0.00581942
GOTERM_BP_DIRECT	GO:0006260	~DNA replication	16	2.17391	2.2567e-05	0.040622	ING5, CDC6, BLM, SSBP1, TICRR, NOL8, NASP, MCM2, MCM10, MCM3, MCM4, DNA2, STRA8, ORC6, ORC1, CHAF1B	626	123	18082	3.7574	0.0653766	0.0096123
GOTERM_BP_DIRECT	GO:0006355	~regulation of transcription, DNA-templated	115	15.625	2.47947e-05	0.0446311	5730507C01RIK, GM4425, PDLIM1, ZFP639, REST, SOHLH2, ZIC3, GTF2E1, ZFP473, GATA4, EED, ZSCAN4F, RCOR2, ZSCAN4D, GRHL3, SIX4, AHR, KDM2B, TCFL5, GM6871, PIAS2, TFAP2C, PRDM1, GM3604, SMARCA1, TFCP2L1, SOX2, IGF2BP3, ZFP459, CHEK2, 2610021A01RIK, MYBL2, LIN28A, FOXH1, EU599041, FOXQ1, ZFP951, TFEC, AXIN2, KLF5, DNMT3A, ZFP345, UTF1, KLF8, KLF9, EPAS1, SUB1, TAF7, ZFP97, RYBP, ARID3B, BRCA2, GTF2A1L…	626	2279	18082	1.45756	0.0715937	0.00924275
GOTERM_BP_DIRECT	GO:0010468	~regulation of gene expression	27	3.66848	2.74602e-05	0.049428	ATP1B1, FOXA2, SOX2, SOHLH2, H19, PRDM14, UBXN2A, APOE, GATA4, DNMT3B, FGF4, BMP4, DNMT3A, NANOG, MIR92-2, IREB2, IGF1, DPPA5A, TC2N, SIX4, AHR, DDX39, ULK1, D1PAS1, PLCG2, RBPJ, TCF15	626	308	18082	2.53213	0.0789785	0.00909967
