# Supplementary material for: JAK/STAT3 regulated global gene expression dynamics during late-stage reprogramming process
Source: BMC Genomics. 2018 Mar 6;19:183. doi: 10.1186/s12864-018-4507-2 (PMC5840728; doi:10.1186/s12864-018-4507-2)
Supplement: Supplementary file 5 — Table for DEGs listed in Spermatogenesis/Meiotic, Mitotic, and DNA Repair GO-terms That Are Upregulated between Ctl S2 vs. S1 comparison but Downregulated at S2 in Jaki vs. Ctl comparison. (XLSX 60 kb) [file 12864_2018_4507_MOESM5_ESM.xlsx]

## Sheet: Meiotic, Mitiotic, DNA Repair
Genes for Spermatogenesis and Meiotic Cell Cycle Regulation				Genes for Mitotic Cell Cycle Regulation				Genes for DNA Damage and Repair Process
DMSO-S2 vs. DMSO-S1, Upregulated	Common DEGs	Jaki-S2 vs. DMSO-S2, Downregulated		DMSO-S2 vs. DMSO-S1, Upregulated	Common DEGs	Jaki-S2 vs. DMSO-S2, Downregulated		DMSO-S2 vs. DMSO-S1, Upregulated	Common DEGs	Jaki-S2 vs. DMSO-S2, Downregulated
ACTL6A	AURKA	ASZ1		ACTR8	AURKA	1700018B24RIK		ACTL6A	ASH2L	ASH2L
ACTR8	BRCA2	AURKA		AJUBA	BLM	AHR		ACTR8	BLM	BLM
ASPM	CCNB1	BRCA2		AKAP8	BRCA2	AURKA		ASF1A	BRCA2	BRCA2
AURKA	D1PAS1	CCNB1		ANAPC11	BUB1	BLM		ASH2L	CDC5L	CDC5L
BLM	DMRT1	CTSL		ANAPC5	CCNB1	BRCA2		ATAD5	CHAF1B	CHAF1B
BRCA2	DNMT3A	D1PAS1		ARPP19	CCNE1	BUB1		BARD1	CHEK2	CHEK2
CCNB1	DNMT3L	DMRT1		ASPM	CCNF	CCNB1		BLM	DNA2	CUL4B
CCNB1IP1	HERC4	DNMT3A		AURKA	CDC5L	CCNE1		BRCA2	EEF1E1	DDX39
CDC25C	HIST1H1T	DNMT3L		AURKB	CDC6	CCNF		CDC5L	FANCI	DNA2
CDK2	HSF2	GATA4		BEX2	CHAF1B	CCNT2		CDCA5	FANCM	EEF1E1
CETN2	HSF2BP	GGT1		BLM	CHEK2	CDC5L		CDK2	MAEL	FANCI
CHTF18	MAEL	GTSF1		BRCA2	DNA2	CDC6		CETN2	MCM10	FANCM
D1PAS1	RAD51C	HERC4		BUB1	ESCO2	CHAF1B		CHAF1B	RAD17	FBXO6
DDX25	RPL10L	HIST1H1T		BUB1B	FANCI	CHEK2		CHEK2	RAD51C	MAEL
DDX4	SETX	HORMAD2		CASP8AP2	ING5	CUL4B		CLSPN	RNF138	MCM10
DMC1	SIRT1	HSF2		CCDC124	KIF20B	DNA2		DDX1	SETX	MSH6
DMRT1	SOHLH2	HSF2BP		CCNA2	KIF2C	E2F4		DMAP1	SGK1	NABP1
DNMT3A	SOX17	KDM2B		CCNB1	MCM10	ESCO2		DMC1	SIRT1	PLK3
DNMT3L	SYCE1	MAEL		CCNE1	MCM2	FANCI		DNA2	SMARCAD1	RAD17
EXO1	SYCE2	MERTK		CCNF	MCM4	ING5		EEF1E1	TEX15	RAD51C
FKBP6	SYCP1	RAD51C		CDC25A	MYBL2	KIF20B		ERCC8	TICRR	RIF1
H3F3B	TCFL5	RPL10L		CDC25C	NASP	KIF2C		ESCO2	TIPIN	RNF138
HERC4	TDRD12	SETX		CDC34	NOL8	KLHL13		EXO1	TRIM28	SETX
HIST1H1T	TEX11	SIRT1		CDC45	NUP37	LLGL2		FANCI	UBE2T	SGK1
HORMAD1	TEX15	SMC1B		CDC5L	ORC6	MCM10		FANCL	UNG	SIRT1
HSF2	TEX19.1	SOHLH2		CDC6	RAD17	MCM2		FANCM	USP28	SMARCAD1
HSF2BP	TEX40	SOX17		CDCA5	SKA1	MCM3		FEN1	USP7	SPIDR
LIG1	TYRO3	STAG3		CDCA8	SPC25	MCM4		GADD45A	-	TEX15
MAEL	UBA1Y	STRA8		CDK1	SSBP1	MYBL2		HUS1	-	TICRR
MCRS1	-	SYCE1		CDK2	SYCE1	NASP		KAT5	-	TIPIN
MIF	-	SYCE2		CENPH	SYCE2	NOL8		LIG1	-	TRIM28
MND1	-	SYCE3		CENPN	SYCP1	NUP37		MAEL	-	TRIP12
MOV10L1	-	SYCP1		CEP55	TICRR	ORC1		MCM10	-	UBE2T
NBN	-	TCFL5		CETN2	TIPIN	ORC6		MCM7	-	UNG
NLRP14	-	TDRD12		CHAF1B	-	PARD6B		MCM8	-	USP28
NUP62	-	TDRD5		CHEK2	-	PIM1		MCRS1	-	USP7
PAXIP1	-	TEX11		CHTF18	-	PLK3		MMS22L	-	XRCC2
POC1A	-	TEX15		CLSPN	-	RAD17		MND1	-	-
PRDX4	-	TEX19.1		D1PAS1	-	RIF1		MSH3	-	-
RAD51C	-	TEX40		DDX3X	-	SKA1		MUTYH	-	-
RBBP8	-	TYRO3		DMC1	-	SMC1B		NBN	-	-
RECQL4	-	UBA1Y		DNA2	-	SPC25		NPM1	-	-
RNF17	-	-		DNAJC2	-	SSBP1		NTHL1	-	-
RPA3	-	-		DSCC1	-	STAG3		NUDT1	-	-
RPL10L	-	-		ECD	-	STRA8		PARP2	-	-
RPL39L	-	-		ECT2	-	SYCE1		PAXIP1	-	-
RUVBL1	-	-		ENPEP	-	SYCE2		PCNA	-	-
SETX	-	-		ERCC6L	-	SYCE3		PTTG1	-	-
SIRT1	-	-		ESCO2	-	SYCP1		RAD17	-	-
SOHLH2	-	-		ESPL1	-	TACC1		RAD51C	-	-
SOX17	-	-		FANCI	-	TEX14		RBBP8	-	-
SPATA5	-	-		FBXO5	-	TICRR		RBX1	-	-
SWSAP1	-	-		FEN1	-	TIPIN		RECQL4	-	-
SYCE1	-	-		GADD45A	-	-		RFWD3	-	-
SYCE2	-	-		GINS1	-	-		RNF138	-	-
SYCP1	-	-		GINS4	-	-		RPA3	-	-
TAF7L	-	-		GNL3	-	-		RPS3	-	-
TCFL5	-	-		GPX1	-	-		RUVBL1	-	-
TDRD12	-	-		H3F3B	-	-		SETX	-	-
TEX11	-	-		HAUS3	-	-		SGK1	-	-
TEX15	-	-		HELLS	-	-		SIRT1	-	-
TEX19.1	-	-		ING5	-	-		SMARCA5	-	-
TEX40	-	-		KIF11	-	-		SMARCAD1	-	-
TYRO3	-	-		KIF14	-	-		SSRP1	-	-
UBA1Y	-	-		KIF20B	-	-		SUPT16	-	-
XRCC5	-	-		KIF2C	-	-		SWSAP1	-	-
XRCC6	-	-		LIG1	-	-		TDP2	-	-
ZFP105	-	-		LIN9	-	-		TEX15	-	-
ZSWIM7	-	-		LRWD1	-	-		TICRR	-	-
				MAPK4	-	-		TIMELESS	-	-
				MCM10	-	-		TIPIN	-	-
				MCM2	-	-		TOPBP1	-	-
				MCM4	-	-		TOPORS	-	-
				MCM7	-	-		TRIM28	-	-
				MCM8	-	-		UBE2D3	-	-
				MIF	-	-		UBE2T	-	-
				MIS18A	-	-		UHRF1	-	-
				MOV10L1	-	-		UNG	-	-
				MYBL2	-	-		USP28	-	-
				NASP	-	-		USP7	-	-
				NBN	-	-		XAB2	-	-
				NCAPD2	-	-		XRCC5	-	-
				NCAPD3	-	-		XRCC6	-	-
				NCAPG	-	-		ZSWIM7	-	-
				NCAPH	-	-
				NDC80	-	-
				NOL8	-	-
				NUF2	-	-
				NUP37	-	-
				NUP43	-	-
				NUP62	-	-
				NUSAP1	-	-
				ORC2	-	-
				ORC5	-	-
				ORC6	-	-
				PAK1IP1	-	-
				PARK7	-	-
				PCNA	-	-
				PDK1	-	-
				PDPN	-	-
				PES1	-	-
				PIM3	-	-
				PIN1	-	-
				PMF1	-	-
				POLA1	-	-
				POLD2	-	-
				POLE2	-	-
				POLR3G	-	-
				PPM1G	-	-
				PPP1CC	-	-
				PPP1R8	-	-
				PRDX1	-	-
				PRIM1	-	-
				PRIM2	-	-
				PTTG1	-	-
				RAD17	-	-
				RAN	-	-
				RBBP8	-	-
				RECQL4	-	-
				RFC3	-	-
				RFC5	-	-
				RPA3	-	-
				RPS3	-	-
				RRM1	-	-
				RRM2	-	-
				RRN3	-	-
				RUVBL1	-	-
				Sept1	-	-
				SGOL1	-	-
				SKA1	-	-
				SKA3	-	-
				SLC25A5	-	-
				SMC2	-	-
				SPC25	-	-
				SRRT	-	-
				SRSF2	-	-
				SSBP1	-	-
				SSRP1	-	-
				STAT4	-	-
				SUPT16	-	-
				SYCE1	-	-
				SYCE2	-	-
				SYCP1	-	-
				TERC	-	-
				TICRR	-	-
				TIMELESS	-	-
				TIPIN	-	-
				TOPBP1	-	-
				TPX2	-	-
				TXNRD1	-	-
				UBE2C	-	-
				UBE2I	-	-
				UCHL1	-	-
				UHRF1	-	-
				USP28	-	-
				USP44	-	-
				VRK1	-	-
				XRCC5	-	-
				YME1L1	-	-
				ZC3HC1	-	-
