# Supplementary material for: JAK/STAT3 regulated global gene expression dynamics during late-stage reprogramming process
Source: BMC Genomics. 2018 Mar 6;19:183. doi: 10.1186/s12864-018-4507-2 (PMC5840728; doi:10.1186/s12864-018-4507-2)
Supplement: Supplementary file 6 — Table for S1- or S2-specifically Expressed Genes under DMSO Ctl or Jaki-Treatment at S1 or S2. (XLSX 102 kb) [file 12864_2018_4507_MOESM6_ESM.xlsx]

## Sheet: Stage 2_Jaki vs DMSO
gene_id	gene	locus	sample_1	sample_2	status	value_1	value_2	log2(Jaki/DMSO)	test_stat	p_value	q_value	significant
ENSMUSG00000000142	Axin2	11:108920348-108950783	jaki_stage2	dmso_stage2	OK	0	1.89116	N/A	N/A	5e-05	0.00106809	yes
ENSMUSG00000001943	Vsig2	9:37539254-37544205	jaki_stage2	dmso_stage2	OK	0	3.37995	N/A	N/A	5e-05	0.00106809	yes
ENSMUSG00000002111	Spi1	2:91082389-91115756	jaki_stage2	dmso_stage2	OK	0	3.04971	N/A	N/A	5e-05	0.00106809	yes
ENSMUSG00000006345	Ggt1	10:75561603-75586200	jaki_stage2	dmso_stage2	OK	0	6.57559	N/A	N/A	5e-05	0.00106809	yes
ENSMUSG00000009646	Pla2g12b	10:59403659-59421976	jaki_stage2	dmso_stage2	OK	0	4.78443	N/A	N/A	5e-05	0.00106809	yes
ENSMUSG00000009670	Tex11	X:100838647-101059667	jaki_stage2	dmso_stage2	OK	0	7.44748	N/A	N/A	5e-05	0.00106809	yes
ENSMUSG00000010796	Asz1	6:18050963-18109061	jaki_stage2	dmso_stage2	OK	0	4.32816	N/A	N/A	5e-05	0.00106809	yes
ENSMUSG00000016346	Kcnq2	2:181075578-181135291	jaki_stage2	dmso_stage2	OK	0	2.70749	N/A	N/A	5e-05	0.00106809	yes
ENSMUSG00000020299	4930524B15Rik	11:31965591-31979651	jaki_stage2	dmso_stage2	OK	0	3.59039	N/A	N/A	5e-05	0.00106809	yes
ENSMUSG00000020419	Hormad2	11:4345813-4441105	jaki_stage2	dmso_stage2	OK	0	23.5248	N/A	N/A	5e-05	0.00106809	yes
ENSMUSG00000022101	Fgf17	14:70636204-70642268	jaki_stage2	dmso_stage2	OK	0	1.99351	N/A	N/A	5e-05	0.00106809	yes
ENSMUSG00000022455	Wbp2nl	15:82298983-82314558	jaki_stage2	dmso_stage2	OK	0	2.44122	N/A	N/A	5e-05	0.00106809	yes
ENSMUSG00000024154	Gtf2a1l	17:88668659-88715152	jaki_stage2	dmso_stage2	OK	0	2.09601	N/A	N/A	5e-05	0.00106809	yes
ENSMUSG00000024313	Mep1b	18:21072343-21100199	jaki_stage2	dmso_stage2	OK	0	3.61696	N/A	N/A	5e-05	0.00106809	yes
ENSMUSG00000024503	Spink3	18:43728068-43737237	jaki_stage2	dmso_stage2	OK	0	7.66911	N/A	N/A	5e-05	0.00106809	yes
ENSMUSG00000024806	Mlana	19:29697920-29708448	jaki_stage2	dmso_stage2	OK	0	1.89057	N/A	N/A	0.0006	0.00841618	yes
ENSMUSG00000024837	Dmrt1	19:25505617-25604329	jaki_stage2	dmso_stage2	OK	0	6.83248	N/A	N/A	5e-05	0.00106809	yes
ENSMUSG00000025075	Habp2	19:56287136-56390037	jaki_stage2	dmso_stage2	OK	0	2.45128	N/A	N/A	0.00505	0.0417652	yes
ENSMUSG00000025090	Ccdc172	19:58512001-58553085	jaki_stage2	dmso_stage2	OK	0	2.49114	N/A	N/A	5e-05	0.00106809	yes
ENSMUSG00000025480	Syce1	7:140777228-140787854	jaki_stage2	dmso_stage2	OK	0	5.91244	N/A	N/A	5e-05	0.00106809	yes
ENSMUSG00000025902	Sox17	1:4490927-4496413	jaki_stage2	dmso_stage2	OK	0	7.67042	N/A	N/A	5e-05	0.00106809	yes
ENSMUSG00000027229	4933406J08Rik	2:122186271-122206397	jaki_stage2	dmso_stage2	OK	0	5.09296	N/A	N/A	5e-05	0.00106809	yes
ENSMUSG00000027296	Itpka	2:119742336-119751263	jaki_stage2	dmso_stage2	OK	0	3.27381	N/A	N/A	5e-05	0.00106809	yes
ENSMUSG00000027794	Sohlh2	3:55182027-55209957	jaki_stage2	dmso_stage2	OK	0	19.3704	N/A	N/A	5e-05	0.00106809	yes
ENSMUSG00000028626	Col9a2	4:121039384-121055322	jaki_stage2	dmso_stage2	OK	0	2.21448	N/A	N/A	5e-05	0.00106809	yes
ENSMUSG00000029553	Tfec	6:16833380-16898441	jaki_stage2	dmso_stage2	OK	0	2.10661	N/A	N/A	5e-05	0.00106809	yes
ENSMUSG00000029848	Stra8	6:34920162-34939344	jaki_stage2	dmso_stage2	OK	0	12.6216	N/A	N/A	5e-05	0.00106809	yes
ENSMUSG00000030049	Gkn2	6:87373364-87379494	jaki_stage2	dmso_stage2	OK	0	2.44934	N/A	N/A	0.00025	0.00417862	yes
ENSMUSG00000030382	Slc27a5	7:12988345-12998192	jaki_stage2	dmso_stage2	OK	0	2.60711	N/A	N/A	5e-05	0.00106809	yes
ENSMUSG00000030762	Aqp8	7:123462293-123468003	jaki_stage2	dmso_stage2	OK	0	10.64	N/A	N/A	5e-05	0.00106809	yes
ENSMUSG00000031073	Fgf15	7:144894559-144900953	jaki_stage2	dmso_stage2	OK	0	3.01222	N/A	N/A	5e-05	0.00106809	yes
ENSMUSG00000031139	Mcf2	X:60055955-60179089	jaki_stage2	dmso_stage2	OK	0	13.7427	N/A	N/A	5e-05	0.00106809	yes
ENSMUSG00000031651	Triml1	8:43129806-43141486	jaki_stage2	dmso_stage2	OK	0	8.35681	N/A	N/A	5e-05	0.00106809	yes
ENSMUSG00000034738	Nostrin	2:69135799-69189330	jaki_stage2	dmso_stage2	OK	0	5.08816	N/A	N/A	5e-05	0.00106809	yes
ENSMUSG00000035104	Eva1a	6:82041042-82093099	jaki_stage2	dmso_stage2	OK	0	2.16512	N/A	N/A	5e-05	0.00106809	yes
ENSMUSG00000036915	Kirrel2	7:30447533-30457690	jaki_stage2	dmso_stage2	OK	0	2.96675	N/A	N/A	5e-05	0.00106809	yes
ENSMUSG00000037025	Foxa2	2:148042876-148046969	jaki_stage2	dmso_stage2	OK	0	2.11661	N/A	N/A	5e-05	0.00106809	yes
ENSMUSG00000037101	Ttc29	8:78213296-78394326	jaki_stage2	dmso_stage2	OK	0	4.9688	N/A	N/A	5e-05	0.00106809	yes
ENSMUSG00000037910	1700018B24Rik	3:48605731-48609101	jaki_stage2	dmso_stage2	OK	0	10.5457	N/A	N/A	5e-05	0.00106809	yes
ENSMUSG00000038298	Pdzk1	3:96798762-96905346	jaki_stage2	dmso_stage2	OK	0	2.15411	N/A	N/A	0.00395	0.0351163	yes
ENSMUSG00000038415	Foxq1	13:31556133-31560970	jaki_stage2	dmso_stage2	OK	0	2.39188	N/A	N/A	5e-05	0.00106809	yes
ENSMUSG00000038600	Atp6v0a4	6:38048482-38254009	jaki_stage2	dmso_stage2	OK	0	3.23974	N/A	N/A	0.00515	0.0423076	yes
ENSMUSG00000039138	4930591A17Rik	2:179414935-179416882	jaki_stage2	dmso_stage2	OK	0	4.5945	N/A	N/A	5e-05	0.00106809	yes
ENSMUSG00000039224	D1Pas1	1:186967415-186970627	jaki_stage2	dmso_stage2	OK	0	3.35643	N/A	N/A	5e-05	0.00106809	yes
ENSMUSG00000039330	Tsga10ip	19:5390048-5394401	jaki_stage2	dmso_stage2	OK	0	1.92068	N/A	N/A	0.00465	0.039471	yes
ENSMUSG00000040016	Ptger3	3:157566891-157644758	jaki_stage2	dmso_stage2	OK	0	1.85407	N/A	N/A	5e-05	0.00106809	yes
ENSMUSG00000040592	Cd79b	11:106311340-106314762	jaki_stage2	dmso_stage2	OK	0	2.46797	N/A	N/A	5e-05	0.00106809	yes
ENSMUSG00000040629	Mael	1:166201384-166238744	jaki_stage2	dmso_stage2	OK	0	22.1739	N/A	N/A	5e-05	0.00106809	yes
ENSMUSG00000040666	Sh3bgr	16:96200469-96228933	jaki_stage2	dmso_stage2	OK	0	2.44026	N/A	N/A	0.0001	0.00192896	yes
ENSMUSG00000040907	Atp1a3	7:24978166-25005957	jaki_stage2	dmso_stage2	OK	0	1.85595	N/A	N/A	5e-05	0.00106809	yes
ENSMUSG00000041359	Tcl1	12:105216749-105222793	jaki_stage2	dmso_stage2	OK	0	16.7283	N/A	N/A	5e-05	0.00106809	yes
ENSMUSG00000042414	Prdm14	1:13113456-13127163	jaki_stage2	dmso_stage2	OK	0	11.1422	N/A	N/A	5e-05	0.00106809	yes
ENSMUSG00000043681	Fam25c	14:34351880-34355433	jaki_stage2	dmso_stage2	OK	0	17.2687	N/A	N/A	5e-05	0.00106809	yes
ENSMUSG00000046000	Naa11	5:97382223-97392330	jaki_stage2	dmso_stage2	OK	0	4.00603	N/A	N/A	5e-05	0.00106809	yes
ENSMUSG00000046323	Dppa3	6:122626409-122630272	jaki_stage2	dmso_stage2	OK	0	13.9196	N/A	N/A	5e-05	0.00106809	yes
ENSMUSG00000046942	Mageb16	X:79623230-79671435	jaki_stage2	dmso_stage2	OK	0	42.4062	N/A	N/A	5e-05	0.00106809	yes
ENSMUSG00000049387	Cox7b2	5:71442823-71548205	jaki_stage2	dmso_stage2	OK	0	6.25493	N/A	N/A	5e-05	0.00106809	yes
ENSMUSG00000050197	Rhox13	X:38121218-38129966	jaki_stage2	dmso_stage2	OK	0	4.73841	N/A	N/A	5e-05	0.00106809	yes
ENSMUSG00000053211	Zfy1	Y:725206-797409	jaki_stage2	dmso_stage2	OK	0	3.5832	N/A	N/A	5e-05	0.00106809	yes
ENSMUSG00000053469	Tg	15:66670752-66850721	jaki_stage2	dmso_stage2	OK	0	1.80045	N/A	N/A	0.0013	0.0154469	yes
ENSMUSG00000054727	1700013H16Rik	X:53742900-53757831	jaki_stage2	dmso_stage2	OK	0	33.5713	N/A	N/A	5e-05	0.00106809	yes
ENSMUSG00000054763	Defb42	14:63034086-63058149	jaki_stage2	dmso_stage2	OK	0	2.65761	N/A	N/A	5e-05	0.00106809	yes
ENSMUSG00000055555	4930502E18Rik	X:53724825-53738441	jaki_stage2	dmso_stage2	OK	0	3.44985	N/A	N/A	5e-05	0.00106809	yes
ENSMUSG00000055780	Usp26	X:51753958-51801233	jaki_stage2	dmso_stage2	OK	0	20.4481	N/A	N/A	5e-05	0.00106809	yes
ENSMUSG00000056436	Cyct	2:76353941-76360450	jaki_stage2	dmso_stage2	OK	0	64.8338	N/A	N/A	5e-05	0.00106809	yes
ENSMUSG00000057534	Gm15698	11:88964657-88966931	jaki_stage2	dmso_stage2	OK	0	8.05566	N/A	N/A	5e-05	0.00106809	yes
ENSMUSG00000059741	Myl3	9:110763645-110769804	jaki_stage2	dmso_stage2	OK	0	2.1493	N/A	N/A	5e-05	0.00106809	yes
ENSMUSG00000060275	Nrg2	18:36017706-36197380	jaki_stage2	dmso_stage2	OK	0	2.05799	N/A	N/A	5e-05	0.00106809	yes
ENSMUSG00000060499	Rpl10l	12:66283380-66284401	jaki_stage2	dmso_stage2	OK	0	21.2088	N/A	N/A	5e-05	0.00106809	yes
ENSMUSG00000060715	1700019A02Rik	1:53158576-53187617	jaki_stage2	dmso_stage2	OK	0	8.10048	N/A	N/A	5e-05	0.00106809	yes
ENSMUSG00000060985	Tdrd5	1:156255295-156303664	jaki_stage2	dmso_stage2	OK	0	2.15673	N/A	N/A	5e-05	0.00106809	yes
ENSMUSG00000061469	Gm12569	11:51233464-51235053	jaki_stage2	dmso_stage2	OK	0	4.83984	N/A	N/A	5e-05	0.00106809	yes
ENSMUSG00000062170	Fmr1nb	X:68761838-68804567	jaki_stage2	dmso_stage2	OK	0	57.5237	N/A	N/A	5e-05	0.00106809	yes
ENSMUSG00000063905	Gm10139	13:65512677-65512848	jaki_stage2	dmso_stage2	OK	0	679.273	N/A	N/A	5e-05	0.00106809	yes
ENSMUSG00000065613	Mir92-2	X:52741837-52741928	jaki_stage2	dmso_stage2	OK	0	376.054	N/A	N/A	0.00355	0.0326774	yes
ENSMUSG00000065749	AF357428	12:109679944-109680013	jaki_stage2	dmso_stage2	OK	0	843.221	N/A	N/A	0.0047	0.0397457	yes
ENSMUSG00000066009	Gm13051	4:146097297-146126621	jaki_stage2	dmso_stage2	OK	0	11.3243	N/A	N/A	5e-05	0.00106809	yes
ENSMUSG00000067261	Foxd3	4:99656298-99658671	jaki_stage2	dmso_stage2	OK	0	1.93938	N/A	N/A	5e-05	0.00106809	yes
ENSMUSG00000067702	Tuba3a	6:125278273-125286042	jaki_stage2	dmso_stage2	OK	0	8.67969	N/A	N/A	5e-05	0.00106809	yes
ENSMUSG00000067768	Xlr4b	X:73107634-73292976	jaki_stage2	dmso_stage2	OK	0	4.32289	N/A	N/A	0.00185	0.0201415	yes
ENSMUSG00000068048	Rhox9	X:37899096-37901867	jaki_stage2	dmso_stage2	OK	0	3.79697	N/A	N/A	5e-05	0.00106809	yes
ENSMUSG00000069792	Wfdc17	11:83703990-83706268	jaki_stage2	dmso_stage2	OK	0	11.7061	N/A	N/A	5e-05	0.00106809	yes
ENSMUSG00000070828	Zscan4f	7:11397914-11402741	jaki_stage2	dmso_stage2	OK	0	3.43896	N/A	N/A	5e-05	0.00106809	yes
ENSMUSG00000071217	Gm2022	12:87892833-87896722	jaki_stage2	dmso_stage2	OK	0	1.81185	N/A	N/A	5e-05	0.00106809	yes
ENSMUSG00000071235	Vrtn	12:84641018-84651455	jaki_stage2	dmso_stage2	OK	0	3.35705	N/A	N/A	5e-05	0.00106809	yes
ENSMUSG00000071553	Cpa2	6:30541581-30564476	jaki_stage2	dmso_stage2	OK	0	2.23003	N/A	N/A	5e-05	0.00106809	yes
ENSMUSG00000072919	Noxred1	12:87221254-87233556	jaki_stage2	dmso_stage2	OK	0	2.32943	N/A	N/A	5e-05	0.00106809	yes
ENSMUSG00000073243	Gm9	X:37209347-37211041	jaki_stage2	dmso_stage2	OK	0	4.07867	N/A	N/A	5e-05	0.00106809	yes
ENSMUSG00000073460	Pnldc1	17:12888901-12910000	jaki_stage2	dmso_stage2	OK	0	10.555	N/A	N/A	5e-05	0.00106809	yes
ENSMUSG00000073894	Rbmxl2	7:107209444-107210916	jaki_stage2	dmso_stage2	OK	0	11.5088	N/A	N/A	5e-05	0.00106809	yes
ENSMUSG00000074830	Zfp640	13:66670768-66673330	jaki_stage2	dmso_stage2	OK	0	17.9358	N/A	N/A	5e-05	0.00106809	yes
ENSMUSG00000074887	EU599041	7:43223574-43226333	jaki_stage2	dmso_stage2	OK	0	35.4835	N/A	N/A	5e-05	0.00106809	yes
ENSMUSG00000075023	Accsl	2:93855360-93869157	jaki_stage2	dmso_stage2	OK	0	9.76653	N/A	N/A	5e-05	0.00106809	yes
ENSMUSG00000078912	Gm11011	2:169582080-169587745	jaki_stage2	dmso_stage2	OK	0	12.9976	N/A	N/A	0.0004	0.00608414	yes
ENSMUSG00000078932	CN725425	15:91231577-91260885	jaki_stage2	dmso_stage2	OK	0	3.4253	N/A	N/A	5e-05	0.00106809	yes
ENSMUSG00000078938	Syce3	15:89390165-89410503	jaki_stage2	dmso_stage2	OK	0	2.60249	N/A	N/A	0.001	0.0125903	yes
ENSMUSG00000078958	Atp6ap1l	13:90883432-90905355	jaki_stage2	dmso_stage2	OK	0	2.41261	N/A	N/A	0.0006	0.00841618	yes
ENSMUSG00000079012	Serpina3m	12:104338485-104394257	jaki_stage2	dmso_stage2	OK	0	4.8842	N/A	N/A	5e-05	0.00106809	yes
ENSMUSG00000079471	Gm7325	17:45600966-45602102	jaki_stage2	dmso_stage2	OK	0	34.5574	N/A	N/A	5e-05	0.00106809	yes
ENSMUSG00000079584	Gm364	X:57409153-57488767	jaki_stage2	dmso_stage2	OK	0	10.3519	N/A	N/A	5e-05	0.00106809	yes
ENSMUSG00000079845	Xlr4a	X:73074344-73082478	jaki_stage2	dmso_stage2	OK	0	5.00715	N/A	N/A	5e-05	0.00106809	yes
ENSMUSG00000079871	Gm4984	X:12651882-12652821	jaki_stage2	dmso_stage2	OK	0	2.60429	N/A	N/A	0.00025	0.00417862	yes
ENSMUSG00000081161	Gm12783	7:34176757-34180004	jaki_stage2	dmso_stage2	OK	0	2.80588	N/A	N/A	0.00465	0.039471	yes
ENSMUSG00000082108	Gm13777	2:91030777-91031122	jaki_stage2	dmso_stage2	OK	0	4.86683	N/A	N/A	0.0019	0.0205864	yes
ENSMUSG00000082352	Gm13228	4:145574527-145575161	jaki_stage2	dmso_stage2	OK	0	3.66783	N/A	N/A	5e-05	0.00106809	yes
ENSMUSG00000082740	Gm14127	2:150469410-150470165	jaki_stage2	dmso_stage2	OK	0	4.26733	N/A	N/A	5e-05	0.00106809	yes
ENSMUSG00000083889	E530001F21Rik	X:105164631-105165361	jaki_stage2	dmso_stage2	OK	0	2.16627	N/A	N/A	0.00315	0.0299749	yes
ENSMUSG00000085662	Gm16220	10:75954513-76009591	jaki_stage2	dmso_stage2	OK	0	3.98179	N/A	N/A	0.0028	0.0275959	yes
ENSMUSG00000086007	1700057H21Rik	2:51420983-51438785	jaki_stage2	dmso_stage2	OK	0	3.36572	N/A	N/A	0.0015	0.0170732	yes
ENSMUSG00000086096	Gm12688	4:99653606-99654983	jaki_stage2	dmso_stage2	OK	0	1.87667	N/A	N/A	0.0003	0.00482354	yes
ENSMUSG00000086202	1700019E08Rik	2:45696604-45698447	jaki_stage2	dmso_stage2	OK	0	3.52217	N/A	N/A	5e-05	0.00106809	yes
ENSMUSG00000086494	2210417A02Rik	5:148741839-148743139	jaki_stage2	dmso_stage2	OK	0	2.0491	N/A	N/A	0.00165	0.0184543	yes
ENSMUSG00000090714	Zscan4d	7:11161373-11166182	jaki_stage2	dmso_stage2	OK	0	2.69498	N/A	N/A	5e-05	0.00106809	yes
ENSMUSG00000091347	Gm10772	13:66227318-66227573	jaki_stage2	dmso_stage2	OK	0	170.529	N/A	N/A	5e-05	0.00106809	yes
ENSMUSG00000091490	Triml2	8:43183118-43193881	jaki_stage2	dmso_stage2	OK	0	28.9619	N/A	N/A	5e-05	0.00106809	yes
ENSMUSG00000091614	Gm17657	17:29519280-29519790	jaki_stage2	dmso_stage2	OK	0	1.92369	N/A	N/A	0.00595	0.0468584	yes
ENSMUSG00000092174	Gm7029	17:33866878-33874116	jaki_stage2	dmso_stage2	OK	0	2.59202	N/A	N/A	0.00225	0.0233675	yes
ENSMUSG00000092554	Gm18128	7:42734408-42734919	jaki_stage2	dmso_stage2	OK	0	4.96498	N/A	N/A	5e-05	0.00106809	yes
ENSMUSG00000094462	Gm21028	7:42578465-42578588	jaki_stage2	dmso_stage2	OK	0	101.682	N/A	N/A	0.00465	0.039471	yes
ENSMUSG00000094499	Vmn2r-ps104	13:66349395-66365772	jaki_stage2	dmso_stage2	OK	0	11.2406	N/A	N/A	5e-05	0.00106809	yes
ENSMUSG00000095620	2010005H15Rik	16:36253045-36257372	jaki_stage2	dmso_stage2	OK	0	7.91408	N/A	N/A	0.0014	0.0163056	yes
ENSMUSG00000095905	Gm19961	13:61799900-61800173	jaki_stage2	dmso_stage2	OK	0	14.35	N/A	N/A	0.0001	0.00192896	yes
ENSMUSG00000096245	Gm24269	9:110925402-110925479	jaki_stage2	dmso_stage2	OK	0	673.347	N/A	N/A	0.00225	0.0233675	yes
ENSMUSG00000096323	Gm20767	13:120154626-120155136	jaki_stage2	dmso_stage2	OK	0	4.94025	N/A	N/A	5e-05	0.00106809	yes
ENSMUSG00000096966	Gm18336	X:73396858-73398892	jaki_stage2	dmso_stage2	OK	0	2.42462	N/A	N/A	5e-05	0.00106809	yes
ENSMUSG00000097071	4930544I03Rik	12:90753207-90969768	jaki_stage2	dmso_stage2	OK	0	4.50026	N/A	N/A	5e-05	0.00106809	yes
ENSMUSG00000097076	C330046G13Rik	10:84547416-84553338	jaki_stage2	dmso_stage2	OK	0	7.12011	N/A	N/A	5e-05	0.00106809	yes
ENSMUSG00000097104	Gm26579	10:116674590-116679303	jaki_stage2	dmso_stage2	OK	0	1.96401	N/A	N/A	5e-05	0.00106809	yes
ENSMUSG00000097562	Gm26639	13:65590292-65591561	jaki_stage2	dmso_stage2	OK	0	2.55051	N/A	N/A	0.0002	0.00353055	yes
ENSMUSG00000097659	Gm26715	13:66349395-66365772	jaki_stage2	dmso_stage2	OK	0	2.66566	N/A	N/A	5e-05	0.00106809	yes
ENSMUSG00000017344	Vtn	11:78499090-78502324	jaki_stage2	dmso_stage2	OK	1.8958	0	inf	N/A	5e-05	0.00106809	yes
ENSMUSG00000020010	Vnn3	10:23851461-23869843	jaki_stage2	dmso_stage2	OK	5.856	0	inf	N/A	5e-05	0.00106809	yes
ENSMUSG00000022596	Slurp1	15:74726643-74728026	jaki_stage2	dmso_stage2	OK	1.86106	0	inf	N/A	0.00525	0.0428946	yes
ENSMUSG00000023041	Krt6b	15:101676033-101680289	jaki_stage2	dmso_stage2	OK	3.75656	0	inf	N/A	5e-05	0.00106809	yes
ENSMUSG00000023132	Gzma	13:113093824-113100979	jaki_stage2	dmso_stage2	OK	2.62929	0	inf	N/A	5e-05	0.00106809	yes
ENSMUSG00000025165	Sectm1a	11:121067406-121081220	jaki_stage2	dmso_stage2	OK	2.35938	0	inf	N/A	5e-05	0.00106809	yes
ENSMUSG00000025588	Nat1	8:67490757-67492104	jaki_stage2	dmso_stage2	OK	2.01531	0	inf	N/A	5e-05	0.00106809	yes
ENSMUSG00000027443	Cst12	2:148789360-148793546	jaki_stage2	dmso_stage2	OK	8.96651	0	inf	N/A	5e-05	0.00106809	yes
ENSMUSG00000027446	9230104L09Rik	2:148846710-148865038	jaki_stage2	dmso_stage2	OK	1.88713	0	inf	N/A	0.0006	0.00841618	yes
ENSMUSG00000028544	Slc5a9	4:111875374-111902918	jaki_stage2	dmso_stage2	OK	12.2048	0	inf	N/A	5e-05	0.00106809	yes
ENSMUSG00000029811	Aoc1	6:48895253-48909188	jaki_stage2	dmso_stage2	OK	14.9148	0	inf	N/A	5e-05	0.00106809	yes
ENSMUSG00000030345	Dyrk4	6:126876019-126921839	jaki_stage2	dmso_stage2	OK	3.80747	0	inf	N/A	5e-05	0.00106809	yes
ENSMUSG00000034923	Ly6g6f	17:35080479-35085610	jaki_stage2	dmso_stage2	OK	9.16192	0	inf	N/A	5e-05	0.00106809	yes
ENSMUSG00000037185	Krt80	15:101349570-101370125	jaki_stage2	dmso_stage2	OK	3.41733	0	inf	N/A	5e-05	0.00106809	yes
ENSMUSG00000044041	Krt13	11:100117326-100121566	jaki_stage2	dmso_stage2	OK	10.3018	0	inf	N/A	5e-05	0.00106809	yes
ENSMUSG00000050359	Sprr1a	3:92483951-92485895	jaki_stage2	dmso_stage2	OK	4.33087	0	inf	N/A	5e-05	0.00106809	yes
ENSMUSG00000063177	Klk1b27	7:44052289-44056705	jaki_stage2	dmso_stage2	OK	2.51702	0	inf	N/A	5e-05	0.00106809	yes
ENSMUSG00000063713	Klk1b24	7:44188235-44192452	jaki_stage2	dmso_stage2	OK	2.99627	0	inf	N/A	5e-05	0.00106809	yes
ENSMUSG00000066515	Klk1b3	7:44198190-44202351	jaki_stage2	dmso_stage2	OK	5.05821	0	inf	N/A	5e-05	0.00106809	yes
ENSMUSG00000069917	Hba-a2	11:32296488-32297298	jaki_stage2	dmso_stage2	OK	1.91444	0	inf	N/A	0.00095	0.0121417	yes
ENSMUSG00000072849	Serpina1e	12:103946930-103958975	jaki_stage2	dmso_stage2	OK	5.26132	0	inf	N/A	5e-05	0.00106809	yes
ENSMUSG00000074183	Gsta1	9:78230655-78242684	jaki_stage2	dmso_stage2	OK	4.34758	0	inf	N/A	5e-05	0.00106809	yes
ENSMUSG00000081489	Gm14672	X:65194668-65195115	jaki_stage2	dmso_stage2	OK	2.61621	0	inf	N/A	0.0023	0.0237772	yes
ENSMUSG00000093387	Gm20732	15:68340982-68363176	jaki_stage2	dmso_stage2	OK	2.22632	0	inf	N/A	0.0001	0.00192896	yes

## Sheet: Stage 1_Jaki vs DMSO
gene_id	gene	locus	sample_1	sample_2	status	value_1	value_2	log2(Jaki/DMSO)	test_stat	p_value	q_value	significant
ENSMUSG00000000204	Slfn4	11:83175185-83190221	jaki_stage1	dmso_stage1	OK	0	4.2327	N/A	N/A	5e-05	0.00606682	yes
ENSMUSG00000006488	Prl7a1	13:27633379-27642474	jaki_stage1	dmso_stage1	OK	0	14.4705	N/A	N/A	5e-05	0.00606682	yes
ENSMUSG00000006490	Prl8a9	13:27558008-27564604	jaki_stage1	dmso_stage1	OK	0	7.88909	N/A	N/A	5e-05	0.00606682	yes
ENSMUSG00000009185	Ccl8	11:82115184-82116799	jaki_stage1	dmso_stage1	OK	0	3.86043	N/A	N/A	0.00025	0.0211187	yes
ENSMUSG00000010592	Dazl	17:50279393-50293599	jaki_stage1	dmso_stage1	OK	0	24.3515	N/A	N/A	5e-05	0.00606682	yes
ENSMUSG00000017311	Pyy	11:102106675-102107832	jaki_stage1	dmso_stage1	OK	0	3.99337	N/A	N/A	5e-05	0.00606682	yes
ENSMUSG00000021439	Ctsq	13:61035026-61040631	jaki_stage1	dmso_stage1	OK	0	9.45979	N/A	N/A	5e-05	0.00606682	yes
ENSMUSG00000022429	Dmc1	15:79561499-79605084	jaki_stage1	dmso_stage1	OK	0	2.7606	N/A	N/A	5e-05	0.00606682	yes
ENSMUSG00000024313	Mep1b	18:21072343-21100199	jaki_stage1	dmso_stage1	OK	0	4.19714	N/A	N/A	5e-05	0.00606682	yes
ENSMUSG00000027794	Sohlh2	3:55182027-55209957	jaki_stage1	dmso_stage1	OK	0	3.62793	N/A	N/A	5e-05	0.00606682	yes
ENSMUSG00000028109	Hormad1	3:95559676-95587671	jaki_stage1	dmso_stage1	OK	0	11.4693	N/A	N/A	5e-05	0.00606682	yes
ENSMUSG00000029848	Stra8	6:34920162-34939344	jaki_stage1	dmso_stage1	OK	0	10.5696	N/A	N/A	5e-05	0.00606682	yes
ENSMUSG00000031651	Triml1	8:43129806-43141486	jaki_stage1	dmso_stage1	OK	0	2.7853	N/A	N/A	5e-05	0.00606682	yes
ENSMUSG00000035352	Ccl12	11:82101844-82103400	jaki_stage1	dmso_stage1	OK	0	10.5808	N/A	N/A	5e-05	0.00606682	yes
ENSMUSG00000035491	1600014K23Rik	X:85249678-85270288	jaki_stage1	dmso_stage1	OK	0	4.96807	N/A	N/A	5e-05	0.00606682	yes
ENSMUSG00000040629	Mael	1:166201384-166238744	jaki_stage1	dmso_stage1	OK	0	3.36159	N/A	N/A	5e-05	0.00606682	yes
ENSMUSG00000041359	Tcl1	12:105216749-105222793	jaki_stage1	dmso_stage1	OK	0	7.07465	N/A	N/A	5e-05	0.00606682	yes
ENSMUSG00000046323	Dppa3	6:122626409-122630272	jaki_stage1	dmso_stage1	OK	0	7.53627	N/A	N/A	5e-05	0.00606682	yes
ENSMUSG00000046774	8030474K03Rik	X:101794655-101798642	jaki_stage1	dmso_stage1	OK	0	4.28124	N/A	N/A	5e-05	0.00606682	yes
ENSMUSG00000055679	Ctsr	13:61159213-61164256	jaki_stage1	dmso_stage1	OK	0	9.41173	N/A	N/A	5e-05	0.00606682	yes
ENSMUSG00000057170	Prl3d1	13:27094211-27100255	jaki_stage1	dmso_stage1	OK	0	16.7897	N/A	N/A	5e-05	0.00606682	yes
ENSMUSG00000057615	Ldoc1	X:61709613-61710949	jaki_stage1	dmso_stage1	OK	0	4.30286	N/A	N/A	5e-05	0.00606682	yes
ENSMUSG00000063905	Gm10139	13:65512677-65512848	jaki_stage1	dmso_stage1	OK	0	106.38	N/A	N/A	5e-05	0.00606682	yes
ENSMUSG00000067702	Tuba3a	6:125278273-125286042	jaki_stage1	dmso_stage1	OK	0	3.40152	N/A	N/A	5e-05	0.00606682	yes
ENSMUSG00000070828	Zscan4f	7:11397914-11402741	jaki_stage1	dmso_stage1	OK	0	3.5201	N/A	N/A	5e-05	0.00606682	yes
ENSMUSG00000073243	Gm9	X:37209347-37211041	jaki_stage1	dmso_stage1	OK	0	3.1146	N/A	N/A	5e-05	0.00606682	yes
ENSMUSG00000074830	Zfp640	13:66670768-66673330	jaki_stage1	dmso_stage1	OK	0	3.32884	N/A	N/A	5e-05	0.00606682	yes
ENSMUSG00000074832	2410141K09Rik	13:66418113-66441131	jaki_stage1	dmso_stage1	OK	0	44.4405	N/A	N/A	5e-05	0.00606682	yes
ENSMUSG00000079471	Gm7325	17:45600966-45602102	jaki_stage1	dmso_stage1	OK	0	4.07692	N/A	N/A	5e-05	0.00606682	yes
ENSMUSG00000086646	5133400J02Rik	11:51189832-51220418	jaki_stage1	dmso_stage1	OK	0	5.07242	N/A	N/A	5e-05	0.00606682	yes
ENSMUSG00000090103	Gm16094	1:85599285-85599839	jaki_stage1	dmso_stage1	OK	0	6.10517	N/A	N/A	0.0002	0.0181592	yes
ENSMUSG00000091490	Triml2	8:43183118-43193881	jaki_stage1	dmso_stage1	OK	0	4.48557	N/A	N/A	5e-05	0.00606682	yes
ENSMUSG00000094499	Vmn2r-ps104	13:66349395-66365772	jaki_stage1	dmso_stage1	OK	0	3.84508	N/A	N/A	0.0002	0.0181592	yes
ENSMUSG00000096175	Gm21761	13:119912236-119912752	jaki_stage1	dmso_stage1	OK	0	3.3386	N/A	N/A	0.00075	0.0476679	yes
ENSMUSG00000097639	C430002E04Rik	3:41488803-41493192	jaki_stage1	dmso_stage1	OK	0	6.59233	N/A	N/A	5e-05	0.00606682	yes

## Sheet: DMSO_S2 vs S1
gene_id	gene	locus	sample_1	sample_2	status	value_1	value_2	log2(fold_change)	test_stat	p_value	q_value	significant
ENSMUSG00000028996	Rbp7	4:149449686-149454978	dmso_stage1	dmso_stage2	OK	0	5.05896	inf	N/A	5e-05	0.000816221	yes
ENSMUSG00000040592	Cd79b	11:106311340-106314762	dmso_stage1	dmso_stage2	OK	0	2.38385	inf	N/A	5e-05	0.000816221	yes
ENSMUSG00000049073	Olfr985	9:40126923-40128039	dmso_stage1	dmso_stage2	OK	0	2.37446	inf	N/A	5e-05	0.000816221	yes
ENSMUSG00000065613	Mir92-2	X:52741837-52741928	dmso_stage1	dmso_stage2	OK	0	362.699	inf	N/A	0.0042	0.0242749	yes
ENSMUSG00000070858	Gm1673	5:33983436-33985013	dmso_stage1	dmso_stage2	OK	0	2.935	inf	N/A	0.00035	0.00391838	yes
ENSMUSG00000080712	Hist3h2bb-ps	11:58954047-58954512	dmso_stage1	dmso_stage2	OK	0	9.5819	inf	N/A	5e-05	0.000816221	yes
ENSMUSG00000082108	Gm13777	2:91030777-91031122	dmso_stage1	dmso_stage2	OK	0	4.69757	inf	N/A	0.0032	0.0198607	yes
ENSMUSG00000092174	Gm7029	17:33866878-33874116	dmso_stage1	dmso_stage2	OK	0	2.50425	inf	N/A	0.00575	0.0302678	yes
ENSMUSG00000093885	Rpl35a-ps5	5:33075994-33076411	dmso_stage1	dmso_stage2	OK	0	3.1095	inf	N/A	0.01055	0.0476549	yes
ENSMUSG00000094462	Gm21028	7:42578465-42578588	dmso_stage1	dmso_stage2	OK	0	98.2259	inf	N/A	0.00945	0.0439882	yes
ENSMUSG00000095620	2010005H15Rik	16:36253045-36257372	dmso_stage1	dmso_stage2	OK	0	7.6517	inf	N/A	0.0042	0.0242749	yes
ENSMUSG00000097304	Rpl31-ps15	3:37734729-37735104	dmso_stage1	dmso_stage2	OK	0	10.2198	inf	N/A	5e-05	0.000816221	yes
ENSMUSG00000097719	Rpl31-ps18	19:51792225-51792602	dmso_stage1	dmso_stage2	OK	0	3.01725	inf	N/A	0.00945	0.0439882	yes
ENSMUSG00000001029	Icam2	11:106377655-106388075	dmso_stage1	dmso_stage2	OK	2.70631	0	N/A	N/A	5e-05	0.000816221	yes
ENSMUSG00000005220	Corin	5:72300024-72504473	dmso_stage1	dmso_stage2	OK	2.53461	0	N/A	N/A	5e-05	0.000816221	yes
ENSMUSG00000006488	Prl7a1	13:27633379-27642474	dmso_stage1	dmso_stage2	OK	14.7356	0	N/A	N/A	5e-05	0.000816221	yes
ENSMUSG00000006490	Prl8a9	13:27558008-27564604	dmso_stage1	dmso_stage2	OK	8.06137	0	N/A	N/A	5e-05	0.000816221	yes
ENSMUSG00000017344	Vtn	11:78499090-78502324	dmso_stage1	dmso_stage2	OK	8.01391	0	N/A	N/A	5e-05	0.000816221	yes
ENSMUSG00000020010	Vnn3	10:23851461-23869843	dmso_stage1	dmso_stage2	OK	2.35405	0	N/A	N/A	5e-05	0.000816221	yes
ENSMUSG00000020804	Aanat	11:116586431-116597680	dmso_stage1	dmso_stage2	OK	3.63667	0	N/A	N/A	0.00015	0.00202291	yes
ENSMUSG00000021347	Prl7b1	13:27601818-27610582	dmso_stage1	dmso_stage2	OK	27.0738	0	N/A	N/A	5e-05	0.000816221	yes
ENSMUSG00000021348	Prl7d1	13:27709015-27716737	dmso_stage1	dmso_stage2	OK	172.662	0	N/A	N/A	5e-05	0.000816221	yes
ENSMUSG00000021404	Serpinb9c	13:33149274-33159742	dmso_stage1	dmso_stage2	OK	4.6139	0	N/A	N/A	5e-05	0.000816221	yes
ENSMUSG00000022596	Slurp1	15:74726643-74728026	dmso_stage1	dmso_stage2	OK	6.27655	0	N/A	N/A	5e-05	0.000816221	yes
ENSMUSG00000023041	Krt6b	15:101676033-101680289	dmso_stage1	dmso_stage2	OK	3.57171	0	N/A	N/A	5e-05	0.000816221	yes
ENSMUSG00000028544	Slc5a9	4:111875374-111902918	dmso_stage1	dmso_stage2	OK	3.56996	0	N/A	N/A	5e-05	0.000816221	yes
ENSMUSG00000029272	Sult1e1	5:87575967-87591611	dmso_stage1	dmso_stage2	OK	2.91678	0	N/A	N/A	5e-05	0.000816221	yes
ENSMUSG00000029372	Ppbp	5:90768517-90770060	dmso_stage1	dmso_stage2	OK	7.16855	0	N/A	N/A	5e-05	0.000816221	yes
ENSMUSG00000029811	Aoc1	6:48895253-48909188	dmso_stage1	dmso_stage2	OK	4.48429	0	N/A	N/A	5e-05	0.000816221	yes
ENSMUSG00000030109	Slc6a12	6:121343075-121365775	dmso_stage1	dmso_stage2	OK	2.10411	0	N/A	N/A	5e-05	0.000816221	yes
ENSMUSG00000030336	Cd27	6:125215550-125244543	dmso_stage1	dmso_stage2	OK	2.32549	0	N/A	N/A	0.00975	0.0450264	yes
ENSMUSG00000031098	Syt8	7:142434849-142440396	dmso_stage1	dmso_stage2	OK	18.4145	0	N/A	N/A	5e-05	0.000816221	yes
ENSMUSG00000032083	Apoa1	9:46228579-46230466	dmso_stage1	dmso_stage2	OK	6.15304	0	N/A	N/A	5e-05	0.000816221	yes
ENSMUSG00000033177	Tmprss7	16:45656314-45693658	dmso_stage1	dmso_stage2	OK	2.62056	0	N/A	N/A	5e-05	0.000816221	yes
ENSMUSG00000033831	Fgb	3:83042246-83049803	dmso_stage1	dmso_stage2	OK	2.68161	0	N/A	N/A	5e-05	0.000816221	yes
ENSMUSG00000033834	Tpbpa	13:60938691-60941935	dmso_stage1	dmso_stage2	OK	17.0249	0	N/A	N/A	5e-05	0.000816221	yes
ENSMUSG00000034159	2310007B03Rik	1:93151348-93160948	dmso_stage1	dmso_stage2	OK	2.40513	0	N/A	N/A	5e-05	0.000816221	yes
ENSMUSG00000034923	Ly6g6f	17:35080479-35085610	dmso_stage1	dmso_stage2	OK	2.40763	0	N/A	N/A	5e-05	0.000816221	yes
ENSMUSG00000037185	Krt80	15:101349570-101370125	dmso_stage1	dmso_stage2	OK	18.7012	0	N/A	N/A	5e-05	0.000816221	yes
ENSMUSG00000038192	Cer1	4:82881750-82885148	dmso_stage1	dmso_stage2	OK	5.67684	0	N/A	N/A	5e-05	0.000816221	yes
ENSMUSG00000038891	Prl3b1	13:27242429-27249679	dmso_stage1	dmso_stage2	OK	20.1499	0	N/A	N/A	5e-05	0.000816221	yes
ENSMUSG00000039269	2300002M23Rik	17:35567449-35568952	dmso_stage1	dmso_stage2	OK	2.68218	0	N/A	N/A	5e-05	0.000816221	yes
ENSMUSG00000042333	Tnfrsf14	4:154922209-154928563	dmso_stage1	dmso_stage2	OK	4.20119	0	N/A	N/A	5e-05	0.000816221	yes
ENSMUSG00000043263	Pyhin1	1:173630858-173647928	dmso_stage1	dmso_stage2	OK	2.47453	0	N/A	N/A	5e-05	0.000816221	yes
ENSMUSG00000046203	Sprr2g	3:92373914-92375229	dmso_stage1	dmso_stage2	OK	4.71237	0	N/A	N/A	5e-05	0.000816221	yes
ENSMUSG00000050359	Sprr1a	3:92483951-92485895	dmso_stage1	dmso_stage2	OK	13.0951	0	N/A	N/A	5e-05	0.000816221	yes
ENSMUSG00000053797	Krt16	11:100246090-100248902	dmso_stage1	dmso_stage2	OK	3.277	0	N/A	N/A	5e-05	0.000816221	yes
ENSMUSG00000054072	Iigp1	18:60376028-60392627	dmso_stage1	dmso_stage2	OK	3.15844	0	N/A	N/A	5e-05	0.000816221	yes
ENSMUSG00000055298	Ctsj	13:61000277-61005916	dmso_stage1	dmso_stage2	OK	200.835	0	N/A	N/A	5e-05	0.000816221	yes
ENSMUSG00000055679	Ctsr	13:61159213-61164256	dmso_stage1	dmso_stage2	OK	9.51157	0	N/A	N/A	5e-05	0.000816221	yes
ENSMUSG00000056054	S100a8	3:90669070-90670034	dmso_stage1	dmso_stage2	OK	5.27167	0	N/A	N/A	0.00125	0.00995391	yes
ENSMUSG00000057726	Serpinb9g	13:33484789-33495998	dmso_stage1	dmso_stage2	OK	2.10665	0	N/A	N/A	5e-05	0.000816221	yes
ENSMUSG00000059108	Ifitm6	7:141015811-141016892	dmso_stage1	dmso_stage2	OK	3.8114	0	N/A	N/A	5e-05	0.000816221	yes
ENSMUSG00000062342	Serpinb9e	13:33249611-33260846	dmso_stage1	dmso_stage2	OK	13.7306	0	N/A	N/A	5e-05	0.000816221	yes
ENSMUSG00000062496	4930431F12Rik	5:44966582-44967867	dmso_stage1	dmso_stage2	OK	2.40563	0	N/A	N/A	0.00695	0.0350093	yes
ENSMUSG00000062551	Prl2c1	13:27849343-27857793	dmso_stage1	dmso_stage2	OK	5.03346	0	N/A	N/A	5e-05	0.000816221	yes
ENSMUSG00000062705	Tpbpb	13:60901296-60904847	dmso_stage1	dmso_stage2	OK	2.31223	0	N/A	N/A	0.0001	0.00145031	yes
ENSMUSG00000064016	Gm648	X:56543873-56549606	dmso_stage1	dmso_stage2	OK	3.25661	0	N/A	N/A	5e-05	0.000816221	yes
ENSMUSG00000064039	Ccr1l1	9:123976948-123978408	dmso_stage1	dmso_stage2	OK	2.22269	0	N/A	N/A	5e-05	0.000816221	yes
ENSMUSG00000068536	Doxl2	6:48974962-48978746	dmso_stage1	dmso_stage2	OK	7.21199	0	N/A	N/A	5e-05	0.000816221	yes
ENSMUSG00000071735	Gm16462	X:79266558-79295281	dmso_stage1	dmso_stage2	OK	4.74317	0	N/A	N/A	0.0003	0.003475	yes
ENSMUSG00000072594	Gm16439	14:44596664-44597228	dmso_stage1	dmso_stage2	OK	3.63231	0	N/A	N/A	5e-05	0.000816221	yes
ENSMUSG00000073555	Gm4951	18:60212079-60247820	dmso_stage1	dmso_stage2	OK	3.06841	0	N/A	N/A	5e-05	0.000816221	yes
ENSMUSG00000074445	Sprr2a3	3:92288565-92289247	dmso_stage1	dmso_stage2	OK	10.974	0	N/A	N/A	5e-05	0.000816221	yes
ENSMUSG00000074896	Ifit3	19:34583530-34588731	dmso_stage1	dmso_stage2	OK	5.17643	0	N/A	N/A	5e-05	0.000816221	yes
ENSMUSG00000077059	Gm24541	7:79949186-79949282	dmso_stage1	dmso_stage2	OK	234.196	0	N/A	N/A	0.0081	0.0391719	yes
ENSMUSG00000079092	Prl2c2	13:12996131-13005383	dmso_stage1	dmso_stage2	OK	13.3409	0	N/A	N/A	5e-05	0.000816221	yes
ENSMUSG00000083394	Gm11703	11:115724325-115724808	dmso_stage1	dmso_stage2	OK	2.33967	0	N/A	N/A	0.00285	0.018121	yes
ENSMUSG00000084258	Gm12054	11:22708879-22709257	dmso_stage1	dmso_stage2	OK	11.0614	0	N/A	N/A	5e-05	0.000816221	yes
ENSMUSG00000084374	Gm13255	2:8633936-8634483	dmso_stage1	dmso_stage2	OK	2.13119	0	N/A	N/A	0.00205	0.0142616	yes
ENSMUSG00000085867	Gm5834	1:139939600-139994205	dmso_stage1	dmso_stage2	OK	2.67692	0	N/A	N/A	5e-05	0.000816221	yes
ENSMUSG00000087445	Gm14286	2:157544265-157545469	dmso_stage1	dmso_stage2	OK	2.25325	0	N/A	N/A	0.00735	0.0364231	yes
ENSMUSG00000090103	Gm16094	1:85599285-85599839	dmso_stage1	dmso_stage2	OK	6.2373	0	N/A	N/A	5e-05	0.000816221	yes
ENSMUSG00000092718	Gm22860	3:108567309-108567383	dmso_stage1	dmso_stage2	OK	708.754	0	N/A	N/A	0.0086	0.0411504	yes
ENSMUSG00000094068	Gm25156	7:59353282-59353361	dmso_stage1	dmso_stage2	OK	1068.27	0	N/A	N/A	0.0002	0.0025387	yes
ENSMUSG00000096328	Gm26337	7:59423054-59423133	dmso_stage1	dmso_stage2	OK	972.761	0	N/A	N/A	0.00075	0.00682831	yes
ENSMUSG00000096496	Gm25646	7:59379450-59379529	dmso_stage1	dmso_stage2	OK	665.899	0	N/A	N/A	0.0041	0.0238048	yes
ENSMUSG00000096887	Gm20594	6:79818030-79818364	dmso_stage1	dmso_stage2	OK	35.9372	0	N/A	N/A	5e-05	0.000816221	yes
ENSMUSG00000098482	mmu-mir-6363	16:50727131-50727245	dmso_stage1	dmso_stage2	OK	187.801	0	N/A	N/A	0.00165	0.0121343	yes
ENSMUSG00000098682	RP23-131O4.2	14:48669287-48793348	dmso_stage1	dmso_stage2	OK	2.6948	0	N/A	N/A	5e-05	0.000816221	yes

## Sheet: Jaki_ S2 vs S1
gene_id	gene	locus	sample_1	sample_2	status	value_1	value_2	log2(fold_change)	test_stat	p_value	q_value	significant
ENSMUSG00000009185	Ccl8	11:82115184-82116799	jaki_stage1	jaki_stage2	OK	0	4.84538	inf	N/A	5e-05	0.00146911	yes
ENSMUSG00000023132	Gzma	13:113093824-113100979	jaki_stage1	jaki_stage2	OK	0	2.49366	inf	N/A	5e-05	0.00146911	yes
ENSMUSG00000054362	BC055111	4:106590908-106617241	jaki_stage1	jaki_stage2	OK	0	2.56659	inf	N/A	0.00225	0.0265013	yes
ENSMUSG00000065254	Gm23973	7:103271549-103271870	jaki_stage1	jaki_stage2	OK	0	7.91855	inf	N/A	0.0005	0.00875418	yes
ENSMUSG00000065820	Gm26316	11:101604849-101605040	jaki_stage1	jaki_stage2	OK	0	29.9371	inf	N/A	0.0024	0.0276692	yes
ENSMUSG00000081049	Rps24-ps3	X:79195046-79195448	jaki_stage1	jaki_stage2	OK	0	5.54555	inf	N/A	0.0002	0.00446033	yes
ENSMUSG00000093283	Gm22567	18:65427468-65427810	jaki_stage1	jaki_stage2	OK	0	5.6707	inf	N/A	0.00295	0.0318254	yes
ENSMUSG00000094777	Hist1h2ap	13:21833056-21833575	jaki_stage1	jaki_stage2	OK	0	4.38337	inf	N/A	0.0001	0.00259124	yes
ENSMUSG00000000142	Axin2	11:108920348-108950783	jaki_stage1	jaki_stage2	OK	3.85421	0	N/A	N/A	5e-05	0.00146911	yes
ENSMUSG00000000318	Clec10a	11:70156196-70170834	jaki_stage1	jaki_stage2	OK	11.034	0	N/A	N/A	5e-05	0.00146911	yes
ENSMUSG00000000440	Pparg	6:115361220-115490401	jaki_stage1	jaki_stage2	OK	3.60683	0	N/A	N/A	5e-05	0.00146911	yes
ENSMUSG00000002111	Spi1	2:91082389-91115756	jaki_stage1	jaki_stage2	OK	6.75519	0	N/A	N/A	5e-05	0.00146911	yes
ENSMUSG00000002699	Lcp2	11:33629338-34098554	jaki_stage1	jaki_stage2	OK	3.37122	0	N/A	N/A	5e-05	0.00146911	yes
ENSMUSG00000011008	Mcoln2	3:146149832-146195513	jaki_stage1	jaki_stage2	OK	2.63405	0	N/A	N/A	0.0001	0.00259124	yes
ENSMUSG00000013936	Myl2	5:122100950-122138957	jaki_stage1	jaki_stage2	OK	4.87376	0	N/A	N/A	0.00015	0.00363743	yes
ENSMUSG00000015355	Cd48	1:171682008-171705258	jaki_stage1	jaki_stage2	OK	4.18399	0	N/A	N/A	5e-05	0.00146911	yes
ENSMUSG00000020542	Myocd	11:65176560-65269989	jaki_stage1	jaki_stage2	OK	2.43466	0	N/A	N/A	5e-05	0.00146911	yes
ENSMUSG00000020573	Pik3cg	12:32173472-32208659	jaki_stage1	jaki_stage2	OK	2.56999	0	N/A	N/A	5e-05	0.00146911	yes
ENSMUSG00000020609	Apob	12:7977647-8016835	jaki_stage1	jaki_stage2	OK	5.40225	0	N/A	N/A	5e-05	0.00146911	yes
ENSMUSG00000021613	Hapln1	13:89540635-89611832	jaki_stage1	jaki_stage2	OK	3.83499	0	N/A	N/A	5e-05	0.00146911	yes
ENSMUSG00000022439	Parvg	15:84324025-84342978	jaki_stage1	jaki_stage2	OK	3.09017	0	N/A	N/A	5e-05	0.00146911	yes
ENSMUSG00000022667	Cd200r1	16:44765735-44794978	jaki_stage1	jaki_stage2	OK	3.19131	0	N/A	N/A	5e-05	0.00146911	yes
ENSMUSG00000022886	Prl2a1	13:27801653-27808729	jaki_stage1	jaki_stage2	OK	4.27696	0	N/A	N/A	5e-05	0.00146911	yes
ENSMUSG00000022901	Cd86	16:36603868-36666081	jaki_stage1	jaki_stage2	OK	3.59578	0	N/A	N/A	5e-05	0.00146911	yes
ENSMUSG00000024503	Spink3	18:43728068-43737237	jaki_stage1	jaki_stage2	OK	14.0778	0	N/A	N/A	5e-05	0.00146911	yes
ENSMUSG00000025017	Pik3ap1	19:41274217-41385070	jaki_stage1	jaki_stage2	OK	2.49195	0	N/A	N/A	5e-05	0.00146911	yes
ENSMUSG00000026147	Col9a1	1:24177609-24252684	jaki_stage1	jaki_stage2	OK	4.05692	0	N/A	N/A	5e-05	0.00146911	yes
ENSMUSG00000026390	Marco	1:120474537-120505084	jaki_stage1	jaki_stage2	OK	6.25936	0	N/A	N/A	5e-05	0.00146911	yes
ENSMUSG00000026981	Il1rn	2:24336852-24351494	jaki_stage1	jaki_stage2	OK	7.50949	0	N/A	N/A	5e-05	0.00146911	yes
ENSMUSG00000028125	Abca4	3:122044442-122180061	jaki_stage1	jaki_stage2	OK	6.2034	0	N/A	N/A	5e-05	0.00146911	yes
ENSMUSG00000028492	Fam154a	4:86444640-86558328	jaki_stage1	jaki_stage2	OK	3.37216	0	N/A	N/A	5e-05	0.00146911	yes
ENSMUSG00000029337	Fgf5	5:98254183-98277030	jaki_stage1	jaki_stage2	OK	3.28667	0	N/A	N/A	5e-05	0.00146911	yes
ENSMUSG00000030737	Slco2b1	7:99657803-99711340	jaki_stage1	jaki_stage2	OK	8.29229	0	N/A	N/A	5e-05	0.00146911	yes
ENSMUSG00000031073	Fgf15	7:144894559-144900953	jaki_stage1	jaki_stage2	OK	5.02392	0	N/A	N/A	5e-05	0.00146911	yes
ENSMUSG00000031891	Hsd11b2	8:105518745-105523984	jaki_stage1	jaki_stage2	OK	2.29602	0	N/A	N/A	5e-05	0.00146911	yes
ENSMUSG00000032023	4931429I11Rik	9:40894848-40964118	jaki_stage1	jaki_stage2	OK	4.12283	0	N/A	N/A	5e-05	0.00146911	yes
ENSMUSG00000033740	St18	1:6487230-6860940	jaki_stage1	jaki_stage2	OK	4.77362	0	N/A	N/A	5e-05	0.00146911	yes
ENSMUSG00000033765	Calm4	13:3837756-3838671	jaki_stage1	jaki_stage2	OK	2.98512	0	N/A	N/A	5e-05	0.00146911	yes
ENSMUSG00000034324	Tmem132c	5:127241807-127565793	jaki_stage1	jaki_stage2	OK	4.3263	0	N/A	N/A	5e-05	0.00146911	yes
ENSMUSG00000035451	Foxa1	12:57540630-57546121	jaki_stage1	jaki_stage2	OK	4.30262	0	N/A	N/A	5e-05	0.00146911	yes
ENSMUSG00000037025	Foxa2	2:148042876-148046969	jaki_stage1	jaki_stage2	OK	6.80244	0	N/A	N/A	5e-05	0.00146911	yes
ENSMUSG00000038192	Cer1	4:82881750-82885148	jaki_stage1	jaki_stage2	OK	10.1628	0	N/A	N/A	5e-05	0.00146911	yes
ENSMUSG00000039155	Cdh26	2:178430530-178487366	jaki_stage1	jaki_stage2	OK	2.79754	0	N/A	N/A	0.0002	0.00446033	yes
ENSMUSG00000040666	Sh3bgr	16:96200469-96228933	jaki_stage1	jaki_stage2	OK	2.70883	0	N/A	N/A	5e-05	0.00146911	yes
ENSMUSG00000041707	1810011H11Rik	14:32785962-32817968	jaki_stage1	jaki_stage2	OK	3.82762	0	N/A	N/A	5e-05	0.00146911	yes
ENSMUSG00000043681	Fam25c	14:34351880-34355433	jaki_stage1	jaki_stage2	OK	4.26197	0	N/A	N/A	0.0032	0.0336941	yes
ENSMUSG00000044811	AF251705	11:114996720-115001880	jaki_stage1	jaki_stage2	OK	2.26331	0	N/A	N/A	5e-05	0.00146911	yes
ENSMUSG00000051354	Samd3	10:26229706-26272172	jaki_stage1	jaki_stage2	OK	2.28959	0	N/A	N/A	5e-05	0.00146911	yes
ENSMUSG00000051777	Iqcj	3:67892219-68056593	jaki_stage1	jaki_stage2	OK	2.27721	0	N/A	N/A	5e-05	0.00146911	yes
ENSMUSG00000052142	Rasal3	17:32390658-32404698	jaki_stage1	jaki_stage2	OK	2.56983	0	N/A	N/A	5e-05	0.00146911	yes
ENSMUSG00000053797	Krt16	11:100246090-100248902	jaki_stage1	jaki_stage2	OK	2.91667	0	N/A	N/A	5e-05	0.00146911	yes
ENSMUSG00000054146	Krt15	11:100131757-100135928	jaki_stage1	jaki_stage2	OK	4.89788	0	N/A	N/A	5e-05	0.00146911	yes
ENSMUSG00000055805	Fmnl1	11:103171106-103198901	jaki_stage1	jaki_stage2	OK	2.40957	0	N/A	N/A	5e-05	0.00146911	yes
ENSMUSG00000057191	AB124611	9:21526175-21545333	jaki_stage1	jaki_stage2	OK	2.6991	0	N/A	N/A	5e-05	0.00146911	yes
ENSMUSG00000062327	T	17:8434422-8442496	jaki_stage1	jaki_stage2	OK	14.4275	0	N/A	N/A	5e-05	0.00146911	yes
ENSMUSG00000069792	Wfdc17	11:83703990-83706268	jaki_stage1	jaki_stage2	OK	33.4807	0	N/A	N/A	5e-05	0.00146911	yes
ENSMUSG00000071715	Ncf4	15:78244800-78262580	jaki_stage1	jaki_stage2	OK	8.12799	0	N/A	N/A	5e-05	0.00146911	yes
ENSMUSG00000078912	Gm11011	2:169582080-169587745	jaki_stage1	jaki_stage2	OK	20.7865	0	N/A	N/A	0.0002	0.00446033	yes
ENSMUSG00000082697	Gm12913	4:78773676-78774221	jaki_stage1	jaki_stage2	OK	43.9593	0	N/A	N/A	5e-05	0.00146911	yes
ENSMUSG00000084258	Gm12054	11:22708879-22709257	jaki_stage1	jaki_stage2	OK	9.52073	0	N/A	N/A	5e-05	0.00146911	yes
ENSMUSG00000085256	3010003L10Rik	4:109976737-109977813	jaki_stage1	jaki_stage2	OK	3.39337	0	N/A	N/A	0.00015	0.00363743	yes
ENSMUSG00000086141	9030622O22Rik	2:147944739-148040203	jaki_stage1	jaki_stage2	OK	12.3585	0	N/A	N/A	5e-05	0.00146911	yes
ENSMUSG00000087365	C430049B03Rik	X:53055045-53057190	jaki_stage1	jaki_stage2	OK	5.15508	0	N/A	N/A	5e-05	0.00146911	yes
ENSMUSG00000089146	Gm25266	10:94948589-94948893	jaki_stage1	jaki_stage2	OK	7.37345	0	N/A	N/A	0.00285	0.0311918	yes
ENSMUSG00000094565	Gm25229	7:59414090-59414169	jaki_stage1	jaki_stage2	OK	1132.63	0	N/A	N/A	0.0002	0.00446033	yes
ENSMUSG00000096887	Gm20594	6:79818030-79818364	jaki_stage1	jaki_stage2	OK	55.645	0	N/A	N/A	5e-05	0.00146911	yes
ENSMUSG00000096965	3300005D01Rik	17:5798656-5803240	jaki_stage1	jaki_stage2	OK	4.92833	0	N/A	N/A	5e-05	0.00146911	yes
